# Supplementary material for: KCML: a machine‐learning framework for inference of multi‐scale gene functions from genetic perturbation screens
Source: Mol Syst Biol. 2020 Mar 6;16(3):e9083. doi: 10.15252/msb.20199083 (PMC7059140; doi:10.15252/msb.20199083)
Supplement: Supplementary file 2 — Table EV1 [file MSB-16-e9083-s002.xls]

## Sheet: Description
Table EV1: list of included GO terms and their classifiability based on the different datasets.

## Sheet: TableEV1
	MMI			Viability			GeneExpression
GOTs (merged)	AUC	Recall (test)	Recall (overall)	AUC	Recall (test)	Recall (overall)	AUC	Recall (test)	Recall (overall)
'transition metal ion transport;'	0	0	0	0	0	0	0.732502	0.458333	0.4
'mitotic sister chromatid segregation;mitotic nuclear division;'	0	0	0	0.739745	0.6	0.547297	0.740647	0.4	0.432432
'cell cycle checkpoint;DNA damage checkpoint;mitotic cell cycle checkpoint;DNA integrity checkpoint;'	0.589008	0.395833	0.374359	0.683549	0.473684	0.45641	0	0	0
'G1/S transition of mitotic cell cycle;cell cycle G1/S phase transition;'	0.613747	0.333333	0.516393	0.705016	0.382353	0.483607	0.764225	0.483871	0.516393
'G2/M transition of mitotic cell cycle;cell cycle G2/M phase transition;'	0	0	0	0.691365	0.513514	0.470149	0	0	0
'SNARE binding;'	0	0	0	0	0	0	0.872892	0.76	0.556452
'ubiquitin ligase complex;'	0.726228	0.5875	0.465753	0	0	0	0	0	0
'MAPK cascade;signal transduction by protein phosphorylation;'	0	0	0	0	0	0	0	0	0
'nuclear-transcribed mRNA catabolic process, nonsense-mediated decay;'	0	0	0	0.835372	0.73913	0.557692	0.850694	0.7	0.673077
'activation of MAPK activity;'	0	0	0	0	0	0	0.703348	0.5	0.468966
'protein polyubiquitination;'	0.795407	0.793651	0.508897	0	0	0	0	0	0
'microtubule cytoskeleton organization;'	0	0	0	0	0	0	0.757679	0.651163	0.519789
'nuclear division;organelle fission;'	0	0	0	0.654604	0.407407	0.385906	0.682881	0.333333	0.305369
'magnesium ion binding;'	0	0	0	0	0	0	0.720728	0.521739	0.459184
'response to reactive oxygen species;'	0	0	0	0	0	0	0.672463	0.52	0.448087
'RNA splicing, via transesterification reactions;RNA splicing, via transesterification reactions with bulged adenosine as nucleophile;mRNA splicing, via spliceosome;RNA splicing;'	0	0	0	0.80135	0.6375	0.644128	0.864893	0.864865	0.729537
'DNA-directed RNA polymerase complex;DNA-directed RNA polymerase II, holoenzyme;RNA polymerase complex;nuclear DNA-directed RNA polymerase complex;'	0.700106	0.5625	0.636364	0.809858	0.837838	0.643939	0.822261	0.733333	0.636364
'telomere maintenance;telomere organization;'	0	0	0	0.754469	0.65625	0.544643	0.700987	0.428571	0.392857
'chromosome, centromeric region;'	0	0	0	0.750652	0.596154	0.559585	0.738929	0.638298	0.398964
'kinetochore;condensed chromosome kinetochore;condensed chromosome, centromeric region;'	0	0	0	0.762313	0.581395	0.564626	0.805191	0.529412	0.489796
'chromosome, telomeric region;nuclear chromosome, telomeric region;'	0	0	0	0.71905	0.644444	0.5125	0.68683	0.435897	0.36875
'chromatin;'	0	0	0	0.64184	0.522727	0.419421	0.776362	0.65625	0.626033
'nuclear chromatin;'	0	0	0	0.633653	0.462366	0.402402	0	0	0
'condensed chromosome;'	0	0	0	0.731092	0.589286	0.511521	0.75308	0.509434	0.396313
'sister chromatid segregation;nuclear chromosome segregation;'	0	0	0	0.754194	0.653846	0.555556	0.761587	0.454545	0.455026
'spindle pole;'	0	0	0	0.666375	0.47619	0.407895	0.712628	0.432432	0.348684
'nuclear-transcribed mRNA catabolic process;RNA catabolic process;mRNA catabolic process;'	0	0	0	0.739171	0.666667	0.486957	0.79894	0.440678	0.513043
'RNA polymerase II proximal promoter sequence-specific DNA binding;proximal promoter sequence-specific DNA binding;'	0	0	0	0	0	0	0	0	0
'transcription factor activity, RNA polymerase II proximal promoter sequence-specific DNA binding;'	0	0	0	0	0	0	0	0	0
'core promoter binding;'	0.672566	0.472222	0.492754	0	0	0	0.697083	0.567568	0.492754
'transcription factor activity, RNA polymerase II transcription factor binding;'	0	0	0	0.632387	0.454545	0.403727	0.786199	0.65	0.57764
'transcriptional activator activity, RNA polymerase II proximal promoter sequence-specific DNA binding;'	0	0	0	0	0	0	0	0	0
'transcriptional repressor activity, RNA polymerase II proximal promoter sequence-specific DNA binding;'	0.652207	0.45	0.481481	0	0	0	0	0	0
'RNA polymerase II transcription factor binding;'	0	0	0	0	0	0	0.732874	0.483871	0.46281
'response to acid chemical;'	0	0	0	0	0	0	0.660621	0.453488	0.445483
'RNA polymerase II transcription cofactor activity;'	0.664924	0.518519	0.42	0.684712	0.555556	0.48	0.707186	0.608696	0.42
'transcriptional repressor activity, RNA polymerase II transcription regulatory region sequence-specific DNA binding;'	0	0	0	0	0	0	0	0	0
'transcriptional activator activity, RNA polymerase II transcription regulatory region sequence-specific DNA binding;'	0	0	0	0	0	0	0	0	0
'skeletal system development;'	0	0	0	0	0	0	0	0	0
'ossification;'	0	0	0	0	0	0	0	0	0
'regulation of neurotransmitter levels;'	0	0	0	0	0	0	0	0	0
'action potential;'	0.752957	0.5	0.828571	0	0	0	0.877876	0.925926	0.828571
'angiogenesis;blood vessel morphogenesis;'	0	0	0	0	0	0	0.778293	0.670588	0.652318
'regulation of cell growth;'	0	0	0	0	0	0	0	0	0
'blood vessel development;vasculature development;blood vessel morphogenesis;cardiovascular system development;'	0	0	0	0	0	0	0	0	0
'osteoblast differentiation;'	0.733488	0.428571	0.644628	0	0	0	0.808048	0.764706	0.644628
'fibrillar center;nucleolar part;'	0	0	0	0.682717	0.425532	0.434286	0.736759	0.622222	0.502857
'peptide receptor activity;G-protein coupled peptide receptor activity;'	0	0	0	0	0	0	0.849397	0.827586	0.72093
'eye development;camera-type eye development;'	0	0	0	0	0	0	0	0	0
'urogenital system development;kidney development;renal system development;'	0	0	0	0	0	0	0.797218	0.701299	0.671053
'G-protein coupled receptor binding;'	0	0	0	0	0	0	0	0	0
'response to hypoxia;response to decreased oxygen levels;response to oxygen levels;'	0	0	0	0	0	0	0	0	0
'ameboidal-type cell migration;'	0.603426	0.378378	0.407143	0	0	0	0	0	0
'acrosomal vesicle;'	0	0	0	0	0	0	0.898427	0.722222	0.519231
'in utero embryonic development;'	0	0	0	0	0	0	0	0	0
'formation of primary germ layer;gastrulation;'	0	0	0	0	0	0	0.702309	0.410256	0.464052
'ruffle;'	0	0	0	0	0	0	0.753805	0.666667	0.560976
'morphogenesis of a branching structure;branching morphogenesis of an epithelial tube;morphogenesis of a branching epithelium;'	0.662094	0.377778	0.635838	0	0	0	0.766166	0.652174	0.635838
'neuron migration;'	0.640405	0.483871	0.672727	0	0	0	0.867493	0.666667	0.672727
'cytokine production;'	0	0	0	0	0	0	0	0	0
'negative regulation of cytokine production;'	0	0	0	0	0	0	0.754425	0.545455	0.60166
'positive regulation of cytokine production;'	0	0	0	0	0	0	0	0	0
'embryonic epithelial tube formation;neural tube formation;morphogenesis of embryonic epithelium;tube formation;epithelial tube formation;'	0	0	0	0	0	0	0	0	0
'nucleoside binding;purine nucleoside binding;GTP binding;guanyl nucleotide binding;ribonucleoside binding;purine ribonucleoside binding;guanyl ribonucleotide binding;'	0	0	0	0	0	0	0	0	0
'liver development;hepaticobiliary system development;'	0	0	0	0	0	0	0.671963	0.485714	0.403226
'placenta development;'	0	0	0	0	0	0	0.768012	0.666667	0.64
'tissue homeostasis;'	0	0	0	0	0	0	0.719156	0.5	0.454545
'negative regulation of protein phosphorylation;negative regulation of phosphorylation;'	0	0	0	0	0	0	0	0	0
'regulation of endothelial cell proliferation;'	0	0	0	0	0	0	0.739806	0.617647	0.558333
'regulation of cell-matrix adhesion;'	0	0	0	0	0	0	0.792663	0.482759	0.594059
'regulation of cytokine-mediated signaling pathway;regulation of response to cytokine stimulus;'	0.658507	0.522727	0.674419	0	0	0	0.798225	0.711111	0.674419
'morphogenesis of an epithelium;epithelial tube morphogenesis;'	0	0	0	0	0	0	0	0	0
'protease binding;'	0	0	0	0	0	0	0.736565	0.685714	0.586466
'epithelial cell development;'	0	0	0	0	0	0	0	0	0
'activation of innate immune response;innate immune response-activating signal transduction;positive regulation of innate immune response;'	0	0	0	0	0	0	0.766342	0.681818	0.636364
'innate immune response activating cell surface receptor signaling pathway;stimulatory C-type lectin receptor signaling pathway;'	0	0	0	0	0	0	0.788588	0.606061	0.59322
'pattern recognition receptor signaling pathway;toll-like receptor signaling pathway;'	0	0	0	0	0	0	0.758641	0.666667	0.523438
'response to molecule of bacterial origin;response to lipopolysaccharide;'	0	0	0	0	0	0	0.723569	0.638554	0.558065
'adaptive immune response;'	0	0	0	0	0	0	0.767832	0.692308	0.579926
'activation of immune response;immune response-activating signal transduction;immune response-regulating signaling pathway;'	0	0	0	0	0	0	0	0	0
'neutrophil activation involved in immune response;neutrophil mediated immunity;granulocyte activation;neutrophil activation;leukocyte degranulation;neutrophil degranulation;'	0	0	0	0	0	0	0.805402	0.704545	0.7
'immune response-activating cell surface receptor signaling pathway;immune response-activating signal transduction;immune response-regulating cell surface receptor signaling pathway;'	0	0	0	0	0	0	0	0	0
'lymphocyte mediated immunity;'	0.675713	0.472222	0.491525	0	0	0	0.751132	0.571429	0.491525
'adaptive immune response based on somatic recombination of immune receptors built from immunoglobulin superfamily domains;'	0	0	0	0	0	0	0.763043	0.472222	0.566929
'antigen processing and presentation of exogenous peptide antigen;antigen processing and presentation;antigen processing and presentation of exogenous antigen;antigen processing and presentation of peptide antigen;'	0.584882	0.434783	0.536585	0	0	0	0.724083	0.59322	0.536585
'leukocyte differentiation;lymphocyte differentiation;'	0	0	0	0	0	0	0	0	0
'platelet degranulation;'	0	0	0	0	0	0	0.819523	0.71875	0.66129
'negative regulation of immune system process;'	0	0	0	0	0	0	0	0	0
'regulation of leukocyte migration;positive regulation of leukocyte migration;'	0	0	0	0	0	0	0.819715	0.674419	0.703488
'regulation of leukocyte chemotaxis;'	0	0	0	0	0	0	0.783778	0.5625	0.598131
'regulation of leukocyte activation;regulation of lymphocyte activation;'	0	0	0	0	0	0	0	0	0
'negative regulation of leukocyte activation;negative regulation of cell activation;negative regulation of lymphocyte activation;'	0	0	0	0	0	0	0.75036	0.666667	0.583333
'positive regulation of leukocyte activation;positive regulation of cell activation;positive regulation of lymphocyte activation;'	0	0	0	0	0	0	0.751314	0.602564	0.577558
'regulation of immune effector process;'	0	0	0	0	0	0	0.752228	0.682353	0.597633
'negative regulation of immune effector process;'	0	0	0	0	0	0	0.755253	0.461538	0.509804
'positive regulation of immune effector process;'	0.635856	0.458333	0.65896	0	0	0	0.758948	0.734694	0.65896
'regulation of production of molecular mediator of immune response;'	0.609311	0.366667	0.552632	0	0	0	0.697752	0.666667	0.552632
'regulation of leukocyte mediated immunity;regulation of lymphocyte mediated immunity;'	0	0	0	0	0	0	0.719935	0.568182	0.5
'regulation of myeloid leukocyte differentiation;'	0	0	0	0	0	0	0.723332	0.586207	0.469027
'peptide secretion;protein secretion;'	0.624497	0.302326	0.266667	0	0	0	0	0	0
'regulation of peptide secretion;regulation of protein secretion;'	0	0	0	0	0	0	0	0	0
'negative regulation of peptide secretion;negative regulation of protein secretion;negative regulation of protein transport;'	0	0	0	0	0	0	0.656916	0.457143	0.345679
'positive regulation of peptide secretion;positive regulation of protein secretion;'	0	0	0	0	0	0	0	0	0
'regulation of adaptive immune response;regulation of adaptive immune response based on somatic recombination of immune receptors built from immunoglobulin superfamily domains;'	0	0	0	0	0	0	0.784831	0.6875	0.619048
'regulation of response to biotic stimulus;'	0	0	0	0	0	0	0.854065	0.645161	0.661017
'regionalization;pattern specification process;'	0	0	0	0	0	0	0	0	0
'heart morphogenesis;'	0	0	0	0	0	0	0.8489	0.758621	0.73516
'muscle system process;muscle contraction;'	0	0	0	0	0	0	0.697853	0.4125	0.424658
'circulatory system process;blood circulation;'	0	0	0	0	0	0	0	0	0
'renal system process;'	0	0	0	0	0	0	0	0	0
'vascular process in circulatory system;regulation of tube size;regulation of tube diameter;regulation of blood vessel size;regulation of blood vessel diameter;'	0	0	0	0	0	0	0	0	0
'cardiac chamber development;cardiac chamber morphogenesis;cardiac ventricle development;'	0	0	0	0	0	0	0.789274	0.585366	0.631579
'chromatin binding;'	0	0	0	0	0	0	0	0	0
'single-stranded DNA binding;'	0	0	0	0.683112	0.482759	0.405941	0.698752	0.551724	0.39604
'transcription factor activity, RNA polymerase II distal enhancer sequence-specific binding;'	0.652547	0.466667	0.592233	0	0	0	0.792506	0.517241	0.592233
'transcription coactivator activity;'	0	0	0	0	0	0	0	0	0
'transcription corepressor activity;'	0	0	0	0	0	0	0.666521	0.563636	0.429224
'mRNA binding;'	0	0	0	0	0	0	0.806795	0.568627	0.573604
'structural constituent of ribosome;ribosomal subunit;'	0.598647	0.478261	0.737931	0.89586	0.83871	0.655172	0.944325	0.837838	0.737931
'motor activity;microtubule motor activity;'	0	0	0	0	0	0	0.860999	0.758621	0.590551
'actin binding;'	0	0	0	0	0	0	0.798189	0.606061	0.588089
'GTPase activity;'	0	0	0	0	0	0	0	0	0
'endopeptidase activity;'	0.806479	0.794118	0.525253	0	0	0	0	0	0
'metalloendopeptidase activity;'	0.825387	0.882353	0.630631	0	0	0	0.831707	0.692308	0.630631
'serine-type endopeptidase activity;serine-type peptidase activity;serine hydrolase activity;'	0	0	0	0	0	0	0.880298	0.833333	0.680952
'helicase activity;'	0	0	0	0.693949	0.511628	0.451613	0.810624	0.794118	0.606452
'nuclease activity;'	0	0	0	0.679394	0.542373	0.432558	0.700409	0.541667	0.362791
'endonuclease activity;'	0	0	0	0.686338	0.516129	0.393701	0.669886	0.344828	0.283465
'ribonuclease activity;'	0	0	0	0.724576	0.517241	0.504587	0	0	0
'hydrolase activity, hydrolyzing O-glycosyl compounds;hydrolase activity, acting on glycosyl bonds;'	0	0	0	0	0	0	0.761079	0.466667	0.378788
'phospholipase activity;lipase activity;'	0	0	0	0	0	0	0.865761	0.703704	0.596774
'protein serine/threonine kinase activity;'	0	0	0	0	0	0	0	0	0
'protein tyrosine kinase activity;peptidyl-tyrosine phosphorylation;peptidyl-tyrosine modification;'	0.637251	0.321429	0.63	0	0	0	0	0	0
'phosphoprotein phosphatase activity;protein dephosphorylation;'	0.811532	0.788462	0.601036	0	0	0	0.814749	0.625	0.601036
'protein tyrosine phosphatase activity;'	0.705932	0.607143	0.5	0	0	0	0.746588	0.653846	0.5
'ubiquitin-protein transferase activity;ubiquitin-like protein transferase activity;'	0.785695	0.677966	0.451327	0	0	0	0	0	0
'enzyme inhibitor activity;'	0	0	0	0	0	0	0	0	0
'endopeptidase inhibitor activity;negative regulation of endopeptidase activity;peptidase inhibitor activity;peptidase regulator activity;endopeptidase regulator activity;'	0	0	0	0	0	0	0.753357	0.693878	0.516432
'olfactory receptor activity;sensory perception of chemical stimulus;sensory perception of smell;detection of chemical stimulus;detection of stimulus involved in sensory perception;detection of chemical stimulus involved in sensory perception;detection of chemical stimulus involved in sensory perception of smell;'	0	0	0	0	0	0	0.832491	0.809524	0.245779
'signal transducer activity, downstream of receptor;'	0.668516	0.571429	0.439024	0	0	0	0.671744	0.444444	0.439024
'guanyl-nucleotide exchange factor activity;Ras guanyl-nucleotide exchange factor activity;'	0	0	0	0	0	0	0	0	0
'GTPase activator activity;GTPase regulator activity;nucleoside-triphosphatase regulator activity;'	0	0	0	0	0	0	0	0	0
'cytokine activity;'	0	0	0	0	0	0	0.863425	0.816327	0.672811
'cytokine receptor binding;'	0	0	0	0	0	0	0.782333	0.615385	0.603704
'integrin binding;'	0.635505	0.4375	0.594828	0	0	0	0.73675	0.666667	0.594828
'hormone activity;'	0.649054	0.551724	0.62069	0	0	0	0.856417	0.785714	0.62069
'structural constituent of cytoskeleton;'	0.643259	0.481481	0.5	0	0	0	0.701872	0.6	0.5
'ion channel activity;cation channel activity;channel activity;passive transmembrane transporter activity;gated channel activity;substrate-specific channel activity;ion gated channel activity;'	0.769706	0.651163	0.565217	0	0	0	0	0	0
'voltage-gated ion channel activity;voltage-gated channel activity;voltage-gated cation channel activity;'	0.86054	0.928571	0.627551	0	0	0	0.828824	0.73913	0.627551
'calcium channel activity;calcium ion transmembrane transporter activity;'	0.760138	0.619048	0.637681	0	0	0	0.834429	0.724138	0.637681
'potassium channel activity;potassium ion transport;potassium ion transmembrane transporter activity;cellular potassium ion transport;potassium ion transmembrane transport;'	0.827786	0.755556	0.649425	0	0	0	0	0	0
'lipid transporter activity;'	0	0	0	0	0	0	0.740101	0.451613	0.366906
'organic acid transmembrane transporter activity;organic anion transmembrane transporter activity;carboxylic acid transmembrane transporter activity;'	0	0	0	0	0	0	0.794581	0.571429	0.480851
'iron ion binding;'	0	0	0	0	0	0	0.750926	0.615385	0.48366
'calmodulin binding;'	0	0	0	0	0	0	0	0	0
'glycosaminoglycan binding;heparin binding;'	0	0	0	0	0	0	0.801771	0.686275	0.578199
'phospholipid binding;'	0	0	0	0	0	0	0	0	0
'proteinaceous extracellular matrix;'	0	0	0	0	0	0	0.846391	0.696203	0.597183
'nuclear envelope;'	0	0	0	0	0	0	0	0	0
'transcription factor complex;'	0	0	0	0	0	0	0	0	0
'spliceosomal complex;'	0.632177	0.540541	0.685083	0.820312	0.745098	0.674033	0.881067	0.8	0.685083
'mitochondrial outer membrane;outer membrane;organelle outer membrane;'	0	0	0	0	0	0	0.72753	0.666667	0.47449
'mitochondrial inner membrane;'	0	0	0	0.711823	0.516393	0.404211	0.848081	0.73	0.572632
'mitochondrial matrix;'	0	0	0	0.705943	0.452991	0.386313	0.834308	0.79	0.602649
'lysosomal membrane;vacuolar membrane;lytic vacuole membrane;'	0	0	0	0	0	0	0.790647	0.655172	0.558081
'primary lysosome;azurophil granule;'	0	0	0	0	0	0	0.825341	0.605263	0.603896
'early endosome;'	0	0	0	0	0	0	0.661886	0.575	0.420732
'late endosome;'	0	0	0	0	0	0	0.758267	0.583333	0.52381
'vacuolar lumen;'	0	0	0	0	0	0	0.755457	0.651163	0.538012
'peroxisome;microbody;'	0.662017	0.368421	0.575758	0	0	0	0.82226	0.7	0.575758
'endoplasmic reticulum lumen;'	0	0	0	0	0	0	0.782855	0.671642	0.572881
'endoplasmic reticulum-Golgi intermediate compartment;'	0	0	0	0	0	0	0.771889	0.68	0.464286
'Golgi stack;'	0	0	0	0	0	0	0.683357	0.571429	0.404762
'Golgi-associated vesicle;'	0	0	0	0	0	0	0.868037	0.790698	0.66879
'trans-Golgi network;'	0	0	0	0	0	0	0.814044	0.727273	0.582915
'centrosome;'	0	0	0	0	0	0	0	0	0
'centriole;microtubule organizing center part;'	0	0	0	0	0	0	0.856671	0.707317	0.57764
'spindle;'	0	0	0	0	0	0	0	0	0
'ribosome;ribosomal subunit;'	0.67289	0.470588	0.648402	0.830431	0.745098	0.589041	0.908626	0.764706	0.648402
'microtubule;'	0	0	0	0	0	0	0	0	0
'microtubule associated complex;'	0	0	0	0	0	0	0.849885	0.83871	0.586957
'intermediate filament;intermediate filament cytoskeleton;'	0	0	0	0	0	0	0.737129	0.642857	0.321244
'brush border;'	0.649423	0.533333	0.66	0	0	0	0.844841	0.62963	0.66
'cell-cell junction;'	0	0	0	0	0	0	0	0	0
'bicellular tight junction;apical junction complex;occluding junction;'	0	0	0	0	0	0	0.752249	0.607143	0.414815
'cell-substrate adherens junction;focal adhesion;cell-substrate junction;'	0	0	0	0	0	0	0.843952	0.723214	0.7425
'cell cortex;'	0	0	0	0	0	0	0.757067	0.553571	0.554622
'carbohydrate metabolic process;'	0	0	0	0	0	0	0	0	0
'monosaccharide metabolic process;hexose metabolic process;'	0	0	0	0	0	0	0.780332	0.688889	0.564103
'glucose metabolic process;hexose metabolic process;'	0	0	0	0	0	0	0.783808	0.567568	0.607843
'aminoglycan metabolic process;glycosaminoglycan metabolic process;'	0.654628	0.5	0.591195	0	0	0	0.810429	0.7	0.591195
'aminoglycan biosynthetic process;glycosaminoglycan biosynthetic process;'	0.70762	0.6	0.686275	0	0	0	0.8531	1	0.686275
'alcohol metabolic process;'	0	0	0	0	0	0	0.787663	0.591549	0.589286
'generation of precursor metabolites and energy;'	0	0	0	0	0	0	0.782153	0.689655	0.598266
'regulation of carbohydrate metabolic process;'	0.623284	0.511111	0.511765	0	0	0	0	0	0
'regulation of nucleotide metabolic process;regulation of nucleotide biosynthetic process;regulation of purine nucleotide biosynthetic process;regulation of purine nucleotide metabolic process;'	0	0	0	0	0	0	0.654335	0.415094	0.420513
'purine nucleotide metabolic process;nucleoside phosphate metabolic process;nucleotide metabolic process;purine ribonucleotide metabolic process;ribonucleotide metabolic process;ribose phosphate metabolic process;purine-containing compound metabolic process;'	0	0	0	0	0	0	0.735545	0.563492	0.527027
'purine nucleotide biosynthetic process;purine ribonucleotide biosynthetic process;ribonucleotide biosynthetic process;ribose phosphate biosynthetic process;purine-containing compound biosynthetic process;'	0	0	0	0	0	0	0.758371	0.608696	0.597484
'DNA replication;'	0	0	0	0.73545	0.655172	0.537037	0.754221	0.553571	0.449074
'DNA-dependent DNA replication;'	0.673914	0.612903	0.532787	0.768792	0.69697	0.590164	0.814337	0.612903	0.532787
'regulation of DNA replication;'	0	0	0	0	0	0	0	0	0
'DNA repair;'	0	0	0	0.677163	0.406504	0.422764	0.705016	0.524272	0.402439
'nucleotide-excision repair;'	0	0	0	0.74869	0.575758	0.525862	0.732085	0.645161	0.517241
'double-strand break repair;'	0	0	0	0.692078	0.5	0.473988	0.731894	0.487179	0.387283
'DNA recombination;'	0	0	0	0.643139	0.407407	0.375	0	0	0
'DNA packaging;chromatin assembly or disassembly;chromatin assembly;'	0	0	0	0.650577	0.44898	0.36	0.797826	0.64	0.525
'nucleosome assembly;chromatin assembly;nucleosome organization;'	0	0	0	0.668433	0.534884	0.387879	0.810464	0.657895	0.563636
'chromatin remodeling;'	0.610075	0.435897	0.670968	0.680154	0.571429	0.425806	0.834181	0.722222	0.670968
'DNA-templated transcription, initiation;transcription initiation from RNA polymerase II promoter;'	0.605801	0.345455	0.679426	0.682111	0.5	0.435407	0.791257	0.618182	0.679426
'DNA-templated transcription, termination;'	0	0	0	0.846419	0.75	0.678899	0.875029	0.8	0.678899
'DNA-templated transcription, elongation;'	0	0	0	0.822508	0.8	0.660377	0.780778	0.714286	0.613208
'rRNA processing;rRNA metabolic process;ribosome biogenesis;'	0	0	0	0.832697	0.65625	0.612782	0.923712	0.796875	0.755639
'mRNA processing;RNA splicing;'	0	0	0	0.750627	0.7	0.559499	0.793344	0.741667	0.584551
'tRNA metabolic process;'	0	0	0	0.757582	0.666667	0.55	0.857308	0.820513	0.577778
'RNA localization;nucleobase-containing compound transport;nucleic acid transport;RNA transport;establishment of RNA localization;'	0	0	0	0.719569	0.641791	0.5	0.826537	0.666667	0.669421
'RNA export from nucleus;mRNA export from nucleus;protein export from nucleus;nuclear export;ribonucleoprotein complex localization;ribonucleoprotein complex export from nucleus;mRNA-containing ribonucleoprotein complex export from nucleus;'	0	0	0	0.775758	0.690476	0.567742	0.813857	0.738095	0.606452
'translation;peptide biosynthetic process;amide biosynthetic process;'	0	0	0	0.751507	0.627273	0.48307	0.840677	0.681818	0.595937
'translational initiation;'	0	0	0	0.836929	0.846154	0.580645	0.926104	0.783784	0.790323
'translational elongation;'	0.656303	0.457143	0.54386	0.888368	0.9	0.701754	0.898896	0.7	0.54386
'regulation of translation;regulation of cellular amide metabolic process;'	0	0	0	0.645159	0.471545	0.402198	0	0	0
'protein folding;'	0	0	0	0	0	0	0.73168	0.696429	0.527027
'negative regulation of protein kinase activity;negative regulation of kinase activity;negative regulation of transferase activity;'	0	0	0	0	0	0	0.678985	0.545455	0.422819
'protein acetylation;internal protein amino acid acetylation;histone acetylation;internal peptidyl-lysine acetylation;peptidyl-lysine acetylation;protein acylation;'	0.621789	0.456522	0.410714	0	0	0	0	0	0
'protein methylation;protein alkylation;'	0	0	0	0.652236	0.382353	0.356061	0.753404	0.666667	0.484848
'protein glycosylation;glycoprotein biosynthetic process;macromolecule glycosylation;glycosylation;'	0	0	0	0	0	0	0.73286	0.649123	0.459559
'protein lipidation;lipoprotein metabolic process;lipoprotein biosynthetic process;'	0	0	0	0	0	0	0.713139	0.485714	0.357955
'ubiquitin-dependent protein catabolic process;modification-dependent protein catabolic process;modification-dependent macromolecule catabolic process;proteolysis involved in cellular protein catabolic process;'	0	0	0	0.616105	0.404412	0.402439	0	0	0
'cellular amino acid metabolic process;'	0.60505	0.392857	0.612583	0	0	0	0.78691	0.649351	0.612583
'cellular modified amino acid metabolic process;'	0	0	0	0	0	0	0.7027	0.586957	0.467033
'protein targeting;'	0	0	0	0.668188	0.389831	0.350195	0.786521	0.5	0.498054
'protein import into nucleus;nuclear import;'	0.642541	0.392857	0.64	0.695854	0.621622	0.44	0.810031	0.65625	0.64
'protein targeting to membrane;'	0	0	0	0.734211	0.583333	0.408696	0.865292	0.65625	0.626087
'fatty acid metabolic process;'	0	0	0	0	0	0	0.757262	0.676923	0.555944
'membrane lipid metabolic process;sphingolipid metabolic process;'	0	0	0	0	0	0	0.758155	0.591837	0.483568
'phospholipid metabolic process;glycerophospholipid metabolic process;glycerolipid metabolic process;'	0	0	0	0	0	0	0	0	0
'phosphatidylinositol biosynthetic process;'	0.615683	0.425	0.649635	0	0	0	0.774171	0.666667	0.649635
'glycolipid metabolic process;liposaccharide metabolic process;'	0	0	0	0	0	0	0.836207	0.612903	0.55
'steroid biosynthetic process;'	0	0	0	0	0	0	0.753151	0.457143	0.488
'isoprenoid metabolic process;terpenoid metabolic process;diterpenoid metabolic process;'	0	0	0	0	0	0	0.771513	0.555556	0.496124
'coenzyme metabolic process;'	0.621424	0.4	0.586885	0	0	0	0.76205	0.684932	0.586885
'oxidoreduction coenzyme metabolic process;pyridine nucleotide metabolic process;nicotinamide nucleotide metabolic process;pyridine-containing compound metabolic process;'	0	0	0	0	0	0	0.738669	0.59375	0.496183
'vitamin metabolic process;'	0.621948	0.416667	0.630769	0	0	0	0.807306	0.69697	0.630769
'sulfur compound metabolic process;'	0	0	0	0	0	0	0	0	0
'xenobiotic metabolic process;'	0	0	0	0	0	0	0.808045	0.666667	0.536364
'sodium ion transport;'	0	0	0	0	0	0	0	0	0
'calcium ion transport;calcium ion transmembrane transport;divalent metal ion transport;divalent inorganic cation transport;'	0	0	0	0	0	0	0	0	0
'chloride transport;inorganic anion transmembrane transport;'	0.717547	0.676471	0.512397	0	0	0	0.76766	0.571429	0.512397
'neurotransmitter transport;'	0	0	0	0	0	0	0.809306	0.674419	0.585106
'mitochondrial transport;'	0	0	0	0	0	0	0.79959	0.75	0.547414
'amino acid transport;'	0	0	0	0	0	0	0.724723	0.586207	0.408696
'lipid transport;lipid localization;'	0	0	0	0	0	0	0.789054	0.676923	0.579861
'cellular calcium ion homeostasis;cellular metal ion homeostasis;regulation of cytosolic calcium ion concentration;calcium ion homeostasis;cellular divalent inorganic cation homeostasis;divalent inorganic cation homeostasis;'	0	0	0	0	0	0	0	0	0
'regulation of pH;cellular monovalent inorganic cation homeostasis;monovalent inorganic cation homeostasis;'	0	0	0	0	0	0	0.839876	0.83871	0.643939
'ER to Golgi vesicle-mediated transport;'	0	0	0	0	0	0	0.770473	0.675	0.568182
'endocytosis;'	0	0	0	0	0	0	0	0	0
'receptor-mediated endocytosis;'	0	0	0	0	0	0	0.706779	0.574468	0.5
'phagocytosis;'	0	0	0	0	0	0	0.800644	0.604167	0.668539
'nucleocytoplasmic transport;nuclear transport;'	0	0	0	0.715321	0.597222	0.47037	0.741389	0.756757	0.566667
'autophagy;process utilizing autophagic mechanism;'	0	0	0	0	0	0	0.761336	0.714286	0.508197
'chemotaxis;taxis;'	0	0	0	0	0	0	0	0	0
'regulation of muscle contraction;regulation of muscle system process;'	0	0	0	0	0	0	0	0	0
'striated muscle contraction;'	0.632779	0.62963	0.336283	0	0	0	0	0	0
'inflammatory response;'	0	0	0	0	0	0	0.780104	0.686957	0.631579
'humoral immune response;'	0	0	0	0	0	0	0.830632	0.702128	0.649215
'response to oxidative stress;'	0	0	0	0	0	0	0.64115	0.505263	0.410188
'response to unfolded protein;endoplasmic reticulum unfolded protein response;cellular response to unfolded protein;response to topologically incorrect protein;'	0	0	0	0	0	0	0.777731	0.617021	0.597765
'nucleus organization;'	0	0	0	0.664252	0.473684	0.423611	0.812017	0.583333	0.625
'mitochondrion organization;'	0	0	0	0	0	0	0.753254	0.637363	0.523114
'mitochondrial membrane organization;'	0.636494	0.441176	0.652893	0	0	0	0.803951	0.757576	0.652893
'actin filament organization;'	0	0	0	0	0	0	0.776785	0.617021	0.567708
'microtubule-based movement;'	0	0	0	0	0	0	0.779025	0.677966	0.516605
'vacuole organization;'	0	0	0	0	0	0	0.726816	0.666667	0.39823
'vacuolar transport;'	0.67697	0.677419	0.666667	0	0	0	0.838428	0.851852	0.666667
'cell cycle arrest;'	0	0	0	0	0	0	0.746602	0.542857	0.503311
'spindle organization;'	0	0	0	0.698736	0.527778	0.464567	0	0	0
'chromosome segregation;nuclear chromosome segregation;'	0	0	0	0.723903	0.696203	0.516892	0.712194	0.486111	0.351351
'sister chromatid cohesion;'	0	0	0	0.795575	0.75	0.616667	0.780771	0.607143	0.475
'regulation of mitotic nuclear division;regulation of nuclear division;'	0	0	0	0.667275	0.461538	0.431694	0	0	0
'meiosis I;meiosis I cell cycle process;meiotic nuclear division;'	0	0	0	0	0	0	0.707879	0.518519	0.300699
'homophilic cell adhesion via plasma membrane adhesion molecules;cell-cell adhesion via plasma-membrane adhesion molecules;'	0	0	0	0	0	0	0.807854	0.612245	0.47907
'cell-matrix adhesion;cell-substrate adhesion;'	0	0	0	0	0	0	0.682893	0.630435	0.421687
'negative regulation of cell adhesion;'	0	0	0	0	0	0	0	0	0
'establishment or maintenance of cell polarity;'	0	0	0	0	0	0	0.747188	0.6	0.542169
'transmembrane receptor protein serine/threonine kinase signaling pathway;'	0	0	0	0	0	0	0	0	0
'G-protein coupled receptor signaling pathway, coupled to cyclic nucleotide second messenger;adenylate cyclase-modulating G-protein coupled receptor signaling pathway;'	0	0	0	0	0	0	0	0	0
'phospholipase C-activating G-protein coupled receptor signaling pathway;'	0.758815	0.774194	0.682692	0	0	0	0.814662	0.8	0.682692
'positive regulation of cytosolic calcium ion concentration;regulation of cytosolic calcium ion concentration;'	0	0	0	0	0	0	0	0	0
'Notch signaling pathway;'	0	0	0	0	0	0	0.721917	0.517241	0.461538
'small GTPase mediated signal transduction;'	0	0	0	0	0	0	0.776817	0.689655	0.625
'Ras protein signal transduction;'	0	0	0	0	0	0	0.784773	0.775	0.660256
'chemical synaptic transmission;anterograde trans-synaptic signaling;synaptic signaling;trans-synaptic signaling;'	0	0	0	0	0	0	0	0	0
'neurotransmitter secretion;presynaptic process involved in chemical synaptic transmission;signal release from synapse;'	0	0	0	0	0	0	0.840727	0.571429	0.554622
'germ cell development;cellular process involved in reproduction in multicellular organism;'	0	0	0	0	0	0	0.74038	0.629032	0.436709
'spermatogenesis;'	0	0	0	0	0	0	0	0	0
'spermatid development;spermatid differentiation;'	0	0	0	0	0	0	0.858322	0.73913	0.492857
'female gamete generation;'	0	0	0	0	0	0	0.764404	0.714286	0.421053
'single fertilization;fertilization;'	0	0	0	0	0	0	0.858436	0.533333	0.512658
'determination of left/right symmetry;specification of symmetry;determination of bilateral symmetry;'	0	0	0	0	0	0	0.813247	0.782609	0.533898
'axonogenesis;cell part morphogenesis;cell morphogenesis involved in neuron differentiation;neuron projection morphogenesis;cell projection morphogenesis;axon development;plasma membrane bounded cell projection morphogenesis;'	0	0	0	0	0	0	0	0	0
'axon guidance;neuron projection guidance;'	0	0	0	0	0	0	0	0	0
'mesoderm development;'	0.59209	0.310345	0.675214	0	0	0	0.838802	0.7	0.675214
'heart development;'	0	0	0	0	0	0	0	0	0
'muscle organ development;'	0	0	0	0	0	0	0	0	0
'skeletal muscle tissue development;skeletal muscle organ development;'	0	0	0	0	0	0	0	0	0
'sex differentiation;gonad development;development of primary sexual characteristics;'	0	0	0	0	0	0	0	0	0
'female pregnancy;multi-multicellular organism process;'	0	0	0	0	0	0	0.768046	0.625	0.673267
'aging;'	0	0	0	0	0	0	0.654967	0.514706	0.418327
'response to nutrient;'	0.636891	0.519231	0.451923	0	0	0	0.661843	0.491228	0.451923
'digestion;'	0	0	0	0	0	0	0.836175	0.735294	0.585185
'blood coagulation;hemostasis;coagulation;'	0	0	0	0	0	0	0	0	0
'visual perception;sensory perception of light stimulus;'	0	0	0	0	0	0	0.866973	0.84	0.706161
'sensory perception of sound;sensory perception of mechanical stimulus;'	0	0	0	0	0	0	0.775082	0.555556	0.512658
'learning or memory;cognition;'	0	0	0	0	0	0	0	0	0
'learning;'	0	0	0	0	0	0	0	0	0
'memory;'	0	0	0	0	0	0	0.81913	0.62963	0.628571
'circadian rhythm;'	0	0	0	0	0	0	0.754147	0.513514	0.542254
'locomotory behavior;'	0	0	0	0	0	0	0	0	0
'regulation of heart contraction;regulation of blood circulation;'	0.612409	0.308642	0.760714	0	0	0	0	0	0
'microtubule binding;tubulin binding;'	0	0	0	0	0	0	0.822849	0.670588	0.654545
'synaptic vesicle;exocytic vesicle;'	0	0	0	0	0	0	0.786604	0.666667	0.51462
'protein C-terminus binding;'	0	0	0	0	0	0	0	0	0
'ATP-dependent helicase activity;purine NTP-dependent helicase activity;'	0	0	0	0.761552	0.5	0.58	0.905469	0.666667	0.71
'tRNA processing;'	0.656091	0.5	0.508333	0.714967	0.606061	0.483333	0.838943	0.695652	0.508333
'cell recognition;'	0	0	0	0	0	0	0.70139	0.59375	0.40146
'enzyme activator activity;'	0	0	0	0	0	0	0	0	0
'regulation of actin polymerization or depolymerization;regulation of actin filament length;regulation of actin filament polymerization;'	0	0	0	0	0	0	0.848427	0.820513	0.686275
'growth factor activity;'	0	0	0	0	0	0	0.802632	0.641026	0.66242
'methyltransferase activity;S-adenosylmethionine-dependent methyltransferase activity;transferase activity, transferring one-carbon groups;methylation;'	0	0	0	0	0	0	0.70073	0.657143	0.42953
'UDP-glycosyltransferase activity;'	0	0	0	0	0	0	0.844491	0.75	0.49635
'steroid metabolic process;'	0.610934	0.388889	0.548	0	0	0	0.738468	0.546875	0.548
'cholesterol metabolic process;sterol metabolic process;secondary alcohol metabolic process;'	0	0	0	0	0	0	0.830668	0.638889	0.637037
'regulation of blood pressure;'	0	0	0	0	0	0	0.706945	0.711111	0.564706
'cysteine-type peptidase activity;'	0	0	0	0	0	0	0.674479	0.486486	0.384615
'metallopeptidase activity;'	0.706491	0.62	0.480874	0	0	0	0.741821	0.543478	0.480874
'exopeptidase activity;'	0.784542	0.666667	0.432432	0	0	0	0.722544	0.689655	0.432432
'regulation of G-protein coupled receptor protein signaling pathway;'	0	0	0	0	0	0	0.647134	0.617647	0.428571
'regulation of cell shape;'	0	0	0	0	0	0	0.693304	0.555556	0.42446
'regulation of cell size;'	0.630438	0.377778	0.536424	0	0	0	0.709599	0.619048	0.536424
'anion transmembrane transporter activity;'	0	0	0	0	0	0	0	0	0
'epidermis development;epidermal cell differentiation;skin development;'	0	0	0	0	0	0	0.809544	0.604938	0.510101
'male gonad development;development of primary male sexual characteristics;male sex differentiation;'	0	0	0	0	0	0	0.71358	0.55814	0.518987
'phospholipid biosynthetic process;glycerolipid biosynthetic process;glycerophospholipid biosynthetic process;'	0	0	0	0	0	0	0	0	0
'electron transfer activity;'	0	0	0	0	0	0	0.81809	0.678571	0.637255
'cellular amino acid catabolic process;'	0	0	0	0	0	0	0.828829	0.677419	0.613208
'glycoprotein metabolic process;glycoprotein biosynthetic process;'	0	0	0	0	0	0	0.742316	0.655172	0.505291
'coenzyme biosynthetic process;cofactor biosynthetic process;'	0	0	0	0	0	0	0.76855	0.655172	0.573991
'nucleoside metabolic process;ribonucleoside metabolic process;glycosyl compound metabolic process;'	0	0	0	0	0	0	0.749209	0.710526	0.54
'nucleoside monophosphate metabolic process;purine nucleoside monophosphate metabolic process;ribonucleoside monophosphate metabolic process;purine ribonucleoside monophosphate metabolic process;ATP metabolic process;'	0.615489	0.397059	0.650602	0	0	0	0.834924	0.65625	0.650602
'nucleoside monophosphate biosynthetic process;ribonucleoside monophosphate biosynthetic process;'	0	0	0	0	0	0	0.859836	0.806452	0.723214
'nucleoside triphosphate metabolic process;purine nucleoside triphosphate metabolic process;ribonucleoside triphosphate metabolic process;purine ribonucleoside triphosphate metabolic process;ATP metabolic process;'	0	0	0	0.681692	0.428571	0.365957	0.797592	0.581818	0.561702
'nucleotide biosynthetic process;ribonucleotide biosynthetic process;ribose phosphate biosynthetic process;nucleoside phosphate biosynthetic process;'	0	0	0	0	0	0	0.788562	0.690909	0.60181
'response to temperature stimulus;'	0	0	0	0	0	0	0	0	0
'cellular response to starvation;response to starvation;'	0.665998	0.469388	0.177143	0	0	0	0	0	0
'response to radiation;'	0	0	0	0	0	0	0	0	0
'response to xenobiotic stimulus;'	0	0	0	0	0	0	0.763702	0.65625	0.614232
'response to UV;'	0	0	0	0	0	0	0.750525	0.594595	0.536765
'response to light stimulus;'	0	0	0	0	0	0	0	0	0
'RNA modification;'	0	0	0	0.690759	0.416667	0.458647	0.828003	0.8	0.473684
'detection of external stimulus;detection of abiotic stimulus;'	0.648779	0.588235	0.632479	0	0	0	0.824265	1	0.632479
'response to mechanical stimulus;'	0	0	0	0	0	0	0.686	0.618182	0.475728
'response to virus;'	0	0	0	0	0	0	0.70412	0.390625	0.3861
'response to bacterium;'	0	0	0	0	0	0	0	0	0
'response to toxic substance;'	0	0	0	0	0	0	0	0	0
'response to carbohydrate;response to hexose;response to glucose;response to monosaccharide;'	0	0	0	0	0	0	0.736118	0.652174	0.585799
'hormone-mediated signaling pathway;steroid hormone mediated signaling pathway;'	0	0	0	0	0	0	0.684286	0.555556	0.468208
'negative regulation of catabolic process;negative regulation of cellular catabolic process;'	0	0	0	0	0	0	0	0	0
'positive regulation of catabolic process;positive regulation of cellular catabolic process;'	0	0	0	0	0	0	0	0	0
'external side of plasma membrane;'	0	0	0	0	0	0	0.777685	0.649123	0.652582
'cytoplasmic side of plasma membrane;cytoplasmic side of membrane;'	0.626943	0.538462	0.262887	0	0	0	0	0	0
'anterior/posterior pattern specification;'	0	0	0	0	0	0	0	0	0
'response to extracellular stimulus;response to nutrient levels;'	0	0	0	0	0	0	0	0	0
'glial cell differentiation;gliogenesis;'	0	0	0	0	0	0	0	0	0
'endosome membrane;endosomal part;'	0	0	0	0	0	0	0	0	0
'response to inorganic substance;'	0	0	0	0	0	0	0	0	0
'response to metal ion;'	0	0	0	0	0	0	0.647801	0.549451	0.429878
'response to ionizing radiation;'	0	0	0	0	0	0	0.709013	0.512821	0.439189
'endomembrane system organization;'	0	0	0	0	0	0	0	0	0
'regulation of G2/M transition of mitotic cell cycle;regulation of cell cycle G2/M phase transition;'	0.611663	0.530612	0.598086	0.711677	0.525424	0.488038	0.7789	0.745455	0.598086
'negative regulation of peptidase activity;negative regulation of endopeptidase activity;peptidase inhibitor activity;negative regulation of proteolysis;'	0	0	0	0	0	0	0.734135	0.671053	0.493939
'proteasomal protein catabolic process;proteasome-mediated ubiquitin-dependent protein catabolic process;'	0	0	0	0	0	0	0	0	0
'regulation of autophagy;'	0	0	0	0	0	0	0	0	0
'positive regulation of autophagy;'	0.640665	0.5	0.5	0	0	0	0.754152	0.5	0.5
'regulation of cellular ketone metabolic process;'	0	0	0	0	0	0	0.748018	0.468085	0.506024
'regulation of endothelial cell migration;regulation of epithelial cell migration;'	0	0	0	0	0	0	0	0	0
'positive regulation of epithelial cell migration;'	0.649966	0.527778	0.593985	0	0	0	0.758402	0.540541	0.593985
'negative regulation of organelle organization;'	0	0	0	0	0	0	0	0	0
'regulation of cellular carbohydrate metabolic process;'	0	0	0	0	0	0	0.704562	0.444444	0.398305
'positive regulation of cell development;positive regulation of neurogenesis;positive regulation of nervous system development;'	0	0	0	0	0	0	0	0	0
'negative regulation of cell development;negative regulation of neurogenesis;negative regulation of nervous system development;'	0	0	0	0	0	0	0	0	0
'regulation of cell morphogenesis involved in differentiation;'	0	0	0	0	0	0	0	0	0
'positive regulation of cell morphogenesis involved in differentiation;'	0	0	0	0	0	0	0.810971	0.657143	0.676692
'regulation of cell-substrate adhesion;'	0.632537	0.384615	0.648649	0	0	0	0.781527	0.72	0.648649
'positive regulation of cell-substrate adhesion;'	0	0	0	0	0	0	0.79916	0.571429	0.609524
'regulation of mitochondrion organization;positive regulation of mitochondrion organization;'	0	0	0	0	0	0	0	0	0
'regulation of phosphatase activity;regulation of dephosphorylation;'	0	0	0	0	0	0	0.66345	0.487179	0.342105
'negative regulation of cell cycle process;negative regulation of cell cycle phase transition;'	0	0	0	0.673107	0.482353	0.442006	0.698468	0.517647	0.467085
'positive regulation of endopeptidase activity;positive regulation of peptidase activity;positive regulation of cysteine-type endopeptidase activity involved in apoptotic process;positive regulation of cysteine-type endopeptidase activity;'	0	0	0	0	0	0	0	0	0
'regulation of metal ion transport;'	0	0	0	0	0	0	0	0	0
'transport along microtubule;cytoskeleton-dependent intracellular transport;microtubule-based transport;'	0	0	0	0	0	0	0.752699	0.588235	0.46
'regulation of neuron projection development;'	0	0	0	0	0	0	0	0	0
'positive regulation of neuron projection development;positive regulation of cell projection organization;positive regulation of neuron differentiation;'	0	0	0	0	0	0	0	0	0
'negative regulation of neuron projection development;negative regulation of cell projection organization;'	0	0	0	0	0	0	0.7695	0.692308	0.617021
'postsynaptic density;asymmetric synapse;neuron to neuron synapse;postsynaptic specialization;'	0	0	0	0	0	0	0.800279	0.705882	0.671498
'response to purine-containing compound;response to organophosphorus;'	0	0	0	0	0	0	0	0	0
'striated muscle tissue development;muscle tissue development;'	0	0	0	0	0	0	0.687343	0.507042	0.416961
'monovalent inorganic cation transmembrane transporter activity;monovalent inorganic cation transport;'	0.670901	0.466667	0.583721	0	0	0	0	0	0
'proton transmembrane transporter activity;proton transmembrane transport;'	0	0	0	0	0	0	0.752326	0.571429	0.448819
'sodium ion transmembrane transporter activity;'	0	0	0	0	0	0	0.820367	0.736842	0.630303
'inorganic anion transmembrane transporter activity;inorganic anion transport;'	0.70366	0.458333	0.537572	0	0	0	0.763532	0.571429	0.537572
'drug transmembrane transporter activity;'	0.638567	0.5	0.432692	0	0	0	0.740381	0.565217	0.432692
'ligand-gated ion channel activity;ligand-gated channel activity;ligand-gated cation channel activity;'	0.854756	0.885714	0.765957	0	0	0	0.862666	0.783784	0.765957
'secondary active transmembrane transporter activity;'	0	0	0	0	0	0	0	0	0
'symporter activity;solute:cation symporter activity;'	0	0	0	0	0	0	0.763574	0.69697	0.486842
'primary active transmembrane transporter activity;P-P-bond-hydrolysis-driven transmembrane transporter activity;ATPase activity, coupled to transmembrane movement of substances;ATPase activity, coupled to movement of substances;'	0	0	0	0	0	0	0.836708	0.638889	0.641221
'actin cytoskeleton;'	0	0	0	0	0	0	0.754146	0.627273	0.552106
'organic anion transport;'	0	0	0	0	0	0	0	0	0
'monocarboxylic acid transport;'	0.680191	0.351351	0.636364	0	0	0	0.853926	0.735294	0.636364
'organic acid transport;carboxylic acid transport;'	0	0	0	0	0	0	0	0	0
'organic hydroxy compound transport;'	0	0	0	0	0	0	0.765502	0.647059	0.539007
'drug transport;'	0	0	0	0	0	0	0.721759	0.647059	0.5
'large ribosomal subunit;'	0	0	0	0.903583	0.925926	0.645455	0.942795	0.76	0.672727
'energy derivation by oxidation of organic compounds;'	0	0	0	0	0	0	0.819697	0.648148	0.582569
'lipid catabolic process;'	0.618036	0.493333	0.546154	0	0	0	0.766918	0.640625	0.546154
'cell growth;'	0	0	0	0	0	0	0.852313	0.677419	0.734513
'vesicle organization;'	0	0	0	0	0	0	0	0	0
'carbohydrate biosynthetic process;'	0.641109	0.535714	0.666667	0	0	0	0.832473	0.7	0.666667
'carbohydrate catabolic process;'	0	0	0	0	0	0	0.703866	0.566667	0.414414
'organic acid biosynthetic process;carboxylic acid biosynthetic process;'	0	0	0	0	0	0	0	0	0
'organic acid catabolic process;carboxylic acid catabolic process;'	0	0	0	0	0	0	0.829255	0.666667	0.633621
'Wnt signaling pathway;cell-cell signaling by wnt;cell surface receptor signaling pathway involved in cell-cell signaling;'	0	0	0	0	0	0	0	0	0
'endosomal transport;'	0	0	0	0	0	0	0.742139	0.625	0.449438
'regulation of striated muscle tissue development;regulation of muscle organ development;regulation of muscle tissue development;'	0	0	0	0	0	0	0.728992	0.575758	0.496124
'macroautophagy;'	0	0	0	0	0	0	0.859887	0.733333	0.582192
'regulation of macroautophagy;'	0	0	0	0	0	0	0.711069	0.613636	0.4375
'channel regulator activity;'	0	0	0	0	0	0	0.843109	0.551724	0.597015
'dephosphorylation;phosphatase activity;'	0.685626	0.55	0.439024	0	0	0	0	0	0
'basolateral plasma membrane;'	0	0	0	0	0	0	0	0	0
'apical plasma membrane;apical part of cell;'	0	0	0	0	0	0	0	0	0
'nuclear matrix;nuclear periphery;'	0	0	0	0.679108	0.571429	0.476562	0.717542	0.571429	0.476562
'acetyltransferase activity;N-acyltransferase activity;'	0	0	0	0	0	0	0.731273	0.566667	0.471545
'gene silencing;'	0	0	0	0.647289	0.468085	0.41358	0.797045	0.594595	0.475309
'cytosolic transport;'	0	0	0	0	0	0	0.838985	0.678571	0.604651
'protein processing;protein maturation;'	0	0	0	0	0	0	0	0	0
'covalent chromatin modification;histone modification;'	0	0	0	0	0	0	0	0	0
'protein deubiquitination;protein modification by small protein removal;'	0	0	0	0	0	0	0	0	0
'PML body;'	0	0	0	0	0	0	0.761263	0.481481	0.528846
'nuclear speck;'	0	0	0	0.668669	0.576923	0.473262	0.773994	0.681319	0.606952
'oxidoreductase activity, acting on CH-OH group of donors;oxidoreductase activity, acting on the CH-OH group of donors, NAD or NADP as acceptor;'	0	0	0	0	0	0	0.809157	0.677419	0.588235
'oxidoreductase activity, acting on NAD(P)H;'	0	0	0	0	0	0	0.818123	0.64	0.55
'oxidoreductase activity, acting on paired donors, with incorporation or reduction of molecular oxygen;'	0	0	0	0	0	0	0.856574	0.638889	0.606897
'transferase activity, transferring acyl groups;transferase activity, transferring acyl groups other than amino-acyl groups;'	0	0	0	0	0	0	0.718763	0.607843	0.416667
'transferase activity, transferring glycosyl groups;transferase activity, transferring hexosyl groups;'	0	0	0	0	0	0	0.703137	0.534483	0.394161
'nucleotidyltransferase activity;'	0	0	0	0.722328	0.472222	0.472868	0.70807	0.612903	0.434109
'hydrolase activity, acting on carbon-nitrogen (but not peptide) bonds;'	0	0	0	0	0	0	0.706189	0.625	0.423611
'lyase activity;'	0	0	0	0	0	0	0.766093	0.6	0.561111
'isomerase activity;'	0	0	0	0	0	0	0.715595	0.433333	0.388889
'ligase activity;'	0	0	0	0.675612	0.466667	0.384615	0.774934	0.571429	0.508876
'ATPase activity;ATPase activity, coupled;'	0	0	0	0	0	0	0	0	0
'regulation of transforming growth factor beta receptor signaling pathway;regulation of cellular response to transforming growth factor beta stimulus;'	0	0	0	0	0	0	0	0	0
'Ras GTPase binding;'	0	0	0	0	0	0	0	0	0
'protein import;'	0	0	0	0.678681	0.547619	0.410596	0	0	0
'Rho GTPase binding;'	0	0	0	0	0	0	0.780127	0.631579	0.559748
'SH3 domain binding;'	0	0	0	0	0	0	0.789569	0.625	0.56
'Rab GTPase binding;'	0	0	0	0	0	0	0.787053	0.828571	0.54386
'negative regulation of translation;negative regulation of cellular amide metabolic process;'	0	0	0	0	0	0	0	0	0
'regulation of exocytosis;'	0	0	0	0	0	0	0	0	0
'peptidyl-serine phosphorylation;peptidyl-serine modification;'	0.67835	0.42	0.588235	0	0	0	0	0	0
'peptidyl-lysine modification;'	0	0	0	0.665698	0.458824	0.410774	0	0	0
'viral life cycle;'	0	0	0	0	0	0	0	0	0
'viral gene expression;'	0.608595	0.5	0.6875	0.855545	0.777778	0.633929	0.859752	0.575758	0.6875
'kinase regulator activity;protein kinase regulator activity;'	0	0	0	0	0	0	0.673251	0.46	0.375
'regulation of lipid metabolic process;'	0	0	0	0	0	0	0.694716	0.602151	0.498638
'regulation of steroid metabolic process;'	0.631674	0.413793	0.385321	0	0	0	0.713055	0.333333	0.385321
'aromatic compound catabolic process;nucleobase-containing compound catabolic process;cellular nitrogen compound catabolic process;heterocycle catabolic process;organic cyclic compound catabolic process;'	0	0	0	0	0	0	0.702188	0.543307	0.484472
'calcium-mediated signaling;'	0	0	0	0	0	0	0.677023	0.461538	0.412281
'polyol metabolic process;'	0	0	0	0	0	0	0	0	0
'ubiquitin-like protein-specific protease activity;'	0	0	0	0	0	0	0.854941	0.909091	0.59434
'stem cell population maintenance;maintenance of cell number;'	0	0	0	0	0	0	0.789097	0.757576	0.625899
'growth factor binding;'	0	0	0	0	0	0	0.820175	0.631579	0.694656
'vitamin binding;'	0	0	0	0	0	0	0.787577	0.810811	0.605839
'extrinsic component of plasma membrane;extrinsic component of cytoplasmic side of plasma membrane;'	0	0	0	0	0	0	0	0	0
'extrinsic component of membrane;'	0	0	0	0	0	0	0.760106	0.683333	0.546875
'phosphatase binding;protein phosphatase binding;'	0	0	0	0	0	0	0	0	0
'second-messenger-mediated signaling;'	0	0	0	0	0	0	0	0	0
'cAMP-mediated signaling;cyclic-nucleotide-mediated signaling;'	0.633096	0.470588	0.714286	0	0	0	0.833765	0.758621	0.714286
'cytokine binding;'	0	0	0	0	0	0	0.807733	0.615385	0.586538
'heme binding;tetrapyrrole binding;'	0.63477	0.605263	0.293233	0	0	0	0	0	0
'telencephalon development;'	0	0	0	0	0	0	0	0	0
'pallium development;'	0	0	0	0	0	0	0.809959	0.829268	0.716867
'developmental maturation;'	0	0	0	0	0	0	0.68998	0.604167	0.419048
'limbic system development;'	0	0	0	0	0	0	0	0	0
'neural tube development;'	0	0	0	0	0	0	0.737623	0.581395	0.529032
'central nervous system neuron differentiation;'	0	0	0	0	0	0	0.853513	0.710526	0.679012
'cerebral cortex development;'	0	0	0	0	0	0	0.780643	0.678571	0.648148
'metencephalon development;hindbrain development;'	0	0	0	0	0	0	0.719827	0.594595	0.514286
'membrane docking;organelle localization by membrane tethering;'	0.582393	0.3125	0.576471	0	0	0	0.765426	0.555556	0.576471
'regulation of cell-cell adhesion;regulation of leukocyte cell-cell adhesion;'	0	0	0	0	0	0	0.747979	0.583333	0.572973
'negative regulation of cell-cell adhesion;'	0	0	0	0	0	0	0.735293	0.621622	0.493243
'positive regulation of cell-cell adhesion;positive regulation of T cell activation;positive regulation of leukocyte cell-cell adhesion;'	0	0	0	0	0	0	0.755389	0.584615	0.589212
'cellular component disassembly;'	0	0	0	0	0	0	0	0	0
'regulation of cell morphogenesis;'	0	0	0	0	0	0	0	0	0
'ribonucleoprotein complex biogenesis;ribosome biogenesis;'	0	0	0	0.816411	0.685714	0.611111	0.904126	0.782178	0.733796
'ribonucleoprotein complex assembly;ribonucleoprotein complex subunit organization;'	0	0	0	0.784496	0.734694	0.581281	0.857695	0.8125	0.669951
'active transmembrane transporter activity;'	0	0	0	0	0	0	0	0	0
'regulation of transmembrane transporter activity;regulation of transporter activity;regulation of ion transmembrane transporter activity;'	0	0	0	0	0	0	0.865957	0.714286	0.692308
'electron transport chain;'	0	0	0	0.700038	0.425	0.35443	0.826938	0.634146	0.613924
'signal release;'	0	0	0	0	0	0	0.820206	0.609756	0.6
'establishment of cell polarity;'	0	0	0	0	0	0	0.855631	0.8	0.718447
'myofibril;sarcomere;contractile fiber;contractile fiber part;'	0	0	0	0	0	0	0.712031	0.418182	0.370536
'Z disc;I band;'	0	0	0	0	0	0	0.748476	0.378378	0.432836
'lamellipodium;'	0	0	0	0	0	0	0.763931	0.717391	0.588235
'actin filament-based process;actin cytoskeleton organization;'	0	0	0	0	0	0	0	0	0
'cell projection assembly;cilium organization;cilium assembly;plasma membrane bounded cell projection assembly;'	0	0	0	0	0	0	0.783109	0.607143	0.473558
'actin filament-based movement;'	0	0	0	0	0	0	0.704225	0.333333	0.401869
'myeloid cell differentiation;'	0	0	0	0	0	0	0.724679	0.62	0.548718
'regulation of endocytosis;'	0	0	0	0	0	0	0	0	0
'regulation of Wnt signaling pathway;regulation of canonical Wnt signaling pathway;'	0	0	0	0	0	0	0	0	0
'transport vesicle;'	0	0	0	0	0	0	0	0	0
'coated vesicle;'	0	0	0	0	0	0	0.775758	0.632353	0.610039
'clathrin-coated vesicle;'	0	0	0	0	0	0	0.799898	0.76087	0.681818
'endocytic vesicle;'	0	0	0	0	0	0	0	0	0
'platelet activation;'	0	0	0	0	0	0	0.759819	0.666667	0.624113
'integral component of endoplasmic reticulum membrane;intrinsic component of endoplasmic reticulum membrane;'	0	0	0	0	0	0	0.841012	0.7	0.503401
'positive regulation of Wnt signaling pathway;positive regulation of canonical Wnt signaling pathway;'	0	0	0	0	0	0	0.74463	0.604651	0.532934
'negative regulation of Wnt signaling pathway;negative regulation of canonical Wnt signaling pathway;'	0	0	0	0	0	0	0	0	0
'extracellular matrix organization;extracellular structure organization;'	0	0	0	0	0	0	0.820388	0.704082	0.699438
'keratinocyte differentiation;keratinization;'	0	0	0	0	0	0	0.796877	0.647059	0.381395
'T cell differentiation;'	0	0	0	0	0	0	0.79351	0.621622	0.639098
'carbohydrate binding;'	0	0	0	0	0	0	0.80088	0.660377	0.541353
'lipid modification;'	0	0	0	0	0	0	0.695502	0.640625	0.514403
'entry into host cell;entry into host;entry into cell of other organism involved in symbiotic interaction;entry into other organism involved in symbiotic interaction;'	0	0	0	0	0	0	0.755636	0.517241	0.54717
'regulation of ossification;'	0	0	0	0	0	0	0	0	0
'positive regulation of cell growth;'	0.658589	0.477273	0.562914	0	0	0	0.739377	0.675	0.562914
'negative regulation of cell growth;negative regulation of growth;'	0	0	0	0	0	0	0.699832	0.629032	0.527027
'respiratory tube development;lung development;respiratory system development;'	0	0	0	0	0	0	0	0	0
'embryonic limb morphogenesis;appendage morphogenesis;limb morphogenesis;embryonic appendage morphogenesis;appendage development;limb development;'	0	0	0	0	0	0	0.777175	0.780488	0.636364
'positive regulation of cell migration;positive regulation of locomotion;positive regulation of cellular component movement;positive regulation of cell motility;'	0	0	0	0	0	0	0	0	0
'negative regulation of cell migration;negative regulation of locomotion;negative regulation of cellular component movement;negative regulation of cell motility;'	0	0	0	0	0	0	0	0	0
'dendrite;dendritic tree;'	0	0	0	0	0	0	0	0	0
'growth cone;site of polarized growth;'	0	0	0	0	0	0	0.824757	0.684211	0.63522
'midbody;'	0	0	0	0	0	0	0.756745	0.605263	0.50303
'intracellular receptor signaling pathway;'	0	0	0	0	0	0	0.628443	0.392157	0.378531
'adult behavior;'	0	0	0	0	0	0	0	0	0
'receptor regulator activity;receptor ligand activity;'	0	0	0	0	0	0	0	0	0
'neurotransmitter receptor activity;'	0.670992	0.566667	0.726415	0	0	0	0.888766	0.913043	0.726415
'leukocyte chemotaxis;cell chemotaxis;'	0	0	0	0	0	0	0.809124	0.765957	0.677778
'transport vesicle membrane;'	0	0	0	0	0	0	0.815644	0.543478	0.552486
'Golgi-associated vesicle membrane;'	0	0	0	0	0	0	0.763578	0.464286	0.457143
'coated vesicle membrane;'	0	0	0	0	0	0	0.725839	0.595238	0.506173
'clathrin-coated vesicle membrane;'	0.67343	0.37037	0.54902	0.623457	0.307692	0.352941	0.749253	0.62069	0.54902
'endocytic vesicle membrane;'	0	0	0	0	0	0	0.680374	0.575	0.424051
'secretory granule membrane;'	0	0	0	0	0	0	0.80393	0.692308	0.650685
'protein binding, bridging;molecular adaptor activity;'	0	0	0	0	0	0	0	0	0
'regulation of epithelial cell differentiation;'	0	0	0	0	0	0	0	0	0
'mammary gland development;'	0.659806	0.580645	0.745763	0	0	0	0.851796	0.677419	0.745763
'forebrain development;'	0	0	0	0	0	0	0	0	0
'regulation of histone modification;regulation of chromatin organization;'	0	0	0	0	0	0	0	0	0
'heat shock protein binding;'	0	0	0	0	0	0	0.742469	0.6	0.522936
'stress-activated protein kinase signaling cascade;stress-activated MAPK cascade;'	0.644139	0.447368	0.59854	0	0	0	0.774984	0.638889	0.59854
'regeneration;'	0	0	0	0	0	0	0	0	0
'RNA 3''-end processing;'	0	0	0	0.817503	0.740741	0.653846	0.901647	0.782609	0.701923
'anchored component of membrane;'	0	0	0	0	0	0	0	0	0
'cell leading edge;'	0	0	0	0	0	0	0	0	0
'cell projection membrane;'	0	0	0	0	0	0	0	0	0
'leading edge membrane;'	0	0	0	0	0	0	0	0	0
'intrinsic component of organelle membrane;integral component of organelle membrane;'	0	0	0	0	0	0	0.700578	0.571429	0.382022
'negative regulation of protein complex assembly;'	0	0	0	0	0	0	0.735863	0.533333	0.474576
'positive regulation of protein complex assembly;'	0	0	0	0.609241	0.344828	0.366071	0.714432	0.614035	0.504464
'negative regulation of defense response;'	0	0	0	0	0	0	0	0	0
'positive regulation of defense response;positive regulation of innate immune response;'	0	0	0	0	0	0	0	0	0
'regulation of protein ubiquitination;regulation of protein modification by small protein conjugation or removal;'	0	0	0	0	0	0	0	0	0
'positive regulation of protein ubiquitination;positive regulation of protein modification by small protein conjugation or removal;'	0	0	0	0	0	0	0.739349	0.666667	0.511811
'carboxylic acid binding;organic acid binding;'	0	0	0	0	0	0	0.797667	0.695652	0.625
'cullin-RING ubiquitin ligase complex;'	0	0	0	0.606426	0.326531	0.362069	0.72846	0.774194	0.431034
'protein-containing complex localization;'	0	0	0	0.686081	0.474576	0.429224	0.83463	0.703704	0.643836
'motile cilium;'	0	0	0	0	0	0	0.778932	0.6	0.326531
'ubiquitin protein ligase binding;ubiquitin-like protein ligase binding;'	0	0	0	0	0	0	0	0	0
'regulation of protein stability;'	0	0	0	0	0	0	0	0	0
'cellular response to extracellular stimulus;cellular response to nutrient levels;cellular response to external stimulus;'	0	0	0	0	0	0	0.635746	0.552632	0.39404
'early endosome membrane;'	0	0	0	0	0	0	0.706617	0.53125	0.425373
'late endosome membrane;'	0	0	0	0	0	0	0.787015	0.608696	0.512195
'response to corticosteroid;response to glucocorticoid;'	0	0	0	0	0	0	0.700535	0.585366	0.465409
'nuclear membrane;'	0.643393	0.395062	0.503378	0	0	0	0	0	0
'vesicle lumen;secretory granule lumen;cytoplasmic vesicle lumen;'	0	0	0	0	0	0	0.782504	0.73913	0.680597
'negative regulation of protein binding;'	0	0	0	0	0	0	0	0	0
'negative regulation of response to external stimulus;'	0	0	0	0	0	0	0	0	0
'positive regulation of response to external stimulus;'	0	0	0	0	0	0	0	0	0
'activation of protein kinase activity;'	0	0	0	0	0	0	0	0	0
'regulation of protein polymerization;'	0	0	0	0	0	0	0.793238	0.837209	0.635359
'positive regulation of protein polymerization;'	0	0	0	0	0	0	0.795267	0.777778	0.617647
'response to estradiol;'	0	0	0	0	0	0	0.697574	0.472222	0.476562
'regulation of intracellular transport;'	0	0	0	0	0	0	0	0	0
'positive regulation of intracellular transport;positive regulation of intracellular protein transport;'	0	0	0	0	0	0	0	0	0
'regulation of proteasomal ubiquitin-dependent protein catabolic process;regulation of ubiquitin-dependent protein catabolic process;'	0.635816	0.485714	0.617021	0	0	0	0	0	0
'regulation of type I interferon production;'	0	0	0	0	0	0	0	0	0
'response to retinoic acid;'	0	0	0	0	0	0	0.746558	0.7	0.519608
'regulation of cellular component size;regulation of anatomical structure size;'	0	0	0	0	0	0	0	0	0
'mitochondrial translation;mitochondrial gene expression;'	0.70018	0.571429	0.554745	0.912011	0.837838	0.715328	0.906496	0.8125	0.554745
'regulation of interleukin-6 production;'	0	0	0	0	0	0	0.843283	0.7	0.648148
'regulation of tumor necrosis factor production;regulation of tumor necrosis factor superfamily cytokine production;'	0	0	0	0	0	0	0.71652	0.657143	0.504274
'monocarboxylic acid metabolic process;'	0	0	0	0	0	0	0	0	0
'plasma membrane bounded cell projection cytoplasm;'	0	0	0	0	0	0	0.811565	0.633333	0.421687
'response to insulin;cellular response to insulin stimulus;'	0	0	0	0	0	0	0	0	0
'regulation of stress-activated MAPK cascade;regulation of JNK cascade;regulation of stress-activated protein kinase signaling cascade;'	0	0	0	0	0	0	0.68269	0.563636	0.502347
'positive regulation of stress-activated MAPK cascade;positive regulation of JNK cascade;positive regulation of stress-activated protein kinase signaling cascade;'	0	0	0	0	0	0	0.655582	0.439024	0.367347
'regulation of microtubule-based process;regulation of microtubule cytoskeleton organization;'	0	0	0	0	0	0	0.780611	0.75	0.593583
'regulation of mononuclear cell proliferation;regulation of T cell proliferation;regulation of lymphocyte proliferation;regulation of leukocyte proliferation;'	0	0	0	0	0	0	0.748956	0.592593	0.574257
'positive regulation of mononuclear cell proliferation;positive regulation of lymphocyte proliferation;positive regulation of leukocyte proliferation;'	0	0	0	0	0	0	0.781963	0.71875	0.6
'regulation of actin cytoskeleton organization;regulation of actin filament-based process;regulation of actin filament organization;'	0	0	0	0	0	0	0	0	0
'protein-containing complex disassembly;'	0	0	0	0.733072	0.5	0.493151	0.767511	0.66	0.506849
'protein-DNA complex;'	0	0	0	0.682651	0.434783	0.416667	0.870383	0.604651	0.678571
'regulation of chromosome organization;'	0	0	0	0.678658	0.477273	0.456592	0	0	0
'regulation of peptidyl-serine phosphorylation;'	0	0	0	0	0	0	0.695641	0.647059	0.465116
'regulation of intracellular protein transport;positive regulation of intracellular protein transport;'	0	0	0	0	0	0	0	0	0
'tumor necrosis factor-mediated signaling pathway;'	0	0	0	0	0	0	0.796895	0.685714	0.578125
'amide binding;peptide binding;'	0	0	0	0	0	0	0	0	0
'axon part;distal axon;'	0	0	0	0	0	0	0	0	0
'carbohydrate homeostasis;glucose homeostasis;'	0	0	0	0.635163	0.434783	0.388235	0.66726	0.477273	0.405882
'positive regulation of cellular amide metabolic process;positive regulation of translation;'	0	0	0	0	0	0	0.848574	0.657143	0.664179
'cell junction assembly;'	0	0	0	0	0	0	0.858511	0.714286	0.699248
'cell junction organization;cell-cell junction organization;'	0	0	0	0	0	0	0	0	0
'response to interferon-gamma;cellular response to interferon-gamma;'	0	0	0	0	0	0	0.782766	0.666667	0.549708
'nucleobase-containing small molecule biosynthetic process;nucleoside phosphate catabolic process;'	0	0	0	0	0	0	0.755717	0.75	0.569444
'ncRNA processing;'	0.661665	0.348315	0.579634	0.799238	0.690722	0.587467	0.836817	0.72043	0.579634
'protein localization to nucleus;'	0	0	0	0	0	0	0	0	0
'cellular response to oxidative stress;'	0.62431	0.467742	0.366812	0	0	0	0.65583	0.473684	0.366812
'response to tumor necrosis factor;cellular response to tumor necrosis factor;'	0	0	0	0	0	0	0.761081	0.681818	0.601533
'cellular response to reactive oxygen species;'	0	0	0	0	0	0	0	0	0
'ion channel complex;cation channel complex;transmembrane transporter complex;transporter complex;'	0.710811	0.571429	0.6625	0	0	0	0	0	0
'cellular hormone metabolic process;'	0	0	0	0	0	0	0.779049	0.642857	0.518868
'regulation of transmembrane transport;regulation of ion transmembrane transport;'	0.625294	0.442029	0.649299	0	0	0	0	0	0
'negative regulation of transmembrane transport;'	0	0	0	0	0	0	0.723312	0.692308	0.453704
'positive regulation of transmembrane transport;positive regulation of ion transmembrane transport;'	0	0	0	0	0	0	0	0	0
'response to endoplasmic reticulum stress;'	0	0	0	0	0	0	0.772113	0.630769	0.581967
'regulation of Rho protein signal transduction;'	0	0	0	0	0	0	0	0	0
'cardiocyte differentiation;'	0	0	0	0	0	0	0.835767	0.481481	0.63
'phosphatidylinositol binding;'	0	0	0	0	0	0	0	0	0
'nuclear hormone receptor binding;hormone receptor binding;'	0	0	0	0	0	0	0	0	0
'endocrine system development;'	0.646263	0.588235	0.663934	0	0	0	0.809909	0.485714	0.663934
'regulation of protein dephosphorylation;regulation of phosphoprotein phosphatase activity;'	0	0	0	0	0	0	0.745716	0.62069	0.479339
'enhancer binding;'	0	0	0	0	0	0	0.803979	0.592593	0.657407
'non-canonical Wnt signaling pathway;'	0	0	0	0	0	0	0.717572	0.424242	0.398551
'multicellular organismal signaling;'	0.719999	0.657895	0.727273	0	0	0	0	0	0
'cellular response to drug;'	0	0	0	0	0	0	0	0	0
'sodium ion transmembrane transport;'	0.723659	0.580645	0.558824	0	0	0	0.827513	0.636364	0.558824
'ribonucleoprotein granule;cytoplasmic ribonucleoprotein granule;'	0	0	0	0	0	0	0.786688	0.869565	0.579487
'modification of morphology or physiology of other organism;'	0	0	0	0	0	0	0.752304	0.694444	0.555556
'cellular response to topologically incorrect protein;'	0	0	0	0	0	0	0.790496	0.675676	0.594203
'ciliary basal body;'	0	0	0	0	0	0	0.81007	0.555556	0.405941
'cellular response to decreased oxygen levels;cellular response to oxygen levels;cellular response to hypoxia;'	0	0	0	0	0	0	0.670976	0.436364	0.378641
'Fc receptor signaling pathway;'	0	0	0	0	0	0	0.826125	0.74	0.743169
'Fc-epsilon receptor signaling pathway;'	0	0	0	0.667394	0.371429	0.373984	0.739455	0.594595	0.552846
'growth;developmental growth;'	0	0	0	0	0	0	0	0	0
'regulation of gene expression, epigenetic;'	0	0	0	0.66256	0.403226	0.435556	0.733141	0.678571	0.52
'wound healing;'	0	0	0	0	0	0	0	0	0
'T cell activation;'	0	0	0	0	0	0	0.825939	0.693548	0.713004
'B cell activation;'	0	0	0	0	0	0	0.844102	0.657895	0.676259
'regulation of protein catabolic process;'	0	0	0	0	0	0	0	0	0
'negative regulation of protein catabolic process;'	0	0	0	0	0	0	0.71863	0.413793	0.45045
'sarcolemma;'	0	0	0	0	0	0	0.765115	0.69697	0.593496
'regulation of membrane potential;'	0	0	0	0	0	0	0	0	0
'histone binding;'	0	0	0	0	0	0	0.748672	0.7	0.5
'hormone metabolic process;'	0	0	0	0	0	0	0.731067	0.434783	0.516129
'melanosome;pigment granule;'	0	0	0	0	0	0	0.887956	0.870968	0.814815
'ear morphogenesis;'	0	0	0	0	0	0	0.706876	0.428571	0.466102
'odontogenesis;'	0	0	0	0	0	0	0.780905	0.607143	0.54955
'response to hydrogen peroxide;'	0	0	0	0	0	0	0.669177	0.515152	0.431193
'phosphoric ester hydrolase activity;'	0.681202	0.602041	0.60221	0	0	0	0	0	0
'specific granule;'	0	0	0	0	0	0	0.706746	0.512821	0.465409
'muscle cell differentiation;striated muscle cell differentiation;'	0	0	0	0	0	0	0.737096	0.438596	0.433036
'drug catabolic process;'	0	0	0	0	0	0	0.804857	0.6	0.645455
'defense response to bacterium;'	0	0	0	0	0	0	0.74021	0.772727	0.422018
'regulation of circadian rhythm;'	0	0	0	0	0	0	0.734479	0.535714	0.53
'signal transduction in response to DNA damage;'	0	0	0	0	0	0	0.813735	0.625	0.666667
'histone deacetylase binding;'	0.617092	0.483871	0.357798	0	0	0	0	0	0
'ribonucleoprotein complex binding;'	0	0	0	0.733772	0.580645	0.5	0.877914	0.653846	0.660714
'neuronal cell body;'	0	0	0	0	0	0	0	0	0
'regulation of GTPase activity;positive regulation of GTPase activity;'	0	0	0	0	0	0	0	0	0
'regulation of I-kappaB kinase/NF-kappaB signaling;positive regulation of I-kappaB kinase/NF-kappaB signaling;'	0.608559	0.388889	0.415888	0	0	0	0.676577	0.526316	0.415888
'dendritic spine;neuron spine;'	0.611852	0.325	0.589928	0	0	0	0.769224	0.628571	0.589928
'response to amino acid;'	0	0	0	0	0	0	0.719286	0.64	0.471698
'perikaryon;'	0	0	0	0	0	0	0	0	0
'myelin sheath;'	0	0	0	0	0	0	0.764613	0.674419	0.596386
'receptor complex;'	0	0	0	0	0	0	0	0	0
'regulation of protein complex assembly;'	0	0	0	0	0	0	0	0	0
'positive regulation of ion transport;'	0.617808	0.484848	0.455696	0	0	0	0	0	0
'negative regulation of ion transport;'	0	0	0	0	0	0	0.778607	0.677419	0.604478
'response to alkaloid;'	0	0	0	0	0	0	0.840201	0.821429	0.75
'regulation of cysteine-type endopeptidase activity involved in apoptotic process;regulation of cysteine-type endopeptidase activity;'	0	0	0	0	0	0	0	0	0
'regulation of protein binding;'	0	0	0	0	0	0	0	0	0
'regulation of MAP kinase activity;positive regulation of MAP kinase activity;'	0	0	0	0	0	0	0	0	0
'negative regulation of MAPK cascade;'	0	0	0	0	0	0	0.677423	0.525	0.386076
'positive regulation of MAPK cascade;'	0	0	0	0	0	0	0	0	0
'macromolecule methylation;'	0.617424	0.353846	0.543478	0	0	0	0.790585	0.630435	0.543478
'negative regulation of DNA binding transcription factor activity;'	0	0	0	0	0	0	0.770281	0.710526	0.546053
'response to peptide hormone;response to peptide;'	0	0	0	0	0	0	0	0	0
'regulation of generation of precursor metabolites and energy;'	0	0	0	0	0	0	0.724007	0.419355	0.474576
'regulation of RNA splicing;'	0	0	0	0.692003	0.30303	0.477477	0.853951	0.666667	0.657658
'regulation of RNA stability;regulation of mRNA stability;regulation of mRNA catabolic process;'	0	0	0	0.680889	0.433962	0.442708	0	0	0
'regulation of neuron apoptotic process;negative regulation of neuron apoptotic process;'	0	0	0	0	0	0	0.716817	0.622642	0.540816
'ear development;inner ear development;'	0	0	0	0	0	0	0.751525	0.604167	0.567308
'regulation of transcription from RNA polymerase II promoter in response to stress;regulation of DNA-templated transcription in response to stress;'	0	0	0	0.682	0.4375	0.394958	0.816527	0.6875	0.663866
'cellular protein complex disassembly;'	0.671759	0.540541	0.48062	0.812878	0.6	0.573643	0.821816	0.733333	0.48062
'axon terminus;neuron projection terminus;'	0	0	0	0	0	0	0.758872	0.59375	0.503817
'post-translational protein modification;'	0	0	0	0	0	0	0	0	0
'regulation of multi-organism process;'	0	0	0	0	0	0	0	0	0
'negative regulation of multi-organism process;'	0	0	0	0	0	0	0	0	0
'positive regulation of multi-organism process;'	0	0	0	0	0	0	0.660403	0.5	0.384615
'regulation of symbiosis, encompassing mutualism through parasitism;regulation of viral process;'	0	0	0	0	0	0	0	0	0
'positive regulation of cellular component biogenesis;'	0	0	0	0	0	0	0	0	0
'cellular lipid catabolic process;'	0.619883	0.428571	0.52381	0	0	0	0.775272	0.675	0.52381
'cellular carbohydrate metabolic process;'	0	0	0	0.62439	0.375	0.413793	0.752839	0.571429	0.57931
'sulfur compound biosynthetic process;'	0	0	0	0	0	0	0.83091	0.795455	0.695402
'small molecule catabolic process;'	0	0	0	0	0	0	0.746186	0.642105	0.524675
'ion channel binding;'	0.662536	0.428571	0.394958	0	0	0	0.683391	0.642857	0.394958
'cellular response to fibroblast growth factor stimulus;response to fibroblast growth factor;'	0	0	0	0	0	0	0.797338	0.666667	0.663934
'extracellular matrix component;'	0	0	0	0	0	0	0.833397	0.766667	0.57265
'ciliary part;'	0	0	0	0	0	0	0.794432	0.7	0.490099
'cytosolic part;'	0.659799	0.543478	0.39823	0	0	0	0.730173	0.462963	0.39823
'cell cortex part;'	0	0	0	0.620112	0.361111	0.392308	0.720977	0.483871	0.415385
'mitochondrial membrane part;'	0	0	0	0.712145	0.545455	0.379679	0.864799	0.809524	0.593583
'cell cycle phase transition;mitotic cell cycle phase transition;'	0	0	0	0.701433	0.583333	0.490637	0	0	0
'mitotic DNA damage checkpoint;mitotic DNA integrity checkpoint;'	0.633997	0.444444	0.486486	0	0	0	0.73317	0.555556	0.486486
'nuclear transcription factor complex;RNA polymerase II transcription factor complex;'	0.649892	0.431818	0.585366	0.667588	0.5	0.445122	0.718691	0.708333	0.585366
'plasma membrane raft;'	0	0	0	0	0	0	0.717563	0.466667	0.514563
'regulation of innate immune response;positive regulation of innate immune response;'	0	0	0	0	0	0	0	0	0
'membrane raft;membrane region;membrane microdomain;'	0	0	0	0	0	0	0	0	0
'cell fate commitment;'	0	0	0	0	0	0	0	0	0
'postsynaptic membrane;synaptic membrane;'	0	0	0	0	0	0	0	0	0
'cadherin binding;'	0	0	0	0	0	0	0.809465	0.764706	0.717532
'cellular respiration;'	0	0	0	0.730355	0.538462	0.44	0.843877	0.809524	0.62
'phagocytic vesicle;'	0	0	0	0	0	0	0.811422	0.709677	0.641667
'fat cell differentiation;'	0.743699	0.413793	0.466019	0	0	0	0.722544	0.64	0.466019
'response to ethanol;'	0	0	0	0	0	0	0	0	0
'regulation of T cell differentiation;regulation of lymphocyte differentiation;'	0	0	0	0	0	0	0	0	0
'regulation of fat cell differentiation;'	0	0	0	0	0	0	0	0	0
'regulation of myeloid cell differentiation;'	0	0	0	0	0	0	0.730702	0.568966	0.518987
'negative regulation of neuron differentiation;negative regulation of neurogenesis;negative regulation of nervous system development;'	0	0	0	0	0	0	0	0	0
'regulation of osteoblast differentiation;'	0	0	0	0	0	0	0	0	0
'positive regulation of protein catabolic process;'	0	0	0	0	0	0	0	0	0
'regulation of angiogenesis;regulation of vasculature development;'	0	0	0	0	0	0	0	0	0
'positive regulation of angiogenesis;positive regulation of vasculature development;'	0.667782	0.511628	0.736842	0	0	0	0.811528	0.666667	0.736842
'positive regulation of cell adhesion;'	0	0	0	0	0	0	0	0	0
'positive regulation of cell cycle;positive regulation of cell cycle process;'	0	0	0	0	0	0	0	0	0
'positive regulation of endocytosis;'	0	0	0	0	0	0	0.805869	0.818182	0.677686
'positive regulation of lipid metabolic process;'	0	0	0	0	0	0	0.733127	0.657143	0.551181
'positive regulation of proteolysis;'	0	0	0	0	0	0	0.643099	0.6125	0.395833
'positive regulation of growth;'	0	0	0	0	0	0	0.624244	0.47619	0.381743
'negative regulation of mitotic cell cycle;negative regulation of mitotic cell cycle phase transition;'	0	0	0	0.647358	0.381579	0.373702	0.703489	0.513514	0.477509
'positive regulation of mitotic cell cycle;'	0	0	0	0	0	0	0.739533	0.5625	0.496403
'regulation of embryonic development;'	0	0	0	0	0	0	0.774355	0.423077	0.5
'regulation of JAK-STAT cascade;regulation of STAT cascade;'	0	0	0	0	0	0	0.772177	0.777778	0.6
'organophosphate catabolic process;nucleoside phosphate catabolic process;'	0	0	0	0	0	0	0.708698	0.611111	0.412162
'membrane lipid biosynthetic process;'	0	0	0	0	0	0	0.791343	0.586207	0.469697
'phosphatidylinositol metabolic process;'	0	0	0	0	0	0	0	0	0
'regulation of Ras protein signal transduction;'	0	0	0	0	0	0	0.783421	0.672727	0.596059
'lymphocyte activation;'	0	0	0	0	0	0	0.790457	0.673913	0.691218
'female sex differentiation;'	0	0	0	0	0	0	0.715668	0.555556	0.504762
'protein autophosphorylation;'	0	0	0	0	0	0	0	0	0
'lipid phosphorylation;'	0.611378	0.5	0.390909	0	0	0	0.674153	0.48	0.390909
'metal ion transmembrane transporter activity;'	0.724552	0.55814	0.629386	0	0	0	0	0	0
'regulation of hormone secretion;regulation of peptide hormone secretion;'	0	0	0	0	0	0	0	0	0
'positive regulation of hormone secretion;'	0	0	0	0	0	0	0.701938	0.571429	0.435484
'regulation of lipid biosynthetic process;'	0	0	0	0	0	0	0.72447	0.636364	0.5
'protein heterodimerization activity;'	0	0	0	0	0	0	0	0	0
'protein N-terminus binding;'	0	0	0	0	0	0	0.691426	0.4	0.423423
'cofactor binding;'	0	0	0	0	0	0	0	0	0
'regulation of synaptic plasticity;'	0	0	0	0	0	0	0.841351	0.604651	0.677215
'Golgi vesicle transport;'	0	0	0	0.604947	0.348315	0.36	0.766129	0.666667	0.615385
'organelle fusion;organelle membrane fusion;'	0.63373	0.451613	0.325	0	0	0	0.711671	0.52	0.325
'cell maturation;'	0.619287	0.447368	0.265734	0	0	0	0	0	0
'rhythmic process;'	0	0	0	0	0	0	0	0	0
'positive regulation of viral process;'	0	0	0	0.703907	0.571429	0.509804	0.840756	0.703704	0.686275
'response to steroid hormone;'	0	0	0	0	0	0	0	0	0
'embryonic organ morphogenesis;'	0	0	0	0	0	0	0.801212	0.71831	0.64311
'digestive tract development;digestive system development;'	0	0	0	0	0	0	0.653302	0.470588	0.367647
'embryonic organ development;'	0	0	0	0	0	0	0	0	0
'eye morphogenesis;camera-type eye morphogenesis;'	0	0	0	0	0	0	0.832942	0.805556	0.730496
'reproductive structure development;reproductive system development;'	0	0	0	0	0	0	0	0	0
'regulation of developmental growth;'	0	0	0	0	0	0	0	0	0
'positive regulation of developmental growth;'	0	0	0	0	0	0	0.723573	0.586957	0.561728
'regulation of smooth muscle cell proliferation;'	0	0	0	0	0	0	0.756174	0.6	0.616667
'skeletal system morphogenesis;'	0	0	0	0	0	0	0.830373	0.8	0.69802
'embryonic skeletal system development;'	0	0	0	0	0	0	0.820902	0.636364	0.560976
'gland development;'	0	0	0	0	0	0	0	0	0
'cardiac muscle tissue development;'	0	0	0	0	0	0	0.835652	0.648649	0.671053
'mesenchymal cell differentiation;'	0	0	0	0	0	0	0.737522	0.742857	0.576923
'stem cell differentiation;'	0	0	0	0	0	0	0.754568	0.611111	0.546154
'multicellular organismal homeostasis;'	0	0	0	0	0	0	0	0	0
'homeostasis of number of cells;'	0	0	0	0	0	0	0.713388	0.533333	0.5
'coenzyme binding;'	0	0	0	0	0	0	0.771181	0.626866	0.602996
'regulation of epithelial cell proliferation;'	0	0	0	0	0	0	0	0	0
'positive regulation of epithelial cell proliferation;'	0	0	0	0	0	0	0.716731	0.5	0.463687
'negative regulation of epithelial cell proliferation;'	0.630606	0.545455	0.644628	0	0	0	0.768843	0.676471	0.644628
'regulation of mRNA processing;'	0	0	0	0.726717	0.588235	0.531532	0.882445	0.793103	0.720721
'regulation of cytokine secretion;'	0	0	0	0	0	0	0.719847	0.589744	0.506024
'positive regulation of cytokine secretion;'	0	0	0	0	0	0	0.745718	0.666667	0.548673
'regulation of inflammatory response;'	0	0	0	0	0	0	0.734119	0.644737	0.526646
'negative regulation of inflammatory response;'	0	0	0	0	0	0	0	0	0
'positive regulation of inflammatory response;'	0.621601	0.548387	0.616071	0	0	0	0.784597	0.666667	0.616071
'regulation of peptidyl-tyrosine phosphorylation;positive regulation of peptidyl-tyrosine phosphorylation;'	0	0	0	0	0	0	0.727289	0.698113	0.550218
'regulation of axonogenesis;'	0.62055	0.454545	0.557692	0	0	0	0.735078	0.658537	0.557692
'regulation of dendrite development;'	0	0	0	0	0	0	0.773175	0.709677	0.571429
'negative regulation of immune response;'	0	0	0	0	0	0	0.71135	0.638889	0.520325
'regulation of insulin secretion;regulation of peptide hormone secretion;'	0	0	0	0	0	0	0	0	0
'regulation of synapse structure or activity;regulation of synapse organization;'	0	0	0	0	0	0	0.750844	0.619048	0.518072
'modulation of chemical synaptic transmission;regulation of trans-synaptic signaling;'	0	0	0	0	0	0	0	0	0
'positive regulation of synaptic transmission;'	0	0	0	0	0	0	0.768925	0.75	0.639344
'synapse organization;'	0	0	0	0	0	0	0.806877	0.632653	0.584699
'protein stabilization;'	0	0	0	0	0	0	0.681736	0.512195	0.452229
'cell adhesion molecule binding;'	0	0	0	0	0	0	0	0	0
'antigen receptor-mediated signaling pathway;T cell receptor signaling pathway;'	0	0	0	0	0	0	0.809607	0.795918	0.690909
'regulation of T cell activation;regulation of lymphocyte activation;regulation of leukocyte cell-cell adhesion;'	0	0	0	0	0	0	0	0	0
'regulation of B cell activation;'	0	0	0	0	0	0	0.704981	0.647059	0.452174
'regulation of body fluid levels;'	0	0	0	0	0	0	0	0	0
'leukocyte migration;'	0	0	0	0	0	0	0.747365	0.641026	0.612795
'regulation of chemotaxis;positive regulation of chemotaxis;'	0	0	0	0	0	0	0.730135	0.622642	0.588889
'actin filament binding;'	0	0	0	0	0	0	0.834573	0.756098	0.626506
'mRNA transport;establishment of RNA localization;mRNA-containing ribonucleoprotein complex export from nucleus;'	0	0	0	0.740163	0.607843	0.51087	0.788969	0.693878	0.581522
'positive regulation of secretion;positive regulation of secretion by cell;'	0	0	0	0	0	0	0	0	0
'negative regulation of secretion;negative regulation of secretion by cell;'	0	0	0	0	0	0	0	0	0
'negative regulation of transport;'	0	0	0	0	0	0	0	0	0
'regulation of DNA metabolic process;'	0	0	0	0	0	0	0.683901	0.428571	0.415385
'negative regulation of DNA metabolic process;'	0	0	0	0.65625	0.472222	0.413534	0.684423	0.65625	0.421053
'positive regulation of DNA metabolic process;'	0	0	0	0	0	0	0.768192	0.603448	0.586364
'regulation of small GTPase mediated signal transduction;'	0	0	0	0	0	0	0	0	0
'unfolded protein binding;'	0	0	0	0	0	0	0.796167	0.571429	0.564815
'regulation of DNA binding transcription factor activity;'	0	0	0	0	0	0	0	0	0
'positive regulation of DNA binding transcription factor activity;'	0	0	0	0	0	0	0.654523	0.483871	0.403292
'positive regulation of NF-kappaB transcription factor activity;'	0	0	0	0	0	0	0.723313	0.571429	0.507042
'regulation of binding;'	0	0	0	0	0	0	0	0	0
'positive regulation of binding;'	0.606163	0.413043	0.614035	0	0	0	0	0	0
'negative regulation of binding;'	0	0	0	0	0	0	0.753553	0.609756	0.584906
'regulation of DNA binding;'	0	0	0	0	0	0	0.665698	0.482759	0.37931
'regulation of muscle cell differentiation;'	0	0	0	0	0	0	0.738912	0.645161	0.5
'cofactor metabolic process;'	0	0	0	0	0	0	0.755723	0.638655	0.584034
'regulation of cofactor metabolic process;'	0.645356	0.461538	0.480392	0	0	0	0.727641	0.481481	0.480392
'cartilage development;connective tissue development;'	0	0	0	0	0	0	0.769133	0.75	0.630769
'positive regulation of protein transport;positive regulation of establishment of protein localization;'	0	0	0	0	0	0	0	0	0
'maintenance of location;'	0	0	0	0	0	0	0	0	0
'protein complex oligomerization;'	0	0	0	0	0	0	0	0	0
'protein homooligomerization;'	0	0	0	0	0	0	0	0	0
'protein tetramerization;'	0.643373	0.465116	0.243056	0	0	0	0	0	0
'regulation of sequestering of calcium ion;'	0	0	0	0	0	0	0.749279	0.518519	0.5625
'protein heterooligomerization;'	0	0	0	0	0	0	0	0	0
'cell division;'	0	0	0	0.672344	0.5	0.44586	0.694648	0.477477	0.352442
'regulation of cell division;'	0	0	0	0	0	0	0.726357	0.648649	0.516129
'meiotic cell cycle;meiotic cell cycle process;'	0	0	0	0	0	0	0.706673	0.428571	0.296117
'negative regulation of hydrolase activity;'	0	0	0	0	0	0	0	0	0
'regulation of cytoskeleton organization;'	0	0	0	0	0	0	0	0	0
'negative regulation of cytoskeleton organization;negative regulation of supramolecular fiber organization;'	0	0	0	0	0	0	0.741577	0.709677	0.552846
'positive regulation of cytoskeleton organization;positive regulation of supramolecular fiber organization;'	0	0	0	0	0	0	0.712002	0.627451	0.502618
'response to calcium ion;'	0	0	0	0	0	0	0.731002	0.451613	0.520325
'defense response to virus;'	0	0	0	0	0	0	0.804548	0.5	0.517241
'vesicle localization;establishment of vesicle localization;'	0	0	0	0	0	0	0.798722	0.735849	0.596491
'establishment of organelle localization;'	0	0	0	0	0	0	0	0	0
'interaction with host;'	0	0	0	0	0	0	0.827818	0.674419	0.7125
'regulation of protein kinase B signaling;positive regulation of protein kinase B signaling;'	0	0	0	0	0	0	0	0	0
'regulation of calcium ion transport;'	0	0	0	0	0	0	0.776808	0.703704	0.615385
'positive regulation of calcium ion transport;'	0	0	0	0	0	0	0.845809	0.75	0.703704
'regulation of peptidase activity;regulation of endopeptidase activity;'	0	0	0	0	0	0	0.728816	0.617647	0.525672
'carboxylic ester hydrolase activity;'	0	0	0	0	0	0	0.793398	0.62069	0.466667
'muscle cell development;striated muscle cell development;'	0	0	0	0	0	0	0.747342	0.46875	0.421053
'recycling endosome;'	0	0	0	0	0	0	0.747375	0.583333	0.458599
'transition metal ion homeostasis;'	0	0	0	0	0	0	0.722665	0.535714	0.418033
'lipid homeostasis;'	0	0	0	0	0	0	0.739686	0.555556	0.509434
'retina development in camera-type eye;'	0	0	0	0	0	0	0	0	0
'regulation of posttranscriptional gene silencing;regulation of gene silencing by RNA;regulation of gene silencing;'	0	0	0	0.710526	0.529412	0.479675	0.770521	0.666667	0.528455
'anatomical structure homeostasis;'	0	0	0	0	0	0	0.739392	0.617647	0.546713
'bone development;'	0	0	0	0	0	0	0.80199	0.682927	0.654545
'response to ammonium ion;'	0	0	0	0	0	0	0.804699	0.666667	0.661017
'mesenchyme development;'	0	0	0	0	0	0	0.722354	0.571429	0.534759
'regulation of cell projection assembly;regulation of plasma membrane bounded cell projection assembly;'	0	0	0	0	0	0	0.789042	0.731707	0.568966
'developmental growth involved in morphogenesis;'	0	0	0	0	0	0	0.679897	0.592593	0.418182
'regulation of vesicle-mediated transport;'	0	0	0	0	0	0	0	0	0
'membrane fusion;'	0.607908	0.392157	0.435294	0	0	0	0.724068	0.621622	0.435294
'regulation of wound healing;regulation of response to wounding;'	0	0	0	0	0	0	0.822051	0.825	0.717105
'muscle structure development;'	0	0	0	0	0	0	0	0	0
'regulation of proteasomal protein catabolic process;regulation of proteolysis involved in cellular protein catabolic process;regulation of cellular protein catabolic process;'	0	0	0	0	0	0	0	0	0
'ubiquitin protein ligase activity;ubiquitin-like protein ligase activity;'	0.739276	0.633333	0.544304	0	0	0	0	0	0
'transferase complex, transferring phosphorus-containing groups;'	0	0	0	0.706313	0.533333	0.490347	0	0	0
'protein-DNA complex assembly;protein-DNA complex subunit organization;'	0	0	0	0.677279	0.508475	0.407895	0.675375	0.45614	0.364035
'cornification;'	0	0	0	0	0	0	0.862157	0.625	0.557692
'regulation of ERK1 and ERK2 cascade;positive regulation of ERK1 and ERK2 cascade;'	0	0	0	0	0	0	0	0	0
'response to interleukin-1;cellular response to interleukin-1;'	0	0	0	0	0	0	0.739938	0.705882	0.591398
'regulation of protein processing;regulation of protein maturation;'	0	0	0	0	0	0	0.760199	0.541667	0.427273
'tertiary granule;'	0	0	0	0	0	0	0.748358	0.577778	0.534161
'growth factor receptor binding;'	0	0	0	0	0	0	0.763528	0.684211	0.609023
'protein localization to endoplasmic reticulum;'	0	0	0	0.781622	0.48	0.491071	0.889662	0.7	0.723214
'DNA conformation change;'	0	0	0	0.663503	0.530303	0.390977	0.664172	0.412698	0.330827
'regulation of cell cycle arrest;'	0.718472	0.580645	0.424779	0	0	0	0.70181	0.592593	0.424779
'cellular response to abiotic stimulus;cellular response to environmental stimulus;'	0	0	0	0	0	0	0	0	0
'cellular response to biotic stimulus;cellular response to molecule of bacterial origin;cellular response to lipopolysaccharide;'	0	0	0	0	0	0	0.680446	0.5	0.382353
'cellular response to acid chemical;'	0	0	0	0	0	0	0.699029	0.510638	0.497382
'cellular response to inorganic substance;cellular response to metal ion;'	0	0	0	0	0	0	0.6583	0.531915	0.403409
'cellular response to growth factor stimulus;'	0	0	0	0	0	0	0	0	0
'cellular response to peptide hormone stimulus;cellular response to peptide;'	0	0	0	0	0	0	0	0	0
'cellular response to steroid hormone stimulus;'	0	0	0	0	0	0	0	0	0
'cellular response to lipid;'	0	0	0	0	0	0	0	0	0
'cellular response to organonitrogen compound;'	0	0	0	0	0	0	0	0	0
'cellular response to xenobiotic stimulus;'	0.619089	0.444444	0.6	0	0	0	0.773269	0.658537	0.6
'cellular response to radiation;'	0	0	0	0	0	0	0.66365	0.486486	0.392157
'response to transforming growth factor beta;cellular response to transforming growth factor beta stimulus;'	0	0	0	0	0	0	0	0	0
'anatomical structure maturation;'	0	0	0	0	0	0	0.718382	0.571429	0.487179
'response to BMP;cellular response to BMP stimulus;'	0	0	0	0	0	0	0.732573	0.615385	0.485714
'DNA biosynthetic process;'	0	0	0	0.733719	0.606061	0.512605	0.732702	0.424242	0.420168
'regulation of protein serine/threonine kinase activity;'	0	0	0	0	0	0	0	0	0
'negative regulation of protein serine/threonine kinase activity;'	0	0	0	0	0	0	0	0	0
'positive regulation of protein serine/threonine kinase activity;'	0	0	0	0	0	0	0	0	0
'nephron development;'	0	0	0	0	0	0	0.80992	0.7	0.639344
'kidney epithelium development;'	0	0	0	0	0	0	0.828388	0.69697	0.635659
'monocarboxylic acid catabolic process;'	0.642086	0.5	0.685185	0	0	0	0.884073	0.692308	0.685185
'monocarboxylic acid biosynthetic process;'	0	0	0	0	0	0	0.755452	0.568627	0.553191
'signal transduction by p53 class mediator;'	0.630855	0.470588	0.525926	0	0	0	0.746358	0.611111	0.525926
'blood microparticle;'	0	0	0	0	0	0	0.780002	0.464286	0.508929
'establishment of protein localization to organelle;'	0	0	0	0.684479	0.546512	0.403614	0.770982	0.397849	0.509036
'protein localization to membrane;'	0	0	0	0	0	0	0.685051	0.472527	0.431937
'protein localization to plasma membrane;protein localization to cell periphery;'	0	0	0	0	0	0	0.808609	0.707317	0.612717
'regulation of transmembrane receptor protein serine/threonine kinase signaling pathway;'	0	0	0	0	0	0	0.723354	0.553571	0.495413
'positive regulation of transmembrane receptor protein serine/threonine kinase signaling pathway;'	0	0	0	0	0	0	0.774096	0.555556	0.54
'negative regulation of transmembrane receptor protein serine/threonine kinase signaling pathway;negative regulation of cellular response to growth factor stimulus;'	0.630032	0.342105	0.479167	0	0	0	0.738982	0.722222	0.479167
'establishment of protein localization to membrane;'	0	0	0	0	0	0	0.789097	0.470588	0.482234
'regulation of establishment of planar polarity;'	0	0	0	0	0	0	0.745888	0.5	0.459459
'regulation of cellular response to growth factor stimulus;'	0	0	0	0	0	0	0.669352	0.491525	0.417323
'nucleic acid phosphodiester bond hydrolysis;'	0	0	0	0.684108	0.472222	0.411552	0.756913	0.656716	0.490975
'RNA phosphodiester bond hydrolysis;'	0	0	0	0.759972	0.7	0.557143	0.758164	0.580645	0.478571
'sensory organ morphogenesis;'	0	0	0	0	0	0	0.828376	0.754098	0.696
'ciliary plasm;'	0	0	0	0	0	0	0.808284	0.666667	0.32
'ammonium ion metabolic process;'	0	0	0	0	0	0	0.778175	0.697674	0.576923
'apoptotic signaling pathway;'	0	0	0	0	0	0	0.655304	0.512821	0.433898
'intrinsic apoptotic signaling pathway;'	0.616778	0.410256	0.490323	0	0	0	0.706445	0.589744	0.490323
'sperm part;'	0	0	0	0	0	0	0.827841	0.53125	0.431818
'cellular response to toxic substance;'	0.598854	0.470588	0.37766	0	0	0	0.661913	0.510638	0.37766
'response to alcohol;'	0	0	0	0	0	0	0	0	0
'response to antineoplastic agent;'	0	0	0	0	0	0	0	0	0
'supramolecular fiber organization;'	0	0	0	0	0	0	0.765684	0.637363	0.608219
'myeloid leukocyte migration;'	0	0	0	0	0	0	0.774937	0.541667	0.495146
'non-motile cilium;9+0 non-motile cilium;photoreceptor cell cilium;'	0	0	0	0	0	0	0.877197	0.961538	0.708661
'defense response to other organism;'	0	0	0	0	0	0	0.68328	0.517647	0.346734
'side of membrane;'	0	0	0	0	0	0	0	0	0
'cell-cell adhesion;'	0	0	0	0	0	0	0	0	0
'anion transmembrane transport;'	0	0	0	0	0	0	0.722695	0.586207	0.44358
'chromosomal region;'	0	0	0	0.742287	0.645833	0.554913	0.706353	0.4625	0.364162
'presynapse;'	0	0	0	0	0	0	0	0	0
'postsynapse;'	0	0	0	0	0	0	0	0	0
'mitochondrial protein complex;'	0	0	0	0.799596	0.631579	0.524793	0.91338	0.690909	0.636364
'inner mitochondrial membrane protein complex;'	0	0	0	0.757766	0.56	0.432203	0.965122	0.8	0.745763
'plasma membrane receptor complex;'	0	0	0	0	0	0	0.750667	0.755556	0.603448
'actin-based cell projection;'	0	0	0	0	0	0	0.754153	0.55814	0.526316
'cluster of actin-based cell projections;'	0.615117	0.325	0.671329	0	0	0	0.884194	0.580645	0.671329
'vesicle-mediated transport in synapse;synaptic vesicle cycle;'	0	0	0	0	0	0	0.75994	0.565217	0.387597
'cytoplasmic region;'	0	0	0	0	0	0	0	0	0
'ficolin-1-rich granule;'	0	0	0	0	0	0	0.726117	0.66	0.567568
'modification-dependent protein binding;'	0	0	0	0	0	0	0.814263	0.689655	0.527132
'catalytic activity, acting on DNA;'	0.604347	0.461538	0.403061	0.664344	0.411765	0.413265	0.699071	0.583333	0.403061
'catalytic activity, acting on RNA;'	0	0	0	0.744174	0.681319	0.520661	0.769147	0.6375	0.501377
'catalytic activity, acting on a tRNA;'	0	0	0	0.73644	0.689655	0.5	0.818497	0.740741	0.491379
'regulation of protein localization to nucleus;'	0	0	0	0	0	0	0.722596	0.538462	0.421569
'carbohydrate derivative catabolic process;'	0	0	0	0	0	0	0	0	0
'regulation of neuron death;'	0	0	0	0	0	0	0	0	0
'negative regulation of neuron death;'	0	0	0	0	0	0	0	0	0
'negative regulation of vasculature development;'	0	0	0	0	0	0	0.782698	0.653846	0.588235
'regulation of hematopoietic progenitor cell differentiation;'	0.630503	0.407407	0.586538	0.732314	0.482759	0.5	0.809736	0.633333	0.586538
'fatty acid derivative metabolic process;'	0	0	0	0	0	0	0.766322	0.7	0.560811
'alpha-amino acid metabolic process;'	0	0	0	0	0	0	0.774502	0.622642	0.598039
'organic hydroxy compound metabolic process;'	0	0	0	0	0	0	0	0	0
'organic hydroxy compound biosynthetic process;'	0	0	0	0	0	0	0.692767	0.465116	0.388889
'response to ketone;'	0	0	0	0	0	0	0.673666	0.560976	0.40884
'sulfur compound binding;'	0.63143	0.470588	0.537815	0	0	0	0.749578	0.653846	0.537815
'regulation of signal transduction by p53 class mediator;'	0	0	0	0.662084	0.553191	0.398844	0.823765	0.717391	0.722543
'positive regulation of proteasomal protein catabolic process;positive regulation of proteolysis involved in cellular protein catabolic process;positive regulation of cellular protein catabolic process;'	0	0	0	0	0	0	0.662334	0.466667	0.338129
'phosphatidylinositol phosphate binding;'	0	0	0	0	0	0	0.672877	0.655172	0.372263
'regulation of cell cycle phase transition;regulation of mitotic cell cycle phase transition;'	0	0	0	0.654089	0.350427	0.389021	0.709077	0.6	0.498807
'regulation of leukocyte differentiation;'	0	0	0	0	0	0	0	0	0
'positive regulation of leukocyte differentiation;positive regulation of hemopoiesis;'	0	0	0	0	0	0	0.734628	0.627907	0.565476
'regulation of organelle assembly;'	0	0	0	0	0	0	0.762687	0.772727	0.581921
'negative regulation of intracellular signal transduction;'	0	0	0	0	0	0	0	0	0
'negative regulation of cell cycle G2/M phase transition;'	0	0	0	0.754892	0.607143	0.543689	0.841644	0.551724	0.660194
'regulation of cell cycle G1/S phase transition;regulation of G1/S transition of mitotic cell cycle;'	0	0	0	0.626993	0.456522	0.396341	0.74002	0.625	0.518293
'negative regulation of cell cycle G1/S phase transition;negative regulation of G1/S transition of mitotic cell cycle;'	0	0	0	0	0	0	0.673613	0.423077	0.371429
'microtubule cytoskeleton organization involved in mitosis;'	0.621625	0.318182	0.34	0.712261	0.555556	0.49	0	0	0
'regulation of supramolecular fiber organization;'	0	0	0	0	0	0	0	0	0
'protein kinase complex;'	0.691244	0.56	0.61	0.644991	0.428571	0.39	0.789193	0.666667	0.61
'negative regulation of leukocyte cell-cell adhesion;'	0	0	0	0	0	0	0.780053	0.714286	0.574257
'regulation of calcium ion transmembrane transport;'	0	0	0	0	0	0	0.725928	0.482759	0.463235
'regulation of regulated secretory pathway;'	0	0	0	0.611268	0.34375	0.360656	0.81627	0.821429	0.606557
'regulation of mRNA metabolic process;'	0	0	0	0.696554	0.481013	0.473684	0.801746	0.694444	0.638596
'mucopolysaccharide metabolic process;'	0	0	0	0	0	0	0.865756	0.75	0.682243
'regulation of protein targeting;'	0	0	0	0	0	0	0.694124	0.633333	0.401515
'regulation of hemopoiesis;'	0	0	0	0	0	0	0	0	0
'negative regulation of hemopoiesis;'	0	0	0	0	0	0	0.670309	0.457143	0.348148
'regulation of establishment of protein localization to mitochondrion;positive regulation of establishment of protein localization to mitochondrion;'	0	0	0	0	0	0	0.758534	0.714286	0.538462
'organic acid transmembrane transport;carboxylic acid transmembrane transport;'	0	0	0	0	0	0	0.797293	0.565217	0.485714
'negative regulation of cellular protein localization;'	0	0	0	0	0	0	0.759417	0.608696	0.53
'positive regulation of cellular protein localization;'	0	0	0	0	0	0	0	0	0
'regulation of viral life cycle;'	0	0	0	0	0	0	0	0	0
'regulation of cation transmembrane transport;'	0	0	0	0	0	0	0	0	0
'positive regulation of cation transmembrane transport;'	0	0	0	0.647751	0.424242	0.42623	0.753952	0.75	0.532787
'ficolin-1-rich granule lumen;'	0	0	0	0.64852	0.5	0.4	0.780425	0.702703	0.648
'negative regulation of establishment of protein localization;'	0	0	0	0	0	0	0.706858	0.606061	0.447205
'regulation of morphogenesis of an epithelium;'	0	0	0	0	0	0	0.768498	0.76087	0.605556
'regulation of protein localization to membrane;positive regulation of protein localization to membrane;'	0.692207	0.390244	0.477707	0	0	0	0.698649	0.657895	0.477707
'regulation of lipid localization;'	0	0	0	0	0	0	0.731269	0.571429	0.520325
'regulation of organ morphogenesis;'	0	0	0	0	0	0	0	0	0
'negative regulation of cysteine-type endopeptidase activity;'	0	0	0	0	0	0	0.691292	0.464286	0.388889
'regulation of reproductive process;'	0.644059	0.5	0.569343	0	0	0	0.810534	0.633333	0.569343
'regulation of DNA biosynthetic process;'	0	0	0	0.665032	0.451613	0.394495	0.769115	0.548387	0.550459
'regulation of reactive oxygen species metabolic process;'	0.614241	0.363636	0.405063	0	0	0	0	0	0
'regulation of stem cell differentiation;'	0	0	0	0	0	0	0.688568	0.421053	0.364964
'regulation of response to DNA damage stimulus;'	0	0	0	0	0	0	0	0	0
'regulation of apoptotic signaling pathway;'	0	0	0	0	0	0	0	0	0
'negative regulation of apoptotic signaling pathway;'	0	0	0	0	0	0	0.683539	0.576923	0.458937
'positive regulation of apoptotic signaling pathway;'	0	0	0	0	0	0	0.718603	0.673913	0.548571
'regulation of extrinsic apoptotic signaling pathway;'	0.649488	0.5	0.471698	0	0	0	0.69777	0.477273	0.471698
'negative regulation of extrinsic apoptotic signaling pathway;'	0	0	0	0	0	0	0.759861	0.576923	0.557692
'regulation of intrinsic apoptotic signaling pathway;'	0	0	0	0	0	0	0.676751	0.605263	0.403974
'negative regulation of chromosome organization;'	0	0	0	0.697109	0.5625	0.473214	0.745815	0.466667	0.491071
'positive regulation of chromosome organization;'	0	0	0	0.666539	0.545455	0.429448	0.739766	0.615385	0.533742
'regulation of cation channel activity;'	0	0	0	0	0	0	0.851854	0.875	0.692308
