# Supplementary material for: KCML: a machine‐learning framework for inference of multi‐scale gene functions from genetic perturbation screens
Source: Mol Syst Biol. 2020 Mar 6;16(3):e9083. doi: 10.15252/msb.20199083 (PMC7059140; doi:10.15252/msb.20199083)
Supplement: Supplementary file 3 — Table EV2 [file MSB-16-e9083-s003.xls]

## Sheet: Sheet2
Table EV2: list of aggregated features of single cell image-based data and their category assignment.

## Sheet: TableEV2
FeatureType	MeasurementType	FeatureName
Morphology	Summary	AreaShape_Nuclei_1_Area_loc_total
Morphology	Summary	AreaShape_Nuclei_1_Area_loc_mean
Morphology	Spread	AreaShape_Nuclei_1_Area_spread_std
Morphology	DistributionShape	AreaShape_Nuclei_1_Area_shape_skew
Morphology	DistributionShape	AreaShape_Nuclei_1_Area_shape_kurt
Morphology	DistributionShape	AreaShape_Nuclei_1_Area_shape_5mom
Morphology	DistributionShape	AreaShape_Nuclei_1_Area_shape_6mom
Morphology	DistributionShape	AreaShape_Nuclei_1_Area_shape_4cum
Morphology	DistributionShape	AreaShape_Nuclei_1_Area_shape_5cum
Morphology	DistributionShape	AreaShape_Nuclei_1_Area_shape_6cum
Morphology	Summary	AreaShape_Nuclei_1_Area_loc_min
Morphology	Summary	AreaShape_Nuclei_1_Area_loc_max
Morphology	Spread	AreaShape_Nuclei_1_Area_spread_range
Morphology	Summary	AreaShape_Nuclei_1_Area_loc_geommean
Morphology	Summary	AreaShape_Nuclei_1_Area_loc_harmmean
Morphology	Spread	AreaShape_Nuclei_1_Area_spread_cov
Morphology	Spread	AreaShape_Nuclei_1_Area_spread_madmean
Morphology	Summary	AreaShape_Nuclei_1_Area_loc_mode
Morphology	DistributionShape	AreaShape_Nuclei_1_Area_shape_bimodality
Morphology	Summary	AreaShape_Nuclei_1_Area_loc_median
Morphology	Summary	AreaShape_Nuclei_1_Area_loc_5quant
Morphology	Summary	AreaShape_Nuclei_1_Area_loc_95quant
Morphology	Summary	AreaShape_Nuclei_1_Area_loc_25quant
Morphology	Summary	AreaShape_Nuclei_1_Area_loc_75quant
Morphology	Spread	AreaShape_Nuclei_1_Area_spread_iqr
Morphology	Summary	AreaShape_Nuclei_1_Area_loc_iqmean
Morphology	Summary	AreaShape_Nuclei_1_Area_loc_midhinge
Morphology	Summary	AreaShape_Nuclei_1_Area_loc_trimean
Morphology	Spread	AreaShape_Nuclei_1_Area_spread_qcoeffdisp
Morphology	Spread	AreaShape_Nuclei_1_Area_spread_madmedian
Morphology	DistributionShape	AreaShape_Nuclei_2_Eccentricity_shape_skew
Morphology	DistributionShape	AreaShape_Nuclei_2_Eccentricity_shape_kurt
Morphology	DistributionShape	AreaShape_Nuclei_2_Eccentricity_shape_5mom
Morphology	Spread	AreaShape_Nuclei_2_Eccentricity_spread_range
Morphology	Summary	AreaShape_Nuclei_2_Eccentricity_loc_mode
Morphology	Summary	AreaShape_Nuclei_2_Eccentricity_loc_median
Morphology	Spread	AreaShape_Nuclei_3_Solidity_spread_std
Morphology	DistributionShape	AreaShape_Nuclei_3_Solidity_shape_skew
Morphology	DistributionShape	AreaShape_Nuclei_3_Solidity_shape_kurt
Morphology	DistributionShape	AreaShape_Nuclei_3_Solidity_shape_5mom
Morphology	Spread	AreaShape_Nuclei_3_Solidity_spread_range
Morphology	Spread	AreaShape_Nuclei_3_Solidity_spread_iqr
Morphology	Spread	AreaShape_Nuclei_4_Extent_spread_std
Morphology	DistributionShape	AreaShape_Nuclei_4_Extent_shape_skew
Morphology	DistributionShape	AreaShape_Nuclei_4_Extent_shape_kurt
Morphology	DistributionShape	AreaShape_Nuclei_4_Extent_shape_5mom
Morphology	Spread	AreaShape_Nuclei_4_Extent_spread_range
Morphology	Summary	AreaShape_Nuclei_4_Extent_loc_mode
Morphology	Spread	AreaShape_Nuclei_4_Extent_spread_iqr
Morphology	Spread	AreaShape_Nuclei_6_Perimeter_spread_std
Morphology	DistributionShape	AreaShape_Nuclei_6_Perimeter_shape_skew
Morphology	DistributionShape	AreaShape_Nuclei_6_Perimeter_shape_kurt
Morphology	DistributionShape	AreaShape_Nuclei_6_Perimeter_shape_5mom
Morphology	Spread	AreaShape_Nuclei_6_Perimeter_spread_range
Morphology	Summary	AreaShape_Nuclei_6_Perimeter_loc_mode
Morphology	Summary	AreaShape_Nuclei_6_Perimeter_loc_median
Morphology	Spread	AreaShape_Nuclei_6_Perimeter_spread_iqr
Morphology	Spread	AreaShape_Nuclei_7_FormFactor_spread_std
Morphology	DistributionShape	AreaShape_Nuclei_7_FormFactor_shape_skew
Morphology	DistributionShape	AreaShape_Nuclei_7_FormFactor_shape_kurt
Morphology	DistributionShape	AreaShape_Nuclei_7_FormFactor_shape_5mom
Morphology	Spread	AreaShape_Nuclei_7_FormFactor_spread_range
Morphology	Summary	AreaShape_Nuclei_7_FormFactor_loc_mode
Morphology	Spread	AreaShape_Nuclei_7_FormFactor_spread_iqr
Morphology	Spread	AreaShape_Nuclei_8_MajorAxisLength_spread_std
Morphology	DistributionShape	AreaShape_Nuclei_8_MajorAxisLength_shape_skew
Morphology	DistributionShape	AreaShape_Nuclei_8_MajorAxisLength_shape_kurt
Morphology	DistributionShape	AreaShape_Nuclei_8_MajorAxisLength_shape_5mom
Morphology	Spread	AreaShape_Nuclei_8_MajorAxisLength_spread_range
Morphology	Summary	AreaShape_Nuclei_8_MajorAxisLength_loc_mode
Morphology	Spread	AreaShape_Nuclei_8_MajorAxisLength_spread_iqr
Morphology	Summary	AreaShape_Nuclei_9_MinorAxisLength_loc_mean
Morphology	Spread	AreaShape_Nuclei_9_MinorAxisLength_spread_std
Morphology	DistributionShape	AreaShape_Nuclei_9_MinorAxisLength_shape_skew
Morphology	DistributionShape	AreaShape_Nuclei_9_MinorAxisLength_shape_kurt
Morphology	DistributionShape	AreaShape_Nuclei_9_MinorAxisLength_shape_5mom
Morphology	Spread	AreaShape_Nuclei_9_MinorAxisLength_spread_range
Morphology	Summary	AreaShape_Nuclei_9_MinorAxisLength_loc_mode
Morphology	Summary	AreaShape_Nuclei_9_MinorAxisLength_loc_median
Morphology	Spread	AreaShape_Nuclei_9_MinorAxisLength_spread_iqr
Morphology	Summary	AreaShape_Nuclei_10_Orientation_loc_mean
Morphology	DistributionShape	AreaShape_Nuclei_10_Orientation_shape_skew
Morphology	DistributionShape	AreaShape_Nuclei_10_Orientation_shape_kurt
Morphology	DistributionShape	AreaShape_Nuclei_10_Orientation_shape_5mom
Morphology	Summary	AreaShape_Nuclei_10_Orientation_loc_mode
Morphology	Summary	AreaShape_Nuclei_10_Orientation_loc_median
Morphology	Spread	AreaShape_Nuclei_10_Orientation_spread_iqr
Morphology	DistributionDistance	AreaShape_Nuclei_1_Area_shape_kstestscrambled
Morphology	DistributionDistance	AreaShape_Nuclei_1_Area_shape_kstestempty
Morphology	DistributionDistance	AreaShape_Nuclei_1_Area_location_ranksumtestscrambled
Morphology	DistributionDistance	AreaShape_Nuclei_1_Area_location_ranksumtestempty
IntensityVP6	Summary	Intensity_SubsGreen_Nuclei_1_IntegratedIntensity_loc_total
IntensityVP6	Summary	Intensity_SubsGreen_Nuclei_1_IntegratedIntensity_loc_mean
IntensityVP6	Spread	Intensity_SubsGreen_Nuclei_1_IntegratedIntensity_spread_std
IntensityVP6	DistributionShape	Intensity_SubsGreen_Nuclei_1_IntegratedIntensity_shape_skew
IntensityVP6	DistributionShape	Intensity_SubsGreen_Nuclei_1_IntegratedIntensity_shape_kurt
IntensityVP6	DistributionShape	Intensity_SubsGreen_Nuclei_1_IntegratedIntensity_shape_5mom
IntensityVP6	DistributionShape	Intensity_SubsGreen_Nuclei_1_IntegratedIntensity_shape_6mom
IntensityVP6	DistributionShape	Intensity_SubsGreen_Nuclei_1_IntegratedIntensity_shape_4cum
IntensityVP6	DistributionShape	Intensity_SubsGreen_Nuclei_1_IntegratedIntensity_shape_5cum
IntensityVP6	DistributionShape	Intensity_SubsGreen_Nuclei_1_IntegratedIntensity_shape_6cum
IntensityVP6	Summary	Intensity_SubsGreen_Nuclei_1_IntegratedIntensity_loc_min
IntensityVP6	Summary	Intensity_SubsGreen_Nuclei_1_IntegratedIntensity_loc_max
IntensityVP6	Spread	Intensity_SubsGreen_Nuclei_1_IntegratedIntensity_spread_range
IntensityVP6	Summary	Intensity_SubsGreen_Nuclei_1_IntegratedIntensity_loc_geommean
IntensityVP6	Summary	Intensity_SubsGreen_Nuclei_1_IntegratedIntensity_loc_harmmean
IntensityVP6	Spread	Intensity_SubsGreen_Nuclei_1_IntegratedIntensity_spread_cov
IntensityVP6	Spread	Intensity_SubsGreen_Nuclei_1_IntegratedIntensity_spread_madmean
IntensityVP6	Summary	Intensity_SubsGreen_Nuclei_1_IntegratedIntensity_loc_mode
IntensityVP6	DistributionShape	Intensity_SubsGreen_Nuclei_1_IntegratedIntensity_shape_bimodality
IntensityVP6	Summary	Intensity_SubsGreen_Nuclei_1_IntegratedIntensity_loc_median
IntensityVP6	Summary	Intensity_SubsGreen_Nuclei_1_IntegratedIntensity_loc_5quant
IntensityVP6	Summary	Intensity_SubsGreen_Nuclei_1_IntegratedIntensity_loc_95quant
IntensityVP6	Summary	Intensity_SubsGreen_Nuclei_1_IntegratedIntensity_loc_25quant
IntensityVP6	Summary	Intensity_SubsGreen_Nuclei_1_IntegratedIntensity_loc_75quant
IntensityVP6	Spread	Intensity_SubsGreen_Nuclei_1_IntegratedIntensity_spread_iqr
IntensityVP6	Summary	Intensity_SubsGreen_Nuclei_1_IntegratedIntensity_loc_iqmean
IntensityVP6	Summary	Intensity_SubsGreen_Nuclei_1_IntegratedIntensity_loc_midhinge
IntensityVP6	Summary	Intensity_SubsGreen_Nuclei_1_IntegratedIntensity_loc_trimean
IntensityVP6	Spread	Intensity_SubsGreen_Nuclei_1_IntegratedIntensity_spread_qcoeffdisp
IntensityVP6	Spread	Intensity_SubsGreen_Nuclei_1_IntegratedIntensity_spread_madmedian
IntensityVP6	Summary	Intensity_SubsGreen_Nuclei_2_MeanIntensity_loc_total
IntensityVP6	Summary	Intensity_SubsGreen_Nuclei_2_MeanIntensity_loc_mean
IntensityVP6	Spread	Intensity_SubsGreen_Nuclei_2_MeanIntensity_spread_std
IntensityVP6	DistributionShape	Intensity_SubsGreen_Nuclei_2_MeanIntensity_shape_skew
IntensityVP6	DistributionShape	Intensity_SubsGreen_Nuclei_2_MeanIntensity_shape_kurt
IntensityVP6	DistributionShape	Intensity_SubsGreen_Nuclei_2_MeanIntensity_shape_5mom
IntensityVP6	DistributionShape	Intensity_SubsGreen_Nuclei_2_MeanIntensity_shape_6mom
IntensityVP6	DistributionShape	Intensity_SubsGreen_Nuclei_2_MeanIntensity_shape_4cum
IntensityVP6	DistributionShape	Intensity_SubsGreen_Nuclei_2_MeanIntensity_shape_5cum
IntensityVP6	DistributionShape	Intensity_SubsGreen_Nuclei_2_MeanIntensity_shape_6cum
IntensityVP6	Summary	Intensity_SubsGreen_Nuclei_2_MeanIntensity_loc_min
IntensityVP6	Summary	Intensity_SubsGreen_Nuclei_2_MeanIntensity_loc_max
IntensityVP6	Spread	Intensity_SubsGreen_Nuclei_2_MeanIntensity_spread_range
IntensityVP6	Summary	Intensity_SubsGreen_Nuclei_2_MeanIntensity_loc_geommean
IntensityVP6	Summary	Intensity_SubsGreen_Nuclei_2_MeanIntensity_loc_harmmean
IntensityVP6	Spread	Intensity_SubsGreen_Nuclei_2_MeanIntensity_spread_cov
IntensityVP6	Spread	Intensity_SubsGreen_Nuclei_2_MeanIntensity_spread_madmean
IntensityVP6	Summary	Intensity_SubsGreen_Nuclei_2_MeanIntensity_loc_mode
IntensityVP6	DistributionShape	Intensity_SubsGreen_Nuclei_2_MeanIntensity_shape_bimodality
IntensityVP6	Summary	Intensity_SubsGreen_Nuclei_2_MeanIntensity_loc_median
IntensityVP6	Summary	Intensity_SubsGreen_Nuclei_2_MeanIntensity_loc_5quant
IntensityVP6	Summary	Intensity_SubsGreen_Nuclei_2_MeanIntensity_loc_95quant
IntensityVP6	Summary	Intensity_SubsGreen_Nuclei_2_MeanIntensity_loc_25quant
IntensityVP6	Summary	Intensity_SubsGreen_Nuclei_2_MeanIntensity_loc_75quant
IntensityVP6	Spread	Intensity_SubsGreen_Nuclei_2_MeanIntensity_spread_iqr
IntensityVP6	Summary	Intensity_SubsGreen_Nuclei_2_MeanIntensity_loc_iqmean
IntensityVP6	Summary	Intensity_SubsGreen_Nuclei_2_MeanIntensity_loc_midhinge
IntensityVP6	Summary	Intensity_SubsGreen_Nuclei_2_MeanIntensity_loc_trimean
IntensityVP6	Spread	Intensity_SubsGreen_Nuclei_2_MeanIntensity_spread_qcoeffdisp
IntensityVP6	Spread	Intensity_SubsGreen_Nuclei_2_MeanIntensity_spread_madmedian
IntensityVP6	Summary	Intensity_SubsGreen_Nuclei_3_StdIntensity_loc_mean
IntensityVP6	Spread	Intensity_SubsGreen_Nuclei_3_StdIntensity_spread_std
IntensityVP6	DistributionShape	Intensity_SubsGreen_Nuclei_3_StdIntensity_shape_skew
IntensityVP6	DistributionShape	Intensity_SubsGreen_Nuclei_3_StdIntensity_shape_kurt
IntensityVP6	DistributionShape	Intensity_SubsGreen_Nuclei_3_StdIntensity_shape_5mom
IntensityVP6	Spread	Intensity_SubsGreen_Nuclei_3_StdIntensity_spread_range
IntensityVP6	Summary	Intensity_SubsGreen_Nuclei_3_StdIntensity_loc_mode
IntensityVP6	Summary	Intensity_SubsGreen_Nuclei_3_StdIntensity_loc_median
IntensityVP6	Spread	Intensity_SubsGreen_Nuclei_3_StdIntensity_spread_iqr
IntensityVP6	Summary	Intensity_SubsGreen_Nuclei_4_MinIntensity_loc_mean
IntensityVP6	Spread	Intensity_SubsGreen_Nuclei_4_MinIntensity_spread_std
IntensityVP6	DistributionShape	Intensity_SubsGreen_Nuclei_4_MinIntensity_shape_skew
IntensityVP6	DistributionShape	Intensity_SubsGreen_Nuclei_4_MinIntensity_shape_kurt
IntensityVP6	DistributionShape	Intensity_SubsGreen_Nuclei_4_MinIntensity_shape_5mom
IntensityVP6	Spread	Intensity_SubsGreen_Nuclei_4_MinIntensity_spread_range
IntensityVP6	Summary	Intensity_SubsGreen_Nuclei_4_MinIntensity_loc_median
IntensityVP6	Spread	Intensity_SubsGreen_Nuclei_4_MinIntensity_spread_iqr
IntensityVP6	Summary	Intensity_SubsGreen_Nuclei_5_MaxIntensity_loc_mean
IntensityVP6	Spread	Intensity_SubsGreen_Nuclei_5_MaxIntensity_spread_std
IntensityVP6	DistributionShape	Intensity_SubsGreen_Nuclei_5_MaxIntensity_shape_skew
IntensityVP6	DistributionShape	Intensity_SubsGreen_Nuclei_5_MaxIntensity_shape_kurt
IntensityVP6	DistributionShape	Intensity_SubsGreen_Nuclei_5_MaxIntensity_shape_5mom
IntensityVP6	Spread	Intensity_SubsGreen_Nuclei_5_MaxIntensity_spread_range
IntensityVP6	Summary	Intensity_SubsGreen_Nuclei_5_MaxIntensity_loc_mode
IntensityVP6	Summary	Intensity_SubsGreen_Nuclei_5_MaxIntensity_loc_median
IntensityVP6	Spread	Intensity_SubsGreen_Nuclei_5_MaxIntensity_spread_iqr
IntensityVP6	Summary	Intensity_SubsGreen_Nuclei_6_IntegratedIntensityEdge_loc_mean
IntensityVP6	Spread	Intensity_SubsGreen_Nuclei_6_IntegratedIntensityEdge_spread_std
IntensityVP6	DistributionShape	Intensity_SubsGreen_Nuclei_6_IntegratedIntensityEdge_shape_skew
IntensityVP6	DistributionShape	Intensity_SubsGreen_Nuclei_6_IntegratedIntensityEdge_shape_kurt
IntensityVP6	DistributionShape	Intensity_SubsGreen_Nuclei_6_IntegratedIntensityEdge_shape_5mom
IntensityVP6	Spread	Intensity_SubsGreen_Nuclei_6_IntegratedIntensityEdge_spread_range
IntensityVP6	Summary	Intensity_SubsGreen_Nuclei_6_IntegratedIntensityEdge_loc_mode
IntensityVP6	Summary	Intensity_SubsGreen_Nuclei_6_IntegratedIntensityEdge_loc_median
IntensityVP6	Spread	Intensity_SubsGreen_Nuclei_6_IntegratedIntensityEdge_spread_iqr
IntensityVP6	Summary	Intensity_SubsGreen_Nuclei_7_MeanIntensityEdge_loc_mean
IntensityVP6	Spread	Intensity_SubsGreen_Nuclei_7_MeanIntensityEdge_spread_std
IntensityVP6	DistributionShape	Intensity_SubsGreen_Nuclei_7_MeanIntensityEdge_shape_skew
IntensityVP6	DistributionShape	Intensity_SubsGreen_Nuclei_7_MeanIntensityEdge_shape_kurt
IntensityVP6	DistributionShape	Intensity_SubsGreen_Nuclei_7_MeanIntensityEdge_shape_5mom
IntensityVP6	Spread	Intensity_SubsGreen_Nuclei_7_MeanIntensityEdge_spread_range
IntensityVP6	Summary	Intensity_SubsGreen_Nuclei_7_MeanIntensityEdge_loc_mode
IntensityVP6	Summary	Intensity_SubsGreen_Nuclei_7_MeanIntensityEdge_loc_median
IntensityVP6	Spread	Intensity_SubsGreen_Nuclei_7_MeanIntensityEdge_spread_iqr
IntensityVP6	Summary	Intensity_SubsGreen_Nuclei_8_StdIntensityEdge_loc_mean
IntensityVP6	Spread	Intensity_SubsGreen_Nuclei_8_StdIntensityEdge_spread_std
IntensityVP6	DistributionShape	Intensity_SubsGreen_Nuclei_8_StdIntensityEdge_shape_skew
IntensityVP6	DistributionShape	Intensity_SubsGreen_Nuclei_8_StdIntensityEdge_shape_kurt
IntensityVP6	DistributionShape	Intensity_SubsGreen_Nuclei_8_StdIntensityEdge_shape_5mom
IntensityVP6	Spread	Intensity_SubsGreen_Nuclei_8_StdIntensityEdge_spread_range
IntensityVP6	Summary	Intensity_SubsGreen_Nuclei_8_StdIntensityEdge_loc_mode
IntensityVP6	Summary	Intensity_SubsGreen_Nuclei_8_StdIntensityEdge_loc_median
IntensityVP6	Spread	Intensity_SubsGreen_Nuclei_8_StdIntensityEdge_spread_iqr
IntensityVP6	Summary	Intensity_SubsGreen_Nuclei_9_MinIntensityEdge_loc_mean
IntensityVP6	Spread	Intensity_SubsGreen_Nuclei_9_MinIntensityEdge_spread_std
IntensityVP6	DistributionShape	Intensity_SubsGreen_Nuclei_9_MinIntensityEdge_shape_skew
IntensityVP6	DistributionShape	Intensity_SubsGreen_Nuclei_9_MinIntensityEdge_shape_kurt
IntensityVP6	DistributionShape	Intensity_SubsGreen_Nuclei_9_MinIntensityEdge_shape_5mom
IntensityVP6	Spread	Intensity_SubsGreen_Nuclei_9_MinIntensityEdge_spread_range
IntensityVP6	Summary	Intensity_SubsGreen_Nuclei_9_MinIntensityEdge_loc_median
IntensityVP6	Spread	Intensity_SubsGreen_Nuclei_9_MinIntensityEdge_spread_iqr
IntensityVP6	Summary	Intensity_SubsGreen_Nuclei_10_MaxIntensityEdge_loc_mean
IntensityVP6	Spread	Intensity_SubsGreen_Nuclei_10_MaxIntensityEdge_spread_std
IntensityVP6	DistributionShape	Intensity_SubsGreen_Nuclei_10_MaxIntensityEdge_shape_skew
IntensityVP6	DistributionShape	Intensity_SubsGreen_Nuclei_10_MaxIntensityEdge_shape_kurt
IntensityVP6	DistributionShape	Intensity_SubsGreen_Nuclei_10_MaxIntensityEdge_shape_5mom
IntensityVP6	Spread	Intensity_SubsGreen_Nuclei_10_MaxIntensityEdge_spread_range
IntensityVP6	Summary	Intensity_SubsGreen_Nuclei_10_MaxIntensityEdge_loc_mode
IntensityVP6	Summary	Intensity_SubsGreen_Nuclei_10_MaxIntensityEdge_loc_median
IntensityVP6	Spread	Intensity_SubsGreen_Nuclei_10_MaxIntensityEdge_spread_iqr
IntensityVP6	Summary	Intensity_SubsGreen_Nuclei_11_MassDisplacement_loc_mean
IntensityVP6	Spread	Intensity_SubsGreen_Nuclei_11_MassDisplacement_spread_std
IntensityVP6	DistributionShape	Intensity_SubsGreen_Nuclei_11_MassDisplacement_shape_skew
IntensityVP6	DistributionShape	Intensity_SubsGreen_Nuclei_11_MassDisplacement_shape_kurt
IntensityVP6	DistributionShape	Intensity_SubsGreen_Nuclei_11_MassDisplacement_shape_5mom
IntensityVP6	Spread	Intensity_SubsGreen_Nuclei_11_MassDisplacement_spread_range
IntensityVP6	Summary	Intensity_SubsGreen_Nuclei_11_MassDisplacement_loc_mode
IntensityVP6	Summary	Intensity_SubsGreen_Nuclei_11_MassDisplacement_loc_median
IntensityVP6	Spread	Intensity_SubsGreen_Nuclei_11_MassDisplacement_spread_iqr
IntensityVP6	DistributionDistance	Intensity_SubsGreen_Nuclei_1_IntegratedIntensity_shape_kstestscrambled
IntensityVP6	DistributionDistance	Intensity_SubsGreen_Nuclei_2_MeanIntensity_shape_kstestscrambled
IntensityVP6	DistributionDistance	Intensity_SubsGreen_Nuclei_1_IntegratedIntensity_shape_kstestempty
IntensityVP6	DistributionDistance	Intensity_SubsGreen_Nuclei_2_MeanIntensity_shape_kstestempty
IntensityVP6	DistributionDistance	Intensity_SubsGreen_Nuclei_1_IntegratedIntensity_location_ranksumtestscrambled
IntensityVP6	DistributionDistance	Intensity_SubsGreen_Nuclei_2_MeanIntensity_location_ranksumtestscrambled
IntensityVP6	DistributionDistance	Intensity_SubsGreen_Nuclei_1_IntegratedIntensity_location_ranksumtestempty
IntensityVP6	DistributionDistance	Intensity_SubsGreen_Nuclei_2_MeanIntensity_location_ranksumtestempty
IntensityDAPI	Summary	Intensity_SubsBlue_Nuclei_1_IntegratedIntensity_loc_total
IntensityDAPI	Summary	Intensity_SubsBlue_Nuclei_1_IntegratedIntensity_loc_mean
IntensityDAPI	Spread	Intensity_SubsBlue_Nuclei_1_IntegratedIntensity_spread_std
IntensityDAPI	DistributionShape	Intensity_SubsBlue_Nuclei_1_IntegratedIntensity_shape_skew
IntensityDAPI	DistributionShape	Intensity_SubsBlue_Nuclei_1_IntegratedIntensity_shape_kurt
IntensityDAPI	DistributionShape	Intensity_SubsBlue_Nuclei_1_IntegratedIntensity_shape_5mom
IntensityDAPI	DistributionShape	Intensity_SubsBlue_Nuclei_1_IntegratedIntensity_shape_6mom
IntensityDAPI	DistributionShape	Intensity_SubsBlue_Nuclei_1_IntegratedIntensity_shape_4cum
IntensityDAPI	DistributionShape	Intensity_SubsBlue_Nuclei_1_IntegratedIntensity_shape_5cum
IntensityDAPI	DistributionShape	Intensity_SubsBlue_Nuclei_1_IntegratedIntensity_shape_6cum
IntensityDAPI	Summary	Intensity_SubsBlue_Nuclei_1_IntegratedIntensity_loc_min
IntensityDAPI	Summary	Intensity_SubsBlue_Nuclei_1_IntegratedIntensity_loc_max
IntensityDAPI	Spread	Intensity_SubsBlue_Nuclei_1_IntegratedIntensity_spread_range
IntensityDAPI	Summary	Intensity_SubsBlue_Nuclei_1_IntegratedIntensity_loc_geommean
IntensityDAPI	Summary	Intensity_SubsBlue_Nuclei_1_IntegratedIntensity_loc_harmmean
IntensityDAPI	Spread	Intensity_SubsBlue_Nuclei_1_IntegratedIntensity_spread_cov
IntensityDAPI	Spread	Intensity_SubsBlue_Nuclei_1_IntegratedIntensity_spread_madmean
IntensityDAPI	Summary	Intensity_SubsBlue_Nuclei_1_IntegratedIntensity_loc_mode
IntensityDAPI	DistributionShape	Intensity_SubsBlue_Nuclei_1_IntegratedIntensity_shape_bimodality
IntensityDAPI	Summary	Intensity_SubsBlue_Nuclei_1_IntegratedIntensity_loc_median
IntensityDAPI	Summary	Intensity_SubsBlue_Nuclei_1_IntegratedIntensity_loc_5quant
IntensityDAPI	Summary	Intensity_SubsBlue_Nuclei_1_IntegratedIntensity_loc_95quant
IntensityDAPI	Summary	Intensity_SubsBlue_Nuclei_1_IntegratedIntensity_loc_25quant
IntensityDAPI	Summary	Intensity_SubsBlue_Nuclei_1_IntegratedIntensity_loc_75quant
IntensityDAPI	Spread	Intensity_SubsBlue_Nuclei_1_IntegratedIntensity_spread_iqr
IntensityDAPI	Summary	Intensity_SubsBlue_Nuclei_1_IntegratedIntensity_loc_iqmean
IntensityDAPI	Summary	Intensity_SubsBlue_Nuclei_1_IntegratedIntensity_loc_midhinge
IntensityDAPI	Summary	Intensity_SubsBlue_Nuclei_1_IntegratedIntensity_loc_trimean
IntensityDAPI	Spread	Intensity_SubsBlue_Nuclei_1_IntegratedIntensity_spread_qcoeffdisp
IntensityDAPI	Spread	Intensity_SubsBlue_Nuclei_1_IntegratedIntensity_spread_madmedian
IntensityDAPI	Summary	Intensity_SubsBlue_Nuclei_2_MeanIntensity_loc_total
IntensityDAPI	Summary	Intensity_SubsBlue_Nuclei_2_MeanIntensity_loc_mean
IntensityDAPI	Spread	Intensity_SubsBlue_Nuclei_2_MeanIntensity_spread_std
IntensityDAPI	DistributionShape	Intensity_SubsBlue_Nuclei_2_MeanIntensity_shape_skew
IntensityDAPI	DistributionShape	Intensity_SubsBlue_Nuclei_2_MeanIntensity_shape_kurt
IntensityDAPI	DistributionShape	Intensity_SubsBlue_Nuclei_2_MeanIntensity_shape_5mom
IntensityDAPI	DistributionShape	Intensity_SubsBlue_Nuclei_2_MeanIntensity_shape_6mom
IntensityDAPI	DistributionShape	Intensity_SubsBlue_Nuclei_2_MeanIntensity_shape_4cum
IntensityDAPI	DistributionShape	Intensity_SubsBlue_Nuclei_2_MeanIntensity_shape_5cum
IntensityDAPI	DistributionShape	Intensity_SubsBlue_Nuclei_2_MeanIntensity_shape_6cum
IntensityDAPI	Summary	Intensity_SubsBlue_Nuclei_2_MeanIntensity_loc_min
IntensityDAPI	Summary	Intensity_SubsBlue_Nuclei_2_MeanIntensity_loc_max
IntensityDAPI	Spread	Intensity_SubsBlue_Nuclei_2_MeanIntensity_spread_range
IntensityDAPI	Summary	Intensity_SubsBlue_Nuclei_2_MeanIntensity_loc_geommean
IntensityDAPI	Summary	Intensity_SubsBlue_Nuclei_2_MeanIntensity_loc_harmmean
IntensityDAPI	Spread	Intensity_SubsBlue_Nuclei_2_MeanIntensity_spread_cov
IntensityDAPI	Spread	Intensity_SubsBlue_Nuclei_2_MeanIntensity_spread_madmean
IntensityDAPI	Summary	Intensity_SubsBlue_Nuclei_2_MeanIntensity_loc_mode
IntensityDAPI	DistributionShape	Intensity_SubsBlue_Nuclei_2_MeanIntensity_shape_bimodality
IntensityDAPI	Summary	Intensity_SubsBlue_Nuclei_2_MeanIntensity_loc_median
IntensityDAPI	Summary	Intensity_SubsBlue_Nuclei_2_MeanIntensity_loc_5quant
IntensityDAPI	Summary	Intensity_SubsBlue_Nuclei_2_MeanIntensity_loc_95quant
IntensityDAPI	Summary	Intensity_SubsBlue_Nuclei_2_MeanIntensity_loc_25quant
IntensityDAPI	Summary	Intensity_SubsBlue_Nuclei_2_MeanIntensity_loc_75quant
IntensityDAPI	Spread	Intensity_SubsBlue_Nuclei_2_MeanIntensity_spread_iqr
IntensityDAPI	Summary	Intensity_SubsBlue_Nuclei_2_MeanIntensity_loc_iqmean
IntensityDAPI	Summary	Intensity_SubsBlue_Nuclei_2_MeanIntensity_loc_midhinge
IntensityDAPI	Summary	Intensity_SubsBlue_Nuclei_2_MeanIntensity_loc_trimean
IntensityDAPI	Spread	Intensity_SubsBlue_Nuclei_2_MeanIntensity_spread_qcoeffdisp
IntensityDAPI	Spread	Intensity_SubsBlue_Nuclei_2_MeanIntensity_spread_madmedian
IntensityDAPI	Summary	Intensity_SubsBlue_Nuclei_3_StdIntensity_loc_mean
IntensityDAPI	Spread	Intensity_SubsBlue_Nuclei_3_StdIntensity_spread_std
IntensityDAPI	DistributionShape	Intensity_SubsBlue_Nuclei_3_StdIntensity_shape_skew
IntensityDAPI	DistributionShape	Intensity_SubsBlue_Nuclei_3_StdIntensity_shape_kurt
IntensityDAPI	DistributionShape	Intensity_SubsBlue_Nuclei_3_StdIntensity_shape_5mom
IntensityDAPI	Spread	Intensity_SubsBlue_Nuclei_3_StdIntensity_spread_range
IntensityDAPI	Summary	Intensity_SubsBlue_Nuclei_3_StdIntensity_loc_mode
IntensityDAPI	Summary	Intensity_SubsBlue_Nuclei_3_StdIntensity_loc_median
IntensityDAPI	Spread	Intensity_SubsBlue_Nuclei_3_StdIntensity_spread_iqr
IntensityDAPI	Summary	Intensity_SubsBlue_Nuclei_4_MinIntensity_loc_mean
IntensityDAPI	Spread	Intensity_SubsBlue_Nuclei_4_MinIntensity_spread_std
IntensityDAPI	DistributionShape	Intensity_SubsBlue_Nuclei_4_MinIntensity_shape_skew
IntensityDAPI	DistributionShape	Intensity_SubsBlue_Nuclei_4_MinIntensity_shape_kurt
IntensityDAPI	DistributionShape	Intensity_SubsBlue_Nuclei_4_MinIntensity_shape_5mom
IntensityDAPI	Spread	Intensity_SubsBlue_Nuclei_4_MinIntensity_spread_range
IntensityDAPI	Summary	Intensity_SubsBlue_Nuclei_4_MinIntensity_loc_median
IntensityDAPI	Spread	Intensity_SubsBlue_Nuclei_4_MinIntensity_spread_iqr
IntensityDAPI	Summary	Intensity_SubsBlue_Nuclei_5_MaxIntensity_loc_mean
IntensityDAPI	Spread	Intensity_SubsBlue_Nuclei_5_MaxIntensity_spread_std
IntensityDAPI	DistributionShape	Intensity_SubsBlue_Nuclei_5_MaxIntensity_shape_skew
IntensityDAPI	DistributionShape	Intensity_SubsBlue_Nuclei_5_MaxIntensity_shape_kurt
IntensityDAPI	DistributionShape	Intensity_SubsBlue_Nuclei_5_MaxIntensity_shape_5mom
IntensityDAPI	Spread	Intensity_SubsBlue_Nuclei_5_MaxIntensity_spread_range
IntensityDAPI	Summary	Intensity_SubsBlue_Nuclei_5_MaxIntensity_loc_mode
IntensityDAPI	Summary	Intensity_SubsBlue_Nuclei_5_MaxIntensity_loc_median
IntensityDAPI	Spread	Intensity_SubsBlue_Nuclei_5_MaxIntensity_spread_iqr
IntensityDAPI	Summary	Intensity_SubsBlue_Nuclei_6_IntegratedIntensityEdge_loc_mean
IntensityDAPI	Spread	Intensity_SubsBlue_Nuclei_6_IntegratedIntensityEdge_spread_std
IntensityDAPI	DistributionShape	Intensity_SubsBlue_Nuclei_6_IntegratedIntensityEdge_shape_skew
IntensityDAPI	DistributionShape	Intensity_SubsBlue_Nuclei_6_IntegratedIntensityEdge_shape_kurt
IntensityDAPI	DistributionShape	Intensity_SubsBlue_Nuclei_6_IntegratedIntensityEdge_shape_5mom
IntensityDAPI	Spread	Intensity_SubsBlue_Nuclei_6_IntegratedIntensityEdge_spread_range
IntensityDAPI	Summary	Intensity_SubsBlue_Nuclei_6_IntegratedIntensityEdge_loc_mode
IntensityDAPI	Summary	Intensity_SubsBlue_Nuclei_6_IntegratedIntensityEdge_loc_median
IntensityDAPI	Spread	Intensity_SubsBlue_Nuclei_6_IntegratedIntensityEdge_spread_iqr
IntensityDAPI	Summary	Intensity_SubsBlue_Nuclei_7_MeanIntensityEdge_loc_mean
IntensityDAPI	Spread	Intensity_SubsBlue_Nuclei_7_MeanIntensityEdge_spread_std
IntensityDAPI	DistributionShape	Intensity_SubsBlue_Nuclei_7_MeanIntensityEdge_shape_skew
IntensityDAPI	DistributionShape	Intensity_SubsBlue_Nuclei_7_MeanIntensityEdge_shape_kurt
IntensityDAPI	DistributionShape	Intensity_SubsBlue_Nuclei_7_MeanIntensityEdge_shape_5mom
IntensityDAPI	Spread	Intensity_SubsBlue_Nuclei_7_MeanIntensityEdge_spread_range
IntensityDAPI	Summary	Intensity_SubsBlue_Nuclei_7_MeanIntensityEdge_loc_mode
IntensityDAPI	Summary	Intensity_SubsBlue_Nuclei_7_MeanIntensityEdge_loc_median
IntensityDAPI	Spread	Intensity_SubsBlue_Nuclei_7_MeanIntensityEdge_spread_iqr
IntensityDAPI	Summary	Intensity_SubsBlue_Nuclei_8_StdIntensityEdge_loc_mean
IntensityDAPI	Spread	Intensity_SubsBlue_Nuclei_8_StdIntensityEdge_spread_std
IntensityDAPI	DistributionShape	Intensity_SubsBlue_Nuclei_8_StdIntensityEdge_shape_skew
IntensityDAPI	DistributionShape	Intensity_SubsBlue_Nuclei_8_StdIntensityEdge_shape_kurt
IntensityDAPI	DistributionShape	Intensity_SubsBlue_Nuclei_8_StdIntensityEdge_shape_5mom
IntensityDAPI	Spread	Intensity_SubsBlue_Nuclei_8_StdIntensityEdge_spread_range
IntensityDAPI	Summary	Intensity_SubsBlue_Nuclei_8_StdIntensityEdge_loc_mode
IntensityDAPI	Summary	Intensity_SubsBlue_Nuclei_8_StdIntensityEdge_loc_median
IntensityDAPI	Spread	Intensity_SubsBlue_Nuclei_8_StdIntensityEdge_spread_iqr
IntensityDAPI	Summary	Intensity_SubsBlue_Nuclei_9_MinIntensityEdge_loc_mean
IntensityDAPI	Spread	Intensity_SubsBlue_Nuclei_9_MinIntensityEdge_spread_std
IntensityDAPI	DistributionShape	Intensity_SubsBlue_Nuclei_9_MinIntensityEdge_shape_skew
IntensityDAPI	DistributionShape	Intensity_SubsBlue_Nuclei_9_MinIntensityEdge_shape_kurt
IntensityDAPI	DistributionShape	Intensity_SubsBlue_Nuclei_9_MinIntensityEdge_shape_5mom
IntensityDAPI	Spread	Intensity_SubsBlue_Nuclei_9_MinIntensityEdge_spread_range
IntensityDAPI	Summary	Intensity_SubsBlue_Nuclei_9_MinIntensityEdge_loc_median
IntensityDAPI	Spread	Intensity_SubsBlue_Nuclei_9_MinIntensityEdge_spread_iqr
IntensityDAPI	Summary	Intensity_SubsBlue_Nuclei_10_MaxIntensityEdge_loc_mean
IntensityDAPI	Spread	Intensity_SubsBlue_Nuclei_10_MaxIntensityEdge_spread_std
IntensityDAPI	DistributionShape	Intensity_SubsBlue_Nuclei_10_MaxIntensityEdge_shape_skew
IntensityDAPI	DistributionShape	Intensity_SubsBlue_Nuclei_10_MaxIntensityEdge_shape_kurt
IntensityDAPI	DistributionShape	Intensity_SubsBlue_Nuclei_10_MaxIntensityEdge_shape_5mom
IntensityDAPI	Spread	Intensity_SubsBlue_Nuclei_10_MaxIntensityEdge_spread_range
IntensityDAPI	Summary	Intensity_SubsBlue_Nuclei_10_MaxIntensityEdge_loc_mode
IntensityDAPI	Summary	Intensity_SubsBlue_Nuclei_10_MaxIntensityEdge_loc_median
IntensityDAPI	Spread	Intensity_SubsBlue_Nuclei_10_MaxIntensityEdge_spread_iqr
IntensityDAPI	Summary	Intensity_SubsBlue_Nuclei_11_MassDisplacement_loc_mean
IntensityDAPI	Spread	Intensity_SubsBlue_Nuclei_11_MassDisplacement_spread_std
IntensityDAPI	DistributionShape	Intensity_SubsBlue_Nuclei_11_MassDisplacement_shape_skew
IntensityDAPI	DistributionShape	Intensity_SubsBlue_Nuclei_11_MassDisplacement_shape_kurt
IntensityDAPI	DistributionShape	Intensity_SubsBlue_Nuclei_11_MassDisplacement_shape_5mom
IntensityDAPI	Spread	Intensity_SubsBlue_Nuclei_11_MassDisplacement_spread_range
IntensityDAPI	Summary	Intensity_SubsBlue_Nuclei_11_MassDisplacement_loc_mode
IntensityDAPI	Summary	Intensity_SubsBlue_Nuclei_11_MassDisplacement_loc_median
IntensityDAPI	Spread	Intensity_SubsBlue_Nuclei_11_MassDisplacement_spread_iqr
IntensityDAPI	DistributionDistance	Intensity_SubsBlue_Nuclei_1_IntegratedIntensity_shape_kstestscrambled
IntensityDAPI	DistributionDistance	Intensity_SubsBlue_Nuclei_2_MeanIntensity_shape_kstestscrambled
IntensityDAPI	DistributionDistance	Intensity_SubsBlue_Nuclei_1_IntegratedIntensity_shape_kstestempty
IntensityDAPI	DistributionDistance	Intensity_SubsBlue_Nuclei_2_MeanIntensity_shape_kstestempty
IntensityDAPI	DistributionDistance	Intensity_SubsBlue_Nuclei_1_IntegratedIntensity_location_ranksumtestscrambled
IntensityDAPI	DistributionDistance	Intensity_SubsBlue_Nuclei_2_MeanIntensity_location_ranksumtestscrambled
IntensityDAPI	DistributionDistance	Intensity_SubsBlue_Nuclei_1_IntegratedIntensity_location_ranksumtestempty
IntensityDAPI	DistributionDistance	Intensity_SubsBlue_Nuclei_2_MeanIntensity_location_ranksumtestempty
TextureVP6	Summary	Texture_3_SubsGreen_Nuclei_1_AngularSecondMoment_loc_mean
TextureVP6	Spread	Texture_3_SubsGreen_Nuclei_1_AngularSecondMoment_spread_std
TextureVP6	DistributionShape	Texture_3_SubsGreen_Nuclei_1_AngularSecondMoment_shape_skew
TextureVP6	DistributionShape	Texture_3_SubsGreen_Nuclei_1_AngularSecondMoment_shape_kurt
TextureVP6	DistributionShape	Texture_3_SubsGreen_Nuclei_1_AngularSecondMoment_shape_5mom
TextureVP6	Spread	Texture_3_SubsGreen_Nuclei_1_AngularSecondMoment_spread_range
TextureVP6	Summary	Texture_3_SubsGreen_Nuclei_1_AngularSecondMoment_loc_mode
TextureVP6	Summary	Texture_3_SubsGreen_Nuclei_1_AngularSecondMoment_loc_median
TextureVP6	Spread	Texture_3_SubsGreen_Nuclei_1_AngularSecondMoment_spread_iqr
TextureVP6	Summary	Texture_3_SubsGreen_Nuclei_2_Contrast_loc_mean
TextureVP6	Spread	Texture_3_SubsGreen_Nuclei_2_Contrast_spread_std
TextureVP6	DistributionShape	Texture_3_SubsGreen_Nuclei_2_Contrast_shape_skew
TextureVP6	DistributionShape	Texture_3_SubsGreen_Nuclei_2_Contrast_shape_kurt
TextureVP6	DistributionShape	Texture_3_SubsGreen_Nuclei_2_Contrast_shape_5mom
TextureVP6	Spread	Texture_3_SubsGreen_Nuclei_2_Contrast_spread_range
TextureVP6	Summary	Texture_3_SubsGreen_Nuclei_2_Contrast_loc_mode
TextureVP6	Summary	Texture_3_SubsGreen_Nuclei_2_Contrast_loc_median
TextureVP6	Spread	Texture_3_SubsGreen_Nuclei_2_Contrast_spread_iqr
TextureVP6	Summary	Texture_3_SubsGreen_Nuclei_3_Correlation_loc_mean
TextureVP6	Spread	Texture_3_SubsGreen_Nuclei_3_Correlation_spread_std
TextureVP6	DistributionShape	Texture_3_SubsGreen_Nuclei_3_Correlation_shape_skew
TextureVP6	DistributionShape	Texture_3_SubsGreen_Nuclei_3_Correlation_shape_kurt
TextureVP6	DistributionShape	Texture_3_SubsGreen_Nuclei_3_Correlation_shape_5mom
TextureVP6	Spread	Texture_3_SubsGreen_Nuclei_3_Correlation_spread_range
TextureVP6	Summary	Texture_3_SubsGreen_Nuclei_3_Correlation_loc_mode
TextureVP6	Summary	Texture_3_SubsGreen_Nuclei_3_Correlation_loc_median
TextureVP6	Spread	Texture_3_SubsGreen_Nuclei_3_Correlation_spread_iqr
TextureVP6	Summary	Texture_3_SubsGreen_Nuclei_4_Variance_loc_mean
TextureVP6	Spread	Texture_3_SubsGreen_Nuclei_4_Variance_spread_std
TextureVP6	DistributionShape	Texture_3_SubsGreen_Nuclei_4_Variance_shape_skew
TextureVP6	DistributionShape	Texture_3_SubsGreen_Nuclei_4_Variance_shape_kurt
TextureVP6	DistributionShape	Texture_3_SubsGreen_Nuclei_4_Variance_shape_5mom
TextureVP6	Spread	Texture_3_SubsGreen_Nuclei_4_Variance_spread_range
TextureVP6	Summary	Texture_3_SubsGreen_Nuclei_4_Variance_loc_mode
TextureVP6	Summary	Texture_3_SubsGreen_Nuclei_4_Variance_loc_median
TextureVP6	Spread	Texture_3_SubsGreen_Nuclei_4_Variance_spread_iqr
TextureVP6	Summary	Texture_3_SubsGreen_Nuclei_5_InverseDifferenceMoment_loc_mean
TextureVP6	Spread	Texture_3_SubsGreen_Nuclei_5_InverseDifferenceMoment_spread_std
TextureVP6	DistributionShape	Texture_3_SubsGreen_Nuclei_5_InverseDifferenceMoment_shape_skew
TextureVP6	DistributionShape	Texture_3_SubsGreen_Nuclei_5_InverseDifferenceMoment_shape_kurt
TextureVP6	DistributionShape	Texture_3_SubsGreen_Nuclei_5_InverseDifferenceMoment_shape_5mom
TextureVP6	Spread	Texture_3_SubsGreen_Nuclei_5_InverseDifferenceMoment_spread_range
TextureVP6	Summary	Texture_3_SubsGreen_Nuclei_5_InverseDifferenceMoment_loc_mode
TextureVP6	Summary	Texture_3_SubsGreen_Nuclei_5_InverseDifferenceMoment_loc_median
TextureVP6	Spread	Texture_3_SubsGreen_Nuclei_5_InverseDifferenceMoment_spread_iqr
TextureVP6	Summary	Texture_3_SubsGreen_Nuclei_6_SumAverage_loc_mean
TextureVP6	Spread	Texture_3_SubsGreen_Nuclei_6_SumAverage_spread_std
TextureVP6	DistributionShape	Texture_3_SubsGreen_Nuclei_6_SumAverage_shape_skew
TextureVP6	DistributionShape	Texture_3_SubsGreen_Nuclei_6_SumAverage_shape_kurt
TextureVP6	DistributionShape	Texture_3_SubsGreen_Nuclei_6_SumAverage_shape_5mom
TextureVP6	Spread	Texture_3_SubsGreen_Nuclei_6_SumAverage_spread_range
TextureVP6	Summary	Texture_3_SubsGreen_Nuclei_6_SumAverage_loc_mode
TextureVP6	Summary	Texture_3_SubsGreen_Nuclei_6_SumAverage_loc_median
TextureVP6	Spread	Texture_3_SubsGreen_Nuclei_6_SumAverage_spread_iqr
TextureVP6	Summary	Texture_3_SubsGreen_Nuclei_7_SumVariance_loc_mean
TextureVP6	Spread	Texture_3_SubsGreen_Nuclei_7_SumVariance_spread_std
TextureVP6	DistributionShape	Texture_3_SubsGreen_Nuclei_7_SumVariance_shape_skew
TextureVP6	DistributionShape	Texture_3_SubsGreen_Nuclei_7_SumVariance_shape_kurt
TextureVP6	DistributionShape	Texture_3_SubsGreen_Nuclei_7_SumVariance_shape_5mom
TextureVP6	Spread	Texture_3_SubsGreen_Nuclei_7_SumVariance_spread_range
TextureVP6	Summary	Texture_3_SubsGreen_Nuclei_7_SumVariance_loc_mode
TextureVP6	Summary	Texture_3_SubsGreen_Nuclei_7_SumVariance_loc_median
TextureVP6	Spread	Texture_3_SubsGreen_Nuclei_7_SumVariance_spread_iqr
TextureVP6	Summary	Texture_3_SubsGreen_Nuclei_8_SumEntropy_loc_mean
TextureVP6	Spread	Texture_3_SubsGreen_Nuclei_8_SumEntropy_spread_std
TextureVP6	DistributionShape	Texture_3_SubsGreen_Nuclei_8_SumEntropy_shape_skew
TextureVP6	DistributionShape	Texture_3_SubsGreen_Nuclei_8_SumEntropy_shape_kurt
TextureVP6	DistributionShape	Texture_3_SubsGreen_Nuclei_8_SumEntropy_shape_5mom
TextureVP6	Summary	Texture_3_SubsGreen_Nuclei_8_SumEntropy_loc_mode
TextureVP6	Summary	Texture_3_SubsGreen_Nuclei_8_SumEntropy_loc_median
TextureVP6	Spread	Texture_3_SubsGreen_Nuclei_8_SumEntropy_spread_iqr
TextureVP6	Summary	Texture_3_SubsGreen_Nuclei_9_Entropy_loc_mean
TextureVP6	Spread	Texture_3_SubsGreen_Nuclei_9_Entropy_spread_std
TextureVP6	DistributionShape	Texture_3_SubsGreen_Nuclei_9_Entropy_shape_skew
TextureVP6	DistributionShape	Texture_3_SubsGreen_Nuclei_9_Entropy_shape_kurt
TextureVP6	DistributionShape	Texture_3_SubsGreen_Nuclei_9_Entropy_shape_5mom
TextureVP6	Summary	Texture_3_SubsGreen_Nuclei_9_Entropy_loc_mode
TextureVP6	Summary	Texture_3_SubsGreen_Nuclei_9_Entropy_loc_median
TextureVP6	Spread	Texture_3_SubsGreen_Nuclei_9_Entropy_spread_iqr
TextureVP6	Summary	Texture_3_SubsGreen_Nuclei_10_DifferenceVariance_loc_mean
TextureVP6	Spread	Texture_3_SubsGreen_Nuclei_10_DifferenceVariance_spread_std
TextureVP6	DistributionShape	Texture_3_SubsGreen_Nuclei_10_DifferenceVariance_shape_skew
TextureVP6	DistributionShape	Texture_3_SubsGreen_Nuclei_10_DifferenceVariance_shape_kurt
TextureVP6	DistributionShape	Texture_3_SubsGreen_Nuclei_10_DifferenceVariance_shape_5mom
TextureVP6	Spread	Texture_3_SubsGreen_Nuclei_10_DifferenceVariance_spread_range
TextureVP6	Summary	Texture_3_SubsGreen_Nuclei_10_DifferenceVariance_loc_mode
TextureVP6	Summary	Texture_3_SubsGreen_Nuclei_10_DifferenceVariance_loc_median
TextureVP6	Spread	Texture_3_SubsGreen_Nuclei_10_DifferenceVariance_spread_iqr
TextureVP6	Summary	Texture_3_SubsGreen_Nuclei_11_DifferenceEntropy_loc_mean
TextureVP6	Spread	Texture_3_SubsGreen_Nuclei_11_DifferenceEntropy_spread_std
TextureVP6	DistributionShape	Texture_3_SubsGreen_Nuclei_11_DifferenceEntropy_shape_skew
TextureVP6	DistributionShape	Texture_3_SubsGreen_Nuclei_11_DifferenceEntropy_shape_kurt
TextureVP6	DistributionShape	Texture_3_SubsGreen_Nuclei_11_DifferenceEntropy_shape_5mom
TextureVP6	Spread	Texture_3_SubsGreen_Nuclei_11_DifferenceEntropy_spread_range
TextureVP6	Summary	Texture_3_SubsGreen_Nuclei_11_DifferenceEntropy_loc_mode
TextureVP6	Summary	Texture_3_SubsGreen_Nuclei_11_DifferenceEntropy_loc_median
TextureVP6	Spread	Texture_3_SubsGreen_Nuclei_11_DifferenceEntropy_spread_iqr
TextureVP6	Summary	Texture_3_SubsGreen_Nuclei_12_InfoMeas1_loc_mean
TextureVP6	Spread	Texture_3_SubsGreen_Nuclei_12_InfoMeas1_spread_std
TextureVP6	DistributionShape	Texture_3_SubsGreen_Nuclei_12_InfoMeas1_shape_skew
TextureVP6	DistributionShape	Texture_3_SubsGreen_Nuclei_12_InfoMeas1_shape_kurt
TextureVP6	DistributionShape	Texture_3_SubsGreen_Nuclei_12_InfoMeas1_shape_5mom
TextureVP6	Spread	Texture_3_SubsGreen_Nuclei_12_InfoMeas1_spread_range
TextureVP6	Summary	Texture_3_SubsGreen_Nuclei_12_InfoMeas1_loc_mode
TextureVP6	Summary	Texture_3_SubsGreen_Nuclei_12_InfoMeas1_loc_median
TextureVP6	Spread	Texture_3_SubsGreen_Nuclei_12_InfoMeas1_spread_iqr
TextureVP6	Summary	Texture_3_SubsGreen_Nuclei_13_InfoMeas2_loc_mean
TextureVP6	Spread	Texture_3_SubsGreen_Nuclei_13_InfoMeas2_spread_std
TextureVP6	DistributionShape	Texture_3_SubsGreen_Nuclei_13_InfoMeas2_shape_skew
TextureVP6	DistributionShape	Texture_3_SubsGreen_Nuclei_13_InfoMeas2_shape_kurt
TextureVP6	DistributionShape	Texture_3_SubsGreen_Nuclei_13_InfoMeas2_shape_5mom
TextureVP6	Spread	Texture_3_SubsGreen_Nuclei_13_InfoMeas2_spread_range
TextureVP6	Summary	Texture_3_SubsGreen_Nuclei_13_InfoMeas2_loc_median
TextureVP6	Spread	Texture_3_SubsGreen_Nuclei_13_InfoMeas2_spread_iqr
TextureVP6	Summary	Texture_3_SubsGreen_Nuclei_14_GaborX_loc_mean
TextureVP6	Spread	Texture_3_SubsGreen_Nuclei_14_GaborX_spread_std
TextureVP6	DistributionShape	Texture_3_SubsGreen_Nuclei_14_GaborX_shape_skew
TextureVP6	DistributionShape	Texture_3_SubsGreen_Nuclei_14_GaborX_shape_kurt
TextureVP6	DistributionShape	Texture_3_SubsGreen_Nuclei_14_GaborX_shape_5mom
TextureVP6	Spread	Texture_3_SubsGreen_Nuclei_14_GaborX_spread_range
TextureVP6	Summary	Texture_3_SubsGreen_Nuclei_14_GaborX_loc_mode
TextureVP6	Summary	Texture_3_SubsGreen_Nuclei_14_GaborX_loc_median
TextureVP6	Spread	Texture_3_SubsGreen_Nuclei_14_GaborX_spread_iqr
TextureVP6	Summary	Texture_3_SubsGreen_Nuclei_15_GaborY_loc_mean
TextureVP6	Spread	Texture_3_SubsGreen_Nuclei_15_GaborY_spread_std
TextureVP6	DistributionShape	Texture_3_SubsGreen_Nuclei_15_GaborY_shape_skew
TextureVP6	DistributionShape	Texture_3_SubsGreen_Nuclei_15_GaborY_shape_kurt
TextureVP6	DistributionShape	Texture_3_SubsGreen_Nuclei_15_GaborY_shape_5mom
TextureVP6	Spread	Texture_3_SubsGreen_Nuclei_15_GaborY_spread_range
TextureVP6	Summary	Texture_3_SubsGreen_Nuclei_15_GaborY_loc_mode
TextureVP6	Summary	Texture_3_SubsGreen_Nuclei_15_GaborY_loc_median
TextureVP6	Spread	Texture_3_SubsGreen_Nuclei_15_GaborY_spread_iqr
TextureDAPI	Summary	Texture_3_SubsBlue_Nuclei_1_AngularSecondMoment_loc_mean
TextureDAPI	Spread	Texture_3_SubsBlue_Nuclei_1_AngularSecondMoment_spread_std
TextureDAPI	DistributionShape	Texture_3_SubsBlue_Nuclei_1_AngularSecondMoment_shape_skew
TextureDAPI	DistributionShape	Texture_3_SubsBlue_Nuclei_1_AngularSecondMoment_shape_kurt
TextureDAPI	DistributionShape	Texture_3_SubsBlue_Nuclei_1_AngularSecondMoment_shape_5mom
TextureDAPI	Spread	Texture_3_SubsBlue_Nuclei_1_AngularSecondMoment_spread_range
TextureDAPI	Summary	Texture_3_SubsBlue_Nuclei_1_AngularSecondMoment_loc_mode
TextureDAPI	Summary	Texture_3_SubsBlue_Nuclei_1_AngularSecondMoment_loc_median
TextureDAPI	Spread	Texture_3_SubsBlue_Nuclei_1_AngularSecondMoment_spread_iqr
TextureDAPI	Summary	Texture_3_SubsBlue_Nuclei_2_Contrast_loc_mean
TextureDAPI	Spread	Texture_3_SubsBlue_Nuclei_2_Contrast_spread_std
TextureDAPI	DistributionShape	Texture_3_SubsBlue_Nuclei_2_Contrast_shape_skew
TextureDAPI	DistributionShape	Texture_3_SubsBlue_Nuclei_2_Contrast_shape_kurt
TextureDAPI	DistributionShape	Texture_3_SubsBlue_Nuclei_2_Contrast_shape_5mom
TextureDAPI	Spread	Texture_3_SubsBlue_Nuclei_2_Contrast_spread_range
TextureDAPI	Summary	Texture_3_SubsBlue_Nuclei_2_Contrast_loc_mode
TextureDAPI	Summary	Texture_3_SubsBlue_Nuclei_2_Contrast_loc_median
TextureDAPI	Spread	Texture_3_SubsBlue_Nuclei_2_Contrast_spread_iqr
TextureDAPI	Summary	Texture_3_SubsBlue_Nuclei_3_Correlation_loc_mean
TextureDAPI	Spread	Texture_3_SubsBlue_Nuclei_3_Correlation_spread_std
TextureDAPI	DistributionShape	Texture_3_SubsBlue_Nuclei_3_Correlation_shape_skew
TextureDAPI	DistributionShape	Texture_3_SubsBlue_Nuclei_3_Correlation_shape_kurt
TextureDAPI	DistributionShape	Texture_3_SubsBlue_Nuclei_3_Correlation_shape_5mom
TextureDAPI	Spread	Texture_3_SubsBlue_Nuclei_3_Correlation_spread_range
TextureDAPI	Summary	Texture_3_SubsBlue_Nuclei_3_Correlation_loc_mode
TextureDAPI	Summary	Texture_3_SubsBlue_Nuclei_3_Correlation_loc_median
TextureDAPI	Spread	Texture_3_SubsBlue_Nuclei_3_Correlation_spread_iqr
TextureDAPI	Summary	Texture_3_SubsBlue_Nuclei_4_Variance_loc_mean
TextureDAPI	Spread	Texture_3_SubsBlue_Nuclei_4_Variance_spread_std
TextureDAPI	DistributionShape	Texture_3_SubsBlue_Nuclei_4_Variance_shape_skew
TextureDAPI	DistributionShape	Texture_3_SubsBlue_Nuclei_4_Variance_shape_kurt
TextureDAPI	DistributionShape	Texture_3_SubsBlue_Nuclei_4_Variance_shape_5mom
TextureDAPI	Spread	Texture_3_SubsBlue_Nuclei_4_Variance_spread_range
TextureDAPI	Summary	Texture_3_SubsBlue_Nuclei_4_Variance_loc_mode
TextureDAPI	Summary	Texture_3_SubsBlue_Nuclei_4_Variance_loc_median
TextureDAPI	Spread	Texture_3_SubsBlue_Nuclei_4_Variance_spread_iqr
TextureDAPI	Spread	Texture_3_SubsBlue_Nuclei_5_InverseDifferenceMoment_spread_std
TextureDAPI	DistributionShape	Texture_3_SubsBlue_Nuclei_5_InverseDifferenceMoment_shape_skew
TextureDAPI	DistributionShape	Texture_3_SubsBlue_Nuclei_5_InverseDifferenceMoment_shape_kurt
TextureDAPI	DistributionShape	Texture_3_SubsBlue_Nuclei_5_InverseDifferenceMoment_shape_5mom
TextureDAPI	Spread	Texture_3_SubsBlue_Nuclei_5_InverseDifferenceMoment_spread_range
TextureDAPI	Summary	Texture_3_SubsBlue_Nuclei_5_InverseDifferenceMoment_loc_mode
TextureDAPI	Spread	Texture_3_SubsBlue_Nuclei_5_InverseDifferenceMoment_spread_iqr
TextureDAPI	Summary	Texture_3_SubsBlue_Nuclei_6_SumAverage_loc_mean
TextureDAPI	Spread	Texture_3_SubsBlue_Nuclei_6_SumAverage_spread_std
TextureDAPI	DistributionShape	Texture_3_SubsBlue_Nuclei_6_SumAverage_shape_skew
TextureDAPI	DistributionShape	Texture_3_SubsBlue_Nuclei_6_SumAverage_shape_kurt
TextureDAPI	DistributionShape	Texture_3_SubsBlue_Nuclei_6_SumAverage_shape_5mom
TextureDAPI	Spread	Texture_3_SubsBlue_Nuclei_6_SumAverage_spread_range
TextureDAPI	Summary	Texture_3_SubsBlue_Nuclei_6_SumAverage_loc_mode
TextureDAPI	Summary	Texture_3_SubsBlue_Nuclei_6_SumAverage_loc_median
TextureDAPI	Spread	Texture_3_SubsBlue_Nuclei_6_SumAverage_spread_iqr
TextureDAPI	Summary	Texture_3_SubsBlue_Nuclei_7_SumVariance_loc_mean
TextureDAPI	Spread	Texture_3_SubsBlue_Nuclei_7_SumVariance_spread_std
TextureDAPI	DistributionShape	Texture_3_SubsBlue_Nuclei_7_SumVariance_shape_skew
TextureDAPI	DistributionShape	Texture_3_SubsBlue_Nuclei_7_SumVariance_shape_kurt
TextureDAPI	DistributionShape	Texture_3_SubsBlue_Nuclei_7_SumVariance_shape_5mom
TextureDAPI	Spread	Texture_3_SubsBlue_Nuclei_7_SumVariance_spread_range
TextureDAPI	Summary	Texture_3_SubsBlue_Nuclei_7_SumVariance_loc_mode
TextureDAPI	Summary	Texture_3_SubsBlue_Nuclei_7_SumVariance_loc_median
TextureDAPI	Spread	Texture_3_SubsBlue_Nuclei_7_SumVariance_spread_iqr
TextureDAPI	Spread	Texture_3_SubsBlue_Nuclei_8_SumEntropy_spread_std
TextureDAPI	DistributionShape	Texture_3_SubsBlue_Nuclei_8_SumEntropy_shape_skew
TextureDAPI	DistributionShape	Texture_3_SubsBlue_Nuclei_8_SumEntropy_shape_kurt
TextureDAPI	DistributionShape	Texture_3_SubsBlue_Nuclei_8_SumEntropy_shape_5mom
TextureDAPI	Spread	Texture_3_SubsBlue_Nuclei_8_SumEntropy_spread_range
TextureDAPI	Summary	Texture_3_SubsBlue_Nuclei_8_SumEntropy_loc_mode
TextureDAPI	Spread	Texture_3_SubsBlue_Nuclei_8_SumEntropy_spread_iqr
TextureDAPI	Spread	Texture_3_SubsBlue_Nuclei_9_Entropy_spread_std
TextureDAPI	DistributionShape	Texture_3_SubsBlue_Nuclei_9_Entropy_shape_skew
TextureDAPI	DistributionShape	Texture_3_SubsBlue_Nuclei_9_Entropy_shape_kurt
TextureDAPI	DistributionShape	Texture_3_SubsBlue_Nuclei_9_Entropy_shape_5mom
TextureDAPI	Spread	Texture_3_SubsBlue_Nuclei_9_Entropy_spread_range
TextureDAPI	Summary	Texture_3_SubsBlue_Nuclei_9_Entropy_loc_mode
TextureDAPI	Spread	Texture_3_SubsBlue_Nuclei_9_Entropy_spread_iqr
TextureDAPI	Summary	Texture_3_SubsBlue_Nuclei_10_DifferenceVariance_loc_mean
TextureDAPI	Spread	Texture_3_SubsBlue_Nuclei_10_DifferenceVariance_spread_std
TextureDAPI	DistributionShape	Texture_3_SubsBlue_Nuclei_10_DifferenceVariance_shape_skew
TextureDAPI	DistributionShape	Texture_3_SubsBlue_Nuclei_10_DifferenceVariance_shape_kurt
TextureDAPI	DistributionShape	Texture_3_SubsBlue_Nuclei_10_DifferenceVariance_shape_5mom
TextureDAPI	Spread	Texture_3_SubsBlue_Nuclei_10_DifferenceVariance_spread_range
TextureDAPI	Summary	Texture_3_SubsBlue_Nuclei_10_DifferenceVariance_loc_mode
TextureDAPI	Summary	Texture_3_SubsBlue_Nuclei_10_DifferenceVariance_loc_median
TextureDAPI	Spread	Texture_3_SubsBlue_Nuclei_10_DifferenceVariance_spread_iqr
TextureDAPI	Spread	Texture_3_SubsBlue_Nuclei_11_DifferenceEntropy_spread_std
TextureDAPI	DistributionShape	Texture_3_SubsBlue_Nuclei_11_DifferenceEntropy_shape_skew
TextureDAPI	DistributionShape	Texture_3_SubsBlue_Nuclei_11_DifferenceEntropy_shape_kurt
TextureDAPI	DistributionShape	Texture_3_SubsBlue_Nuclei_11_DifferenceEntropy_shape_5mom
TextureDAPI	Spread	Texture_3_SubsBlue_Nuclei_11_DifferenceEntropy_spread_range
TextureDAPI	Summary	Texture_3_SubsBlue_Nuclei_11_DifferenceEntropy_loc_mode
TextureDAPI	Spread	Texture_3_SubsBlue_Nuclei_11_DifferenceEntropy_spread_iqr
TextureDAPI	Summary	Texture_3_SubsBlue_Nuclei_12_InfoMeas1_loc_mean
TextureDAPI	Spread	Texture_3_SubsBlue_Nuclei_12_InfoMeas1_spread_std
TextureDAPI	DistributionShape	Texture_3_SubsBlue_Nuclei_12_InfoMeas1_shape_skew
TextureDAPI	DistributionShape	Texture_3_SubsBlue_Nuclei_12_InfoMeas1_shape_kurt
TextureDAPI	DistributionShape	Texture_3_SubsBlue_Nuclei_12_InfoMeas1_shape_5mom
TextureDAPI	Spread	Texture_3_SubsBlue_Nuclei_12_InfoMeas1_spread_range
TextureDAPI	Summary	Texture_3_SubsBlue_Nuclei_12_InfoMeas1_loc_mode
TextureDAPI	Summary	Texture_3_SubsBlue_Nuclei_12_InfoMeas1_loc_median
TextureDAPI	Spread	Texture_3_SubsBlue_Nuclei_12_InfoMeas1_spread_iqr
TextureDAPI	Summary	Texture_3_SubsBlue_Nuclei_13_InfoMeas2_loc_mean
TextureDAPI	Spread	Texture_3_SubsBlue_Nuclei_13_InfoMeas2_spread_std
TextureDAPI	DistributionShape	Texture_3_SubsBlue_Nuclei_13_InfoMeas2_shape_skew
TextureDAPI	DistributionShape	Texture_3_SubsBlue_Nuclei_13_InfoMeas2_shape_kurt
TextureDAPI	DistributionShape	Texture_3_SubsBlue_Nuclei_13_InfoMeas2_shape_5mom
TextureDAPI	Spread	Texture_3_SubsBlue_Nuclei_13_InfoMeas2_spread_range
TextureDAPI	Summary	Texture_3_SubsBlue_Nuclei_13_InfoMeas2_loc_mode
TextureDAPI	Summary	Texture_3_SubsBlue_Nuclei_13_InfoMeas2_loc_median
TextureDAPI	Spread	Texture_3_SubsBlue_Nuclei_13_InfoMeas2_spread_iqr
TextureDAPI	Summary	Texture_3_SubsBlue_Nuclei_14_GaborX_loc_mean
TextureDAPI	Spread	Texture_3_SubsBlue_Nuclei_14_GaborX_spread_std
TextureDAPI	DistributionShape	Texture_3_SubsBlue_Nuclei_14_GaborX_shape_skew
TextureDAPI	DistributionShape	Texture_3_SubsBlue_Nuclei_14_GaborX_shape_kurt
TextureDAPI	DistributionShape	Texture_3_SubsBlue_Nuclei_14_GaborX_shape_5mom
TextureDAPI	Spread	Texture_3_SubsBlue_Nuclei_14_GaborX_spread_range
TextureDAPI	Summary	Texture_3_SubsBlue_Nuclei_14_GaborX_loc_mode
TextureDAPI	Summary	Texture_3_SubsBlue_Nuclei_14_GaborX_loc_median
TextureDAPI	Spread	Texture_3_SubsBlue_Nuclei_14_GaborX_spread_iqr
TextureDAPI	Summary	Texture_3_SubsBlue_Nuclei_15_GaborY_loc_mean
TextureDAPI	Spread	Texture_3_SubsBlue_Nuclei_15_GaborY_spread_std
TextureDAPI	DistributionShape	Texture_3_SubsBlue_Nuclei_15_GaborY_shape_skew
TextureDAPI	DistributionShape	Texture_3_SubsBlue_Nuclei_15_GaborY_shape_kurt
TextureDAPI	DistributionShape	Texture_3_SubsBlue_Nuclei_15_GaborY_shape_5mom
TextureDAPI	Spread	Texture_3_SubsBlue_Nuclei_15_GaborY_spread_range
TextureDAPI	Summary	Texture_3_SubsBlue_Nuclei_15_GaborY_loc_mode
TextureDAPI	Summary	Texture_3_SubsBlue_Nuclei_15_GaborY_loc_median
TextureDAPI	Spread	Texture_3_SubsBlue_Nuclei_15_GaborY_spread_iqr
Morphology	Summary	AreaShape_Cells_1_Area_loc_mean
Morphology	Spread	AreaShape_Cells_1_Area_spread_std
Morphology	DistributionShape	AreaShape_Cells_1_Area_shape_skew
Morphology	DistributionShape	AreaShape_Cells_1_Area_shape_kurt
Morphology	DistributionShape	AreaShape_Cells_1_Area_shape_5mom
Morphology	Spread	AreaShape_Cells_1_Area_spread_range
Morphology	Summary	AreaShape_Cells_1_Area_loc_mode
Morphology	Summary	AreaShape_Cells_1_Area_loc_median
Morphology	Spread	AreaShape_Cells_1_Area_spread_iqr
Morphology	Summary	AreaShape_Cells_2_Eccentricity_loc_mean
Morphology	DistributionShape	AreaShape_Cells_2_Eccentricity_shape_skew
Morphology	DistributionShape	AreaShape_Cells_2_Eccentricity_shape_kurt
Morphology	DistributionShape	AreaShape_Cells_2_Eccentricity_shape_5mom
Morphology	Spread	AreaShape_Cells_2_Eccentricity_spread_range
Morphology	Summary	AreaShape_Cells_2_Eccentricity_loc_mode
Morphology	Summary	AreaShape_Cells_2_Eccentricity_loc_median
Morphology	Spread	AreaShape_Cells_2_Eccentricity_spread_iqr
Morphology	Spread	AreaShape_Cells_3_Solidity_spread_std
Morphology	DistributionShape	AreaShape_Cells_3_Solidity_shape_skew
Morphology	DistributionShape	AreaShape_Cells_3_Solidity_shape_kurt
Morphology	DistributionShape	AreaShape_Cells_3_Solidity_shape_5mom
Morphology	Spread	AreaShape_Cells_3_Solidity_spread_range
Morphology	Spread	AreaShape_Cells_3_Solidity_spread_iqr
Morphology	Spread	AreaShape_Cells_4_Extent_spread_std
Morphology	DistributionShape	AreaShape_Cells_4_Extent_shape_skew
Morphology	DistributionShape	AreaShape_Cells_4_Extent_shape_kurt
Morphology	DistributionShape	AreaShape_Cells_4_Extent_shape_5mom
Morphology	Spread	AreaShape_Cells_4_Extent_spread_range
Morphology	Spread	AreaShape_Cells_4_Extent_spread_iqr
Morphology	Summary	AreaShape_Cells_6_Perimeter_loc_mean
Morphology	Spread	AreaShape_Cells_6_Perimeter_spread_std
Morphology	DistributionShape	AreaShape_Cells_6_Perimeter_shape_skew
Morphology	DistributionShape	AreaShape_Cells_6_Perimeter_shape_kurt
Morphology	DistributionShape	AreaShape_Cells_6_Perimeter_shape_5mom
Morphology	Spread	AreaShape_Cells_6_Perimeter_spread_range
Morphology	Summary	AreaShape_Cells_6_Perimeter_loc_mode
Morphology	Summary	AreaShape_Cells_6_Perimeter_loc_median
Morphology	Spread	AreaShape_Cells_6_Perimeter_spread_iqr
Morphology	Spread	AreaShape_Cells_7_FormFactor_spread_std
Morphology	DistributionShape	AreaShape_Cells_7_FormFactor_shape_skew
Morphology	DistributionShape	AreaShape_Cells_7_FormFactor_shape_kurt
Morphology	DistributionShape	AreaShape_Cells_7_FormFactor_shape_5mom
Morphology	Spread	AreaShape_Cells_7_FormFactor_spread_range
Morphology	Summary	AreaShape_Cells_7_FormFactor_loc_mode
Morphology	Spread	AreaShape_Cells_7_FormFactor_spread_iqr
Morphology	Summary	AreaShape_Cells_8_MajorAxisLength_loc_mean
Morphology	Spread	AreaShape_Cells_8_MajorAxisLength_spread_std
Morphology	DistributionShape	AreaShape_Cells_8_MajorAxisLength_shape_skew
Morphology	DistributionShape	AreaShape_Cells_8_MajorAxisLength_shape_kurt
Morphology	DistributionShape	AreaShape_Cells_8_MajorAxisLength_shape_5mom
Morphology	Spread	AreaShape_Cells_8_MajorAxisLength_spread_range
Morphology	Summary	AreaShape_Cells_8_MajorAxisLength_loc_mode
Morphology	Summary	AreaShape_Cells_8_MajorAxisLength_loc_median
Morphology	Spread	AreaShape_Cells_8_MajorAxisLength_spread_iqr
Morphology	Summary	AreaShape_Cells_9_MinorAxisLength_loc_mean
Morphology	Spread	AreaShape_Cells_9_MinorAxisLength_spread_std
Morphology	DistributionShape	AreaShape_Cells_9_MinorAxisLength_shape_skew
Morphology	DistributionShape	AreaShape_Cells_9_MinorAxisLength_shape_kurt
Morphology	DistributionShape	AreaShape_Cells_9_MinorAxisLength_shape_5mom
Morphology	Spread	AreaShape_Cells_9_MinorAxisLength_spread_range
Morphology	Summary	AreaShape_Cells_9_MinorAxisLength_loc_mode
Morphology	Summary	AreaShape_Cells_9_MinorAxisLength_loc_median
Morphology	Spread	AreaShape_Cells_9_MinorAxisLength_spread_iqr
Morphology	Summary	AreaShape_Cells_10_Orientation_loc_mean
Morphology	DistributionShape	AreaShape_Cells_10_Orientation_shape_skew
Morphology	DistributionShape	AreaShape_Cells_10_Orientation_shape_5mom
Morphology	Summary	AreaShape_Cells_10_Orientation_loc_mode
Morphology	Summary	AreaShape_Cells_10_Orientation_loc_median
IntensityVP6	Summary	Intensity_SubsGreen_Cells_1_IntegratedIntensity_loc_total
IntensityVP6	Summary	Intensity_SubsGreen_Cells_1_IntegratedIntensity_loc_mean
IntensityVP6	Spread	Intensity_SubsGreen_Cells_1_IntegratedIntensity_spread_std
IntensityVP6	DistributionShape	Intensity_SubsGreen_Cells_1_IntegratedIntensity_shape_skew
IntensityVP6	DistributionShape	Intensity_SubsGreen_Cells_1_IntegratedIntensity_shape_kurt
IntensityVP6	DistributionShape	Intensity_SubsGreen_Cells_1_IntegratedIntensity_shape_5mom
IntensityVP6	DistributionShape	Intensity_SubsGreen_Cells_1_IntegratedIntensity_shape_6mom
IntensityVP6	DistributionShape	Intensity_SubsGreen_Cells_1_IntegratedIntensity_shape_4cum
IntensityVP6	DistributionShape	Intensity_SubsGreen_Cells_1_IntegratedIntensity_shape_5cum
IntensityVP6	DistributionShape	Intensity_SubsGreen_Cells_1_IntegratedIntensity_shape_6cum
IntensityVP6	Summary	Intensity_SubsGreen_Cells_1_IntegratedIntensity_loc_min
IntensityVP6	Summary	Intensity_SubsGreen_Cells_1_IntegratedIntensity_loc_max
IntensityVP6	Spread	Intensity_SubsGreen_Cells_1_IntegratedIntensity_spread_range
IntensityVP6	Summary	Intensity_SubsGreen_Cells_1_IntegratedIntensity_loc_geommean
IntensityVP6	Summary	Intensity_SubsGreen_Cells_1_IntegratedIntensity_loc_harmmean
IntensityVP6	Spread	Intensity_SubsGreen_Cells_1_IntegratedIntensity_spread_cov
IntensityVP6	Spread	Intensity_SubsGreen_Cells_1_IntegratedIntensity_spread_madmean
IntensityVP6	Summary	Intensity_SubsGreen_Cells_1_IntegratedIntensity_loc_mode
IntensityVP6	DistributionShape	Intensity_SubsGreen_Cells_1_IntegratedIntensity_shape_bimodality
IntensityVP6	Summary	Intensity_SubsGreen_Cells_1_IntegratedIntensity_loc_median
IntensityVP6	Summary	Intensity_SubsGreen_Cells_1_IntegratedIntensity_loc_5quant
IntensityVP6	Summary	Intensity_SubsGreen_Cells_1_IntegratedIntensity_loc_95quant
IntensityVP6	Summary	Intensity_SubsGreen_Cells_1_IntegratedIntensity_loc_25quant
IntensityVP6	Summary	Intensity_SubsGreen_Cells_1_IntegratedIntensity_loc_75quant
IntensityVP6	Spread	Intensity_SubsGreen_Cells_1_IntegratedIntensity_spread_iqr
IntensityVP6	Summary	Intensity_SubsGreen_Cells_1_IntegratedIntensity_loc_iqmean
IntensityVP6	Summary	Intensity_SubsGreen_Cells_1_IntegratedIntensity_loc_midhinge
IntensityVP6	Summary	Intensity_SubsGreen_Cells_1_IntegratedIntensity_loc_trimean
IntensityVP6	Spread	Intensity_SubsGreen_Cells_1_IntegratedIntensity_spread_qcoeffdisp
IntensityVP6	Spread	Intensity_SubsGreen_Cells_1_IntegratedIntensity_spread_madmedian
IntensityVP6	Summary	Intensity_SubsGreen_Cells_2_MeanIntensity_loc_total
IntensityVP6	Summary	Intensity_SubsGreen_Cells_2_MeanIntensity_loc_mean
IntensityVP6	Spread	Intensity_SubsGreen_Cells_2_MeanIntensity_spread_std
IntensityVP6	DistributionShape	Intensity_SubsGreen_Cells_2_MeanIntensity_shape_skew
IntensityVP6	DistributionShape	Intensity_SubsGreen_Cells_2_MeanIntensity_shape_kurt
IntensityVP6	DistributionShape	Intensity_SubsGreen_Cells_2_MeanIntensity_shape_5mom
IntensityVP6	DistributionShape	Intensity_SubsGreen_Cells_2_MeanIntensity_shape_6mom
IntensityVP6	DistributionShape	Intensity_SubsGreen_Cells_2_MeanIntensity_shape_4cum
IntensityVP6	DistributionShape	Intensity_SubsGreen_Cells_2_MeanIntensity_shape_5cum
IntensityVP6	DistributionShape	Intensity_SubsGreen_Cells_2_MeanIntensity_shape_6cum
IntensityVP6	Summary	Intensity_SubsGreen_Cells_2_MeanIntensity_loc_min
IntensityVP6	Summary	Intensity_SubsGreen_Cells_2_MeanIntensity_loc_max
IntensityVP6	Spread	Intensity_SubsGreen_Cells_2_MeanIntensity_spread_range
IntensityVP6	Summary	Intensity_SubsGreen_Cells_2_MeanIntensity_loc_geommean
IntensityVP6	Summary	Intensity_SubsGreen_Cells_2_MeanIntensity_loc_harmmean
IntensityVP6	Spread	Intensity_SubsGreen_Cells_2_MeanIntensity_spread_cov
IntensityVP6	Spread	Intensity_SubsGreen_Cells_2_MeanIntensity_spread_madmean
IntensityVP6	Summary	Intensity_SubsGreen_Cells_2_MeanIntensity_loc_mode
IntensityVP6	DistributionShape	Intensity_SubsGreen_Cells_2_MeanIntensity_shape_bimodality
IntensityVP6	Summary	Intensity_SubsGreen_Cells_2_MeanIntensity_loc_median
IntensityVP6	Summary	Intensity_SubsGreen_Cells_2_MeanIntensity_loc_5quant
IntensityVP6	Summary	Intensity_SubsGreen_Cells_2_MeanIntensity_loc_95quant
IntensityVP6	Summary	Intensity_SubsGreen_Cells_2_MeanIntensity_loc_25quant
IntensityVP6	Summary	Intensity_SubsGreen_Cells_2_MeanIntensity_loc_75quant
IntensityVP6	Spread	Intensity_SubsGreen_Cells_2_MeanIntensity_spread_iqr
IntensityVP6	Summary	Intensity_SubsGreen_Cells_2_MeanIntensity_loc_iqmean
IntensityVP6	Summary	Intensity_SubsGreen_Cells_2_MeanIntensity_loc_midhinge
IntensityVP6	Summary	Intensity_SubsGreen_Cells_2_MeanIntensity_loc_trimean
IntensityVP6	Spread	Intensity_SubsGreen_Cells_2_MeanIntensity_spread_qcoeffdisp
IntensityVP6	Spread	Intensity_SubsGreen_Cells_2_MeanIntensity_spread_madmedian
IntensityVP6	Summary	Intensity_SubsGreen_Cells_3_StdIntensity_loc_mean
IntensityVP6	Spread	Intensity_SubsGreen_Cells_3_StdIntensity_spread_std
IntensityVP6	DistributionShape	Intensity_SubsGreen_Cells_3_StdIntensity_shape_skew
IntensityVP6	DistributionShape	Intensity_SubsGreen_Cells_3_StdIntensity_shape_kurt
IntensityVP6	DistributionShape	Intensity_SubsGreen_Cells_3_StdIntensity_shape_5mom
IntensityVP6	Spread	Intensity_SubsGreen_Cells_3_StdIntensity_spread_range
IntensityVP6	Summary	Intensity_SubsGreen_Cells_3_StdIntensity_loc_mode
IntensityVP6	Summary	Intensity_SubsGreen_Cells_3_StdIntensity_loc_median
IntensityVP6	Spread	Intensity_SubsGreen_Cells_3_StdIntensity_spread_iqr
IntensityVP6	Summary	Intensity_SubsGreen_Cells_4_MinIntensity_loc_mean
IntensityVP6	Spread	Intensity_SubsGreen_Cells_4_MinIntensity_spread_std
IntensityVP6	DistributionShape	Intensity_SubsGreen_Cells_4_MinIntensity_shape_skew
IntensityVP6	DistributionShape	Intensity_SubsGreen_Cells_4_MinIntensity_shape_kurt
IntensityVP6	DistributionShape	Intensity_SubsGreen_Cells_4_MinIntensity_shape_5mom
IntensityVP6	Spread	Intensity_SubsGreen_Cells_4_MinIntensity_spread_range
IntensityVP6	Spread	Intensity_SubsGreen_Cells_4_MinIntensity_spread_iqr
IntensityVP6	Summary	Intensity_SubsGreen_Cells_5_MaxIntensity_loc_mean
IntensityVP6	Spread	Intensity_SubsGreen_Cells_5_MaxIntensity_spread_std
IntensityVP6	DistributionShape	Intensity_SubsGreen_Cells_5_MaxIntensity_shape_skew
IntensityVP6	DistributionShape	Intensity_SubsGreen_Cells_5_MaxIntensity_shape_kurt
IntensityVP6	DistributionShape	Intensity_SubsGreen_Cells_5_MaxIntensity_shape_5mom
IntensityVP6	Spread	Intensity_SubsGreen_Cells_5_MaxIntensity_spread_range
IntensityVP6	Summary	Intensity_SubsGreen_Cells_5_MaxIntensity_loc_mode
IntensityVP6	Summary	Intensity_SubsGreen_Cells_5_MaxIntensity_loc_median
IntensityVP6	Spread	Intensity_SubsGreen_Cells_5_MaxIntensity_spread_iqr
IntensityVP6	Summary	Intensity_SubsGreen_Cells_6_IntegratedIntensityEdge_loc_mean
IntensityVP6	Spread	Intensity_SubsGreen_Cells_6_IntegratedIntensityEdge_spread_std
IntensityVP6	DistributionShape	Intensity_SubsGreen_Cells_6_IntegratedIntensityEdge_shape_skew
IntensityVP6	DistributionShape	Intensity_SubsGreen_Cells_6_IntegratedIntensityEdge_shape_kurt
IntensityVP6	DistributionShape	Intensity_SubsGreen_Cells_6_IntegratedIntensityEdge_shape_5mom
IntensityVP6	Spread	Intensity_SubsGreen_Cells_6_IntegratedIntensityEdge_spread_range
IntensityVP6	Summary	Intensity_SubsGreen_Cells_6_IntegratedIntensityEdge_loc_mode
IntensityVP6	Summary	Intensity_SubsGreen_Cells_6_IntegratedIntensityEdge_loc_median
IntensityVP6	Spread	Intensity_SubsGreen_Cells_6_IntegratedIntensityEdge_spread_iqr
IntensityVP6	Summary	Intensity_SubsGreen_Cells_7_MeanIntensityEdge_loc_mean
IntensityVP6	Spread	Intensity_SubsGreen_Cells_7_MeanIntensityEdge_spread_std
IntensityVP6	DistributionShape	Intensity_SubsGreen_Cells_7_MeanIntensityEdge_shape_skew
IntensityVP6	DistributionShape	Intensity_SubsGreen_Cells_7_MeanIntensityEdge_shape_kurt
IntensityVP6	DistributionShape	Intensity_SubsGreen_Cells_7_MeanIntensityEdge_shape_5mom
IntensityVP6	Spread	Intensity_SubsGreen_Cells_7_MeanIntensityEdge_spread_range
IntensityVP6	Summary	Intensity_SubsGreen_Cells_7_MeanIntensityEdge_loc_mode
IntensityVP6	Summary	Intensity_SubsGreen_Cells_7_MeanIntensityEdge_loc_median
IntensityVP6	Spread	Intensity_SubsGreen_Cells_7_MeanIntensityEdge_spread_iqr
IntensityVP6	Summary	Intensity_SubsGreen_Cells_8_StdIntensityEdge_loc_mean
IntensityVP6	Spread	Intensity_SubsGreen_Cells_8_StdIntensityEdge_spread_std
IntensityVP6	DistributionShape	Intensity_SubsGreen_Cells_8_StdIntensityEdge_shape_skew
IntensityVP6	DistributionShape	Intensity_SubsGreen_Cells_8_StdIntensityEdge_shape_kurt
IntensityVP6	DistributionShape	Intensity_SubsGreen_Cells_8_StdIntensityEdge_shape_5mom
IntensityVP6	Spread	Intensity_SubsGreen_Cells_8_StdIntensityEdge_spread_range
IntensityVP6	Summary	Intensity_SubsGreen_Cells_8_StdIntensityEdge_loc_mode
IntensityVP6	Summary	Intensity_SubsGreen_Cells_8_StdIntensityEdge_loc_median
IntensityVP6	Spread	Intensity_SubsGreen_Cells_8_StdIntensityEdge_spread_iqr
IntensityVP6	Summary	Intensity_SubsGreen_Cells_9_MinIntensityEdge_loc_mean
IntensityVP6	Spread	Intensity_SubsGreen_Cells_9_MinIntensityEdge_spread_std
IntensityVP6	DistributionShape	Intensity_SubsGreen_Cells_9_MinIntensityEdge_shape_skew
IntensityVP6	DistributionShape	Intensity_SubsGreen_Cells_9_MinIntensityEdge_shape_kurt
IntensityVP6	DistributionShape	Intensity_SubsGreen_Cells_9_MinIntensityEdge_shape_5mom
IntensityVP6	Spread	Intensity_SubsGreen_Cells_9_MinIntensityEdge_spread_range
IntensityVP6	Spread	Intensity_SubsGreen_Cells_9_MinIntensityEdge_spread_iqr
IntensityVP6	Summary	Intensity_SubsGreen_Cells_10_MaxIntensityEdge_loc_mean
IntensityVP6	Spread	Intensity_SubsGreen_Cells_10_MaxIntensityEdge_spread_std
IntensityVP6	DistributionShape	Intensity_SubsGreen_Cells_10_MaxIntensityEdge_shape_skew
IntensityVP6	DistributionShape	Intensity_SubsGreen_Cells_10_MaxIntensityEdge_shape_kurt
IntensityVP6	DistributionShape	Intensity_SubsGreen_Cells_10_MaxIntensityEdge_shape_5mom
IntensityVP6	Spread	Intensity_SubsGreen_Cells_10_MaxIntensityEdge_spread_range
IntensityVP6	Summary	Intensity_SubsGreen_Cells_10_MaxIntensityEdge_loc_mode
IntensityVP6	Summary	Intensity_SubsGreen_Cells_10_MaxIntensityEdge_loc_median
IntensityVP6	Spread	Intensity_SubsGreen_Cells_10_MaxIntensityEdge_spread_iqr
IntensityVP6	Summary	Intensity_SubsGreen_Cells_11_MassDisplacement_loc_mean
IntensityVP6	Spread	Intensity_SubsGreen_Cells_11_MassDisplacement_spread_std
IntensityVP6	DistributionShape	Intensity_SubsGreen_Cells_11_MassDisplacement_shape_skew
IntensityVP6	DistributionShape	Intensity_SubsGreen_Cells_11_MassDisplacement_shape_kurt
IntensityVP6	DistributionShape	Intensity_SubsGreen_Cells_11_MassDisplacement_shape_5mom
IntensityVP6	Spread	Intensity_SubsGreen_Cells_11_MassDisplacement_spread_range
IntensityVP6	Summary	Intensity_SubsGreen_Cells_11_MassDisplacement_loc_mode
IntensityVP6	Summary	Intensity_SubsGreen_Cells_11_MassDisplacement_loc_median
IntensityVP6	Spread	Intensity_SubsGreen_Cells_11_MassDisplacement_spread_iqr
IntensityVP6	DistributionDistance	Intensity_SubsGreen_Cells_1_IntegratedIntensity_shape_kstestscrambled
IntensityVP6	DistributionDistance	Intensity_SubsGreen_Cells_2_MeanIntensity_shape_kstestscrambled
IntensityVP6	DistributionDistance	Intensity_SubsGreen_Cells_1_IntegratedIntensity_shape_kstestempty
IntensityVP6	DistributionDistance	Intensity_SubsGreen_Cells_2_MeanIntensity_shape_kstestempty
IntensityVP6	DistributionDistance	Intensity_SubsGreen_Cells_1_IntegratedIntensity_location_ranksumtestscrambled
IntensityVP6	DistributionDistance	Intensity_SubsGreen_Cells_2_MeanIntensity_location_ranksumtestscrambled
IntensityVP6	DistributionDistance	Intensity_SubsGreen_Cells_1_IntegratedIntensity_location_ranksumtestempty
IntensityVP6	DistributionDistance	Intensity_SubsGreen_Cells_2_MeanIntensity_location_ranksumtestempty
IntensityDAPI	Summary	Intensity_SubsBlue_Cells_1_IntegratedIntensity_loc_total
IntensityDAPI	Summary	Intensity_SubsBlue_Cells_1_IntegratedIntensity_loc_mean
IntensityDAPI	Spread	Intensity_SubsBlue_Cells_1_IntegratedIntensity_spread_std
IntensityDAPI	DistributionShape	Intensity_SubsBlue_Cells_1_IntegratedIntensity_shape_skew
IntensityDAPI	DistributionShape	Intensity_SubsBlue_Cells_1_IntegratedIntensity_shape_kurt
IntensityDAPI	DistributionShape	Intensity_SubsBlue_Cells_1_IntegratedIntensity_shape_5mom
IntensityDAPI	DistributionShape	Intensity_SubsBlue_Cells_1_IntegratedIntensity_shape_6mom
IntensityDAPI	DistributionShape	Intensity_SubsBlue_Cells_1_IntegratedIntensity_shape_4cum
IntensityDAPI	DistributionShape	Intensity_SubsBlue_Cells_1_IntegratedIntensity_shape_5cum
IntensityDAPI	DistributionShape	Intensity_SubsBlue_Cells_1_IntegratedIntensity_shape_6cum
IntensityDAPI	Summary	Intensity_SubsBlue_Cells_1_IntegratedIntensity_loc_min
IntensityDAPI	Summary	Intensity_SubsBlue_Cells_1_IntegratedIntensity_loc_max
IntensityDAPI	Spread	Intensity_SubsBlue_Cells_1_IntegratedIntensity_spread_range
IntensityDAPI	Summary	Intensity_SubsBlue_Cells_1_IntegratedIntensity_loc_geommean
IntensityDAPI	Summary	Intensity_SubsBlue_Cells_1_IntegratedIntensity_loc_harmmean
IntensityDAPI	Spread	Intensity_SubsBlue_Cells_1_IntegratedIntensity_spread_cov
IntensityDAPI	Spread	Intensity_SubsBlue_Cells_1_IntegratedIntensity_spread_madmean
IntensityDAPI	Summary	Intensity_SubsBlue_Cells_1_IntegratedIntensity_loc_mode
IntensityDAPI	DistributionShape	Intensity_SubsBlue_Cells_1_IntegratedIntensity_shape_bimodality
IntensityDAPI	Summary	Intensity_SubsBlue_Cells_1_IntegratedIntensity_loc_median
IntensityDAPI	Summary	Intensity_SubsBlue_Cells_1_IntegratedIntensity_loc_5quant
IntensityDAPI	Summary	Intensity_SubsBlue_Cells_1_IntegratedIntensity_loc_95quant
IntensityDAPI	Summary	Intensity_SubsBlue_Cells_1_IntegratedIntensity_loc_25quant
IntensityDAPI	Summary	Intensity_SubsBlue_Cells_1_IntegratedIntensity_loc_75quant
IntensityDAPI	Spread	Intensity_SubsBlue_Cells_1_IntegratedIntensity_spread_iqr
IntensityDAPI	Summary	Intensity_SubsBlue_Cells_1_IntegratedIntensity_loc_iqmean
IntensityDAPI	Summary	Intensity_SubsBlue_Cells_1_IntegratedIntensity_loc_midhinge
IntensityDAPI	Summary	Intensity_SubsBlue_Cells_1_IntegratedIntensity_loc_trimean
IntensityDAPI	Spread	Intensity_SubsBlue_Cells_1_IntegratedIntensity_spread_qcoeffdisp
IntensityDAPI	Spread	Intensity_SubsBlue_Cells_1_IntegratedIntensity_spread_madmedian
IntensityDAPI	Summary	Intensity_SubsBlue_Cells_2_MeanIntensity_loc_total
IntensityDAPI	Summary	Intensity_SubsBlue_Cells_2_MeanIntensity_loc_mean
IntensityDAPI	Spread	Intensity_SubsBlue_Cells_2_MeanIntensity_spread_std
IntensityDAPI	DistributionShape	Intensity_SubsBlue_Cells_2_MeanIntensity_shape_skew
IntensityDAPI	DistributionShape	Intensity_SubsBlue_Cells_2_MeanIntensity_shape_kurt
IntensityDAPI	DistributionShape	Intensity_SubsBlue_Cells_2_MeanIntensity_shape_5mom
IntensityDAPI	DistributionShape	Intensity_SubsBlue_Cells_2_MeanIntensity_shape_6mom
IntensityDAPI	DistributionShape	Intensity_SubsBlue_Cells_2_MeanIntensity_shape_4cum
IntensityDAPI	DistributionShape	Intensity_SubsBlue_Cells_2_MeanIntensity_shape_5cum
IntensityDAPI	DistributionShape	Intensity_SubsBlue_Cells_2_MeanIntensity_shape_6cum
IntensityDAPI	Summary	Intensity_SubsBlue_Cells_2_MeanIntensity_loc_min
IntensityDAPI	Summary	Intensity_SubsBlue_Cells_2_MeanIntensity_loc_max
IntensityDAPI	Spread	Intensity_SubsBlue_Cells_2_MeanIntensity_spread_range
IntensityDAPI	Summary	Intensity_SubsBlue_Cells_2_MeanIntensity_loc_geommean
IntensityDAPI	Summary	Intensity_SubsBlue_Cells_2_MeanIntensity_loc_harmmean
IntensityDAPI	Spread	Intensity_SubsBlue_Cells_2_MeanIntensity_spread_cov
IntensityDAPI	Spread	Intensity_SubsBlue_Cells_2_MeanIntensity_spread_madmean
IntensityDAPI	Summary	Intensity_SubsBlue_Cells_2_MeanIntensity_loc_mode
IntensityDAPI	DistributionShape	Intensity_SubsBlue_Cells_2_MeanIntensity_shape_bimodality
IntensityDAPI	Summary	Intensity_SubsBlue_Cells_2_MeanIntensity_loc_median
IntensityDAPI	Summary	Intensity_SubsBlue_Cells_2_MeanIntensity_loc_5quant
IntensityDAPI	Summary	Intensity_SubsBlue_Cells_2_MeanIntensity_loc_95quant
IntensityDAPI	Summary	Intensity_SubsBlue_Cells_2_MeanIntensity_loc_25quant
IntensityDAPI	Summary	Intensity_SubsBlue_Cells_2_MeanIntensity_loc_75quant
IntensityDAPI	Spread	Intensity_SubsBlue_Cells_2_MeanIntensity_spread_iqr
IntensityDAPI	Summary	Intensity_SubsBlue_Cells_2_MeanIntensity_loc_iqmean
IntensityDAPI	Summary	Intensity_SubsBlue_Cells_2_MeanIntensity_loc_midhinge
IntensityDAPI	Summary	Intensity_SubsBlue_Cells_2_MeanIntensity_loc_trimean
IntensityDAPI	Spread	Intensity_SubsBlue_Cells_2_MeanIntensity_spread_qcoeffdisp
IntensityDAPI	Spread	Intensity_SubsBlue_Cells_2_MeanIntensity_spread_madmedian
IntensityDAPI	Summary	Intensity_SubsBlue_Cells_3_StdIntensity_loc_mean
IntensityDAPI	Spread	Intensity_SubsBlue_Cells_3_StdIntensity_spread_std
IntensityDAPI	DistributionShape	Intensity_SubsBlue_Cells_3_StdIntensity_shape_skew
IntensityDAPI	DistributionShape	Intensity_SubsBlue_Cells_3_StdIntensity_shape_kurt
IntensityDAPI	DistributionShape	Intensity_SubsBlue_Cells_3_StdIntensity_shape_5mom
IntensityDAPI	Spread	Intensity_SubsBlue_Cells_3_StdIntensity_spread_range
IntensityDAPI	Summary	Intensity_SubsBlue_Cells_3_StdIntensity_loc_mode
IntensityDAPI	Summary	Intensity_SubsBlue_Cells_3_StdIntensity_loc_median
IntensityDAPI	Spread	Intensity_SubsBlue_Cells_3_StdIntensity_spread_iqr
IntensityDAPI	Summary	Intensity_SubsBlue_Cells_4_MinIntensity_loc_mean
IntensityDAPI	Spread	Intensity_SubsBlue_Cells_4_MinIntensity_spread_std
IntensityDAPI	DistributionShape	Intensity_SubsBlue_Cells_4_MinIntensity_shape_skew
IntensityDAPI	DistributionShape	Intensity_SubsBlue_Cells_4_MinIntensity_shape_kurt
IntensityDAPI	DistributionShape	Intensity_SubsBlue_Cells_4_MinIntensity_shape_5mom
IntensityDAPI	Spread	Intensity_SubsBlue_Cells_4_MinIntensity_spread_range
IntensityDAPI	Summary	Intensity_SubsBlue_Cells_5_MaxIntensity_loc_mean
IntensityDAPI	Spread	Intensity_SubsBlue_Cells_5_MaxIntensity_spread_std
IntensityDAPI	DistributionShape	Intensity_SubsBlue_Cells_5_MaxIntensity_shape_skew
IntensityDAPI	DistributionShape	Intensity_SubsBlue_Cells_5_MaxIntensity_shape_kurt
IntensityDAPI	DistributionShape	Intensity_SubsBlue_Cells_5_MaxIntensity_shape_5mom
IntensityDAPI	Spread	Intensity_SubsBlue_Cells_5_MaxIntensity_spread_range
IntensityDAPI	Summary	Intensity_SubsBlue_Cells_5_MaxIntensity_loc_mode
IntensityDAPI	Summary	Intensity_SubsBlue_Cells_5_MaxIntensity_loc_median
IntensityDAPI	Spread	Intensity_SubsBlue_Cells_5_MaxIntensity_spread_iqr
IntensityDAPI	Summary	Intensity_SubsBlue_Cells_6_IntegratedIntensityEdge_loc_mean
IntensityDAPI	Spread	Intensity_SubsBlue_Cells_6_IntegratedIntensityEdge_spread_std
IntensityDAPI	DistributionShape	Intensity_SubsBlue_Cells_6_IntegratedIntensityEdge_shape_skew
IntensityDAPI	DistributionShape	Intensity_SubsBlue_Cells_6_IntegratedIntensityEdge_shape_kurt
IntensityDAPI	DistributionShape	Intensity_SubsBlue_Cells_6_IntegratedIntensityEdge_shape_5mom
IntensityDAPI	Spread	Intensity_SubsBlue_Cells_6_IntegratedIntensityEdge_spread_range
IntensityDAPI	Summary	Intensity_SubsBlue_Cells_6_IntegratedIntensityEdge_loc_median
IntensityDAPI	Spread	Intensity_SubsBlue_Cells_6_IntegratedIntensityEdge_spread_iqr
IntensityDAPI	Summary	Intensity_SubsBlue_Cells_7_MeanIntensityEdge_loc_mean
IntensityDAPI	Spread	Intensity_SubsBlue_Cells_7_MeanIntensityEdge_spread_std
IntensityDAPI	DistributionShape	Intensity_SubsBlue_Cells_7_MeanIntensityEdge_shape_skew
IntensityDAPI	DistributionShape	Intensity_SubsBlue_Cells_7_MeanIntensityEdge_shape_kurt
IntensityDAPI	DistributionShape	Intensity_SubsBlue_Cells_7_MeanIntensityEdge_shape_5mom
IntensityDAPI	Spread	Intensity_SubsBlue_Cells_7_MeanIntensityEdge_spread_range
IntensityDAPI	Summary	Intensity_SubsBlue_Cells_7_MeanIntensityEdge_loc_median
IntensityDAPI	Spread	Intensity_SubsBlue_Cells_7_MeanIntensityEdge_spread_iqr
IntensityDAPI	Summary	Intensity_SubsBlue_Cells_8_StdIntensityEdge_loc_mean
IntensityDAPI	Spread	Intensity_SubsBlue_Cells_8_StdIntensityEdge_spread_std
IntensityDAPI	DistributionShape	Intensity_SubsBlue_Cells_8_StdIntensityEdge_shape_skew
IntensityDAPI	DistributionShape	Intensity_SubsBlue_Cells_8_StdIntensityEdge_shape_kurt
IntensityDAPI	DistributionShape	Intensity_SubsBlue_Cells_8_StdIntensityEdge_shape_5mom
IntensityDAPI	Spread	Intensity_SubsBlue_Cells_8_StdIntensityEdge_spread_range
IntensityDAPI	Summary	Intensity_SubsBlue_Cells_8_StdIntensityEdge_loc_median
IntensityDAPI	Spread	Intensity_SubsBlue_Cells_8_StdIntensityEdge_spread_iqr
IntensityDAPI	Summary	Intensity_SubsBlue_Cells_9_MinIntensityEdge_loc_mean
IntensityDAPI	Spread	Intensity_SubsBlue_Cells_9_MinIntensityEdge_spread_std
IntensityDAPI	DistributionShape	Intensity_SubsBlue_Cells_9_MinIntensityEdge_shape_skew
IntensityDAPI	DistributionShape	Intensity_SubsBlue_Cells_9_MinIntensityEdge_shape_kurt
IntensityDAPI	DistributionShape	Intensity_SubsBlue_Cells_9_MinIntensityEdge_shape_5mom
IntensityDAPI	Spread	Intensity_SubsBlue_Cells_9_MinIntensityEdge_spread_range
IntensityDAPI	Summary	Intensity_SubsBlue_Cells_10_MaxIntensityEdge_loc_mean
IntensityDAPI	Spread	Intensity_SubsBlue_Cells_10_MaxIntensityEdge_spread_std
IntensityDAPI	DistributionShape	Intensity_SubsBlue_Cells_10_MaxIntensityEdge_shape_skew
IntensityDAPI	DistributionShape	Intensity_SubsBlue_Cells_10_MaxIntensityEdge_shape_kurt
IntensityDAPI	DistributionShape	Intensity_SubsBlue_Cells_10_MaxIntensityEdge_shape_5mom
IntensityDAPI	Spread	Intensity_SubsBlue_Cells_10_MaxIntensityEdge_spread_range
IntensityDAPI	Summary	Intensity_SubsBlue_Cells_10_MaxIntensityEdge_loc_median
IntensityDAPI	Spread	Intensity_SubsBlue_Cells_10_MaxIntensityEdge_spread_iqr
IntensityDAPI	Summary	Intensity_SubsBlue_Cells_11_MassDisplacement_loc_mean
IntensityDAPI	Spread	Intensity_SubsBlue_Cells_11_MassDisplacement_spread_std
IntensityDAPI	DistributionShape	Intensity_SubsBlue_Cells_11_MassDisplacement_shape_skew
IntensityDAPI	DistributionShape	Intensity_SubsBlue_Cells_11_MassDisplacement_shape_kurt
IntensityDAPI	DistributionShape	Intensity_SubsBlue_Cells_11_MassDisplacement_shape_5mom
IntensityDAPI	Spread	Intensity_SubsBlue_Cells_11_MassDisplacement_spread_range
IntensityDAPI	Summary	Intensity_SubsBlue_Cells_11_MassDisplacement_loc_mode
IntensityDAPI	Summary	Intensity_SubsBlue_Cells_11_MassDisplacement_loc_median
IntensityDAPI	Spread	Intensity_SubsBlue_Cells_11_MassDisplacement_spread_iqr
IntensityDAPI	DistributionDistance	Intensity_SubsBlue_Cells_1_IntegratedIntensity_shape_kstestscrambled
IntensityDAPI	DistributionDistance	Intensity_SubsBlue_Cells_2_MeanIntensity_shape_kstestscrambled
IntensityDAPI	DistributionDistance	Intensity_SubsBlue_Cells_1_IntegratedIntensity_shape_kstestempty
IntensityDAPI	DistributionDistance	Intensity_SubsBlue_Cells_2_MeanIntensity_shape_kstestempty
IntensityDAPI	DistributionDistance	Intensity_SubsBlue_Cells_1_IntegratedIntensity_location_ranksumtestscrambled
IntensityDAPI	DistributionDistance	Intensity_SubsBlue_Cells_2_MeanIntensity_location_ranksumtestscrambled
IntensityDAPI	DistributionDistance	Intensity_SubsBlue_Cells_1_IntegratedIntensity_location_ranksumtestempty
IntensityDAPI	DistributionDistance	Intensity_SubsBlue_Cells_2_MeanIntensity_location_ranksumtestempty
TextureVP6	Summary	Texture_3_SubsGreen_Cells_1_AngularSecondMoment_loc_mean
TextureVP6	Spread	Texture_3_SubsGreen_Cells_1_AngularSecondMoment_spread_std
TextureVP6	DistributionShape	Texture_3_SubsGreen_Cells_1_AngularSecondMoment_shape_skew
TextureVP6	DistributionShape	Texture_3_SubsGreen_Cells_1_AngularSecondMoment_shape_kurt
TextureVP6	DistributionShape	Texture_3_SubsGreen_Cells_1_AngularSecondMoment_shape_5mom
TextureVP6	Spread	Texture_3_SubsGreen_Cells_1_AngularSecondMoment_spread_range
TextureVP6	Summary	Texture_3_SubsGreen_Cells_1_AngularSecondMoment_loc_mode
TextureVP6	Summary	Texture_3_SubsGreen_Cells_1_AngularSecondMoment_loc_median
TextureVP6	Spread	Texture_3_SubsGreen_Cells_1_AngularSecondMoment_spread_iqr
TextureVP6	Summary	Texture_3_SubsGreen_Cells_2_Contrast_loc_mean
TextureVP6	Spread	Texture_3_SubsGreen_Cells_2_Contrast_spread_std
TextureVP6	DistributionShape	Texture_3_SubsGreen_Cells_2_Contrast_shape_skew
TextureVP6	DistributionShape	Texture_3_SubsGreen_Cells_2_Contrast_shape_kurt
TextureVP6	DistributionShape	Texture_3_SubsGreen_Cells_2_Contrast_shape_5mom
TextureVP6	Spread	Texture_3_SubsGreen_Cells_2_Contrast_spread_range
TextureVP6	Summary	Texture_3_SubsGreen_Cells_2_Contrast_loc_mode
TextureVP6	Summary	Texture_3_SubsGreen_Cells_2_Contrast_loc_median
TextureVP6	Spread	Texture_3_SubsGreen_Cells_2_Contrast_spread_iqr
TextureVP6	Summary	Texture_3_SubsGreen_Cells_3_Correlation_loc_mean
TextureVP6	Spread	Texture_3_SubsGreen_Cells_3_Correlation_spread_std
TextureVP6	DistributionShape	Texture_3_SubsGreen_Cells_3_Correlation_shape_skew
TextureVP6	DistributionShape	Texture_3_SubsGreen_Cells_3_Correlation_shape_kurt
TextureVP6	DistributionShape	Texture_3_SubsGreen_Cells_3_Correlation_shape_5mom
TextureVP6	Spread	Texture_3_SubsGreen_Cells_3_Correlation_spread_range
TextureVP6	Summary	Texture_3_SubsGreen_Cells_3_Correlation_loc_mode
TextureVP6	Spread	Texture_3_SubsGreen_Cells_3_Correlation_spread_iqr
TextureVP6	Summary	Texture_3_SubsGreen_Cells_4_Variance_loc_mean
TextureVP6	Spread	Texture_3_SubsGreen_Cells_4_Variance_spread_std
TextureVP6	DistributionShape	Texture_3_SubsGreen_Cells_4_Variance_shape_skew
TextureVP6	DistributionShape	Texture_3_SubsGreen_Cells_4_Variance_shape_kurt
TextureVP6	DistributionShape	Texture_3_SubsGreen_Cells_4_Variance_shape_5mom
TextureVP6	Spread	Texture_3_SubsGreen_Cells_4_Variance_spread_range
TextureVP6	Summary	Texture_3_SubsGreen_Cells_4_Variance_loc_mode
TextureVP6	Summary	Texture_3_SubsGreen_Cells_4_Variance_loc_median
TextureVP6	Spread	Texture_3_SubsGreen_Cells_4_Variance_spread_iqr
TextureVP6	Summary	Texture_3_SubsGreen_Cells_5_InverseDifferenceMoment_loc_mean
TextureVP6	Spread	Texture_3_SubsGreen_Cells_5_InverseDifferenceMoment_spread_std
TextureVP6	DistributionShape	Texture_3_SubsGreen_Cells_5_InverseDifferenceMoment_shape_skew
TextureVP6	DistributionShape	Texture_3_SubsGreen_Cells_5_InverseDifferenceMoment_shape_kurt
TextureVP6	DistributionShape	Texture_3_SubsGreen_Cells_5_InverseDifferenceMoment_shape_5mom
TextureVP6	Spread	Texture_3_SubsGreen_Cells_5_InverseDifferenceMoment_spread_range
TextureVP6	Summary	Texture_3_SubsGreen_Cells_5_InverseDifferenceMoment_loc_mode
TextureVP6	Summary	Texture_3_SubsGreen_Cells_5_InverseDifferenceMoment_loc_median
TextureVP6	Spread	Texture_3_SubsGreen_Cells_5_InverseDifferenceMoment_spread_iqr
TextureVP6	Summary	Texture_3_SubsGreen_Cells_6_SumAverage_loc_mean
TextureVP6	Spread	Texture_3_SubsGreen_Cells_6_SumAverage_spread_std
TextureVP6	DistributionShape	Texture_3_SubsGreen_Cells_6_SumAverage_shape_skew
TextureVP6	DistributionShape	Texture_3_SubsGreen_Cells_6_SumAverage_shape_kurt
TextureVP6	DistributionShape	Texture_3_SubsGreen_Cells_6_SumAverage_shape_5mom
TextureVP6	Spread	Texture_3_SubsGreen_Cells_6_SumAverage_spread_range
TextureVP6	Summary	Texture_3_SubsGreen_Cells_6_SumAverage_loc_mode
TextureVP6	Summary	Texture_3_SubsGreen_Cells_6_SumAverage_loc_median
TextureVP6	Spread	Texture_3_SubsGreen_Cells_6_SumAverage_spread_iqr
TextureVP6	Summary	Texture_3_SubsGreen_Cells_7_SumVariance_loc_mean
TextureVP6	Spread	Texture_3_SubsGreen_Cells_7_SumVariance_spread_std
TextureVP6	DistributionShape	Texture_3_SubsGreen_Cells_7_SumVariance_shape_skew
TextureVP6	DistributionShape	Texture_3_SubsGreen_Cells_7_SumVariance_shape_kurt
TextureVP6	DistributionShape	Texture_3_SubsGreen_Cells_7_SumVariance_shape_5mom
TextureVP6	Spread	Texture_3_SubsGreen_Cells_7_SumVariance_spread_range
TextureVP6	Summary	Texture_3_SubsGreen_Cells_7_SumVariance_loc_mode
TextureVP6	Summary	Texture_3_SubsGreen_Cells_7_SumVariance_loc_median
TextureVP6	Spread	Texture_3_SubsGreen_Cells_7_SumVariance_spread_iqr
TextureVP6	Summary	Texture_3_SubsGreen_Cells_8_SumEntropy_loc_mean
TextureVP6	Spread	Texture_3_SubsGreen_Cells_8_SumEntropy_spread_std
TextureVP6	DistributionShape	Texture_3_SubsGreen_Cells_8_SumEntropy_shape_skew
TextureVP6	DistributionShape	Texture_3_SubsGreen_Cells_8_SumEntropy_shape_kurt
TextureVP6	DistributionShape	Texture_3_SubsGreen_Cells_8_SumEntropy_shape_5mom
TextureVP6	Spread	Texture_3_SubsGreen_Cells_8_SumEntropy_spread_range
TextureVP6	Summary	Texture_3_SubsGreen_Cells_8_SumEntropy_loc_mode
TextureVP6	Summary	Texture_3_SubsGreen_Cells_8_SumEntropy_loc_median
TextureVP6	Spread	Texture_3_SubsGreen_Cells_8_SumEntropy_spread_iqr
TextureVP6	Summary	Texture_3_SubsGreen_Cells_9_Entropy_loc_mean
TextureVP6	Spread	Texture_3_SubsGreen_Cells_9_Entropy_spread_std
TextureVP6	DistributionShape	Texture_3_SubsGreen_Cells_9_Entropy_shape_skew
TextureVP6	DistributionShape	Texture_3_SubsGreen_Cells_9_Entropy_shape_kurt
TextureVP6	DistributionShape	Texture_3_SubsGreen_Cells_9_Entropy_shape_5mom
TextureVP6	Spread	Texture_3_SubsGreen_Cells_9_Entropy_spread_range
TextureVP6	Summary	Texture_3_SubsGreen_Cells_9_Entropy_loc_mode
TextureVP6	Summary	Texture_3_SubsGreen_Cells_9_Entropy_loc_median
TextureVP6	Spread	Texture_3_SubsGreen_Cells_9_Entropy_spread_iqr
TextureVP6	Summary	Texture_3_SubsGreen_Cells_10_DifferenceVariance_loc_mean
TextureVP6	Spread	Texture_3_SubsGreen_Cells_10_DifferenceVariance_spread_std
TextureVP6	DistributionShape	Texture_3_SubsGreen_Cells_10_DifferenceVariance_shape_skew
TextureVP6	DistributionShape	Texture_3_SubsGreen_Cells_10_DifferenceVariance_shape_kurt
TextureVP6	DistributionShape	Texture_3_SubsGreen_Cells_10_DifferenceVariance_shape_5mom
TextureVP6	Spread	Texture_3_SubsGreen_Cells_10_DifferenceVariance_spread_range
TextureVP6	Summary	Texture_3_SubsGreen_Cells_10_DifferenceVariance_loc_mode
TextureVP6	Summary	Texture_3_SubsGreen_Cells_10_DifferenceVariance_loc_median
TextureVP6	Spread	Texture_3_SubsGreen_Cells_10_DifferenceVariance_spread_iqr
TextureVP6	Summary	Texture_3_SubsGreen_Cells_11_DifferenceEntropy_loc_mean
TextureVP6	Spread	Texture_3_SubsGreen_Cells_11_DifferenceEntropy_spread_std
TextureVP6	DistributionShape	Texture_3_SubsGreen_Cells_11_DifferenceEntropy_shape_skew
TextureVP6	DistributionShape	Texture_3_SubsGreen_Cells_11_DifferenceEntropy_shape_kurt
TextureVP6	DistributionShape	Texture_3_SubsGreen_Cells_11_DifferenceEntropy_shape_5mom
TextureVP6	Spread	Texture_3_SubsGreen_Cells_11_DifferenceEntropy_spread_range
TextureVP6	Summary	Texture_3_SubsGreen_Cells_11_DifferenceEntropy_loc_mode
TextureVP6	Summary	Texture_3_SubsGreen_Cells_11_DifferenceEntropy_loc_median
TextureVP6	Spread	Texture_3_SubsGreen_Cells_11_DifferenceEntropy_spread_iqr
TextureVP6	Summary	Texture_3_SubsGreen_Cells_12_InfoMeas1_loc_mean
TextureVP6	Spread	Texture_3_SubsGreen_Cells_12_InfoMeas1_spread_std
TextureVP6	DistributionShape	Texture_3_SubsGreen_Cells_12_InfoMeas1_shape_skew
TextureVP6	DistributionShape	Texture_3_SubsGreen_Cells_12_InfoMeas1_shape_kurt
TextureVP6	DistributionShape	Texture_3_SubsGreen_Cells_12_InfoMeas1_shape_5mom
TextureVP6	Spread	Texture_3_SubsGreen_Cells_12_InfoMeas1_spread_range
TextureVP6	Summary	Texture_3_SubsGreen_Cells_12_InfoMeas1_loc_mode
TextureVP6	Summary	Texture_3_SubsGreen_Cells_12_InfoMeas1_loc_median
TextureVP6	Spread	Texture_3_SubsGreen_Cells_12_InfoMeas1_spread_iqr
TextureVP6	Summary	Texture_3_SubsGreen_Cells_13_InfoMeas2_loc_mean
TextureVP6	Spread	Texture_3_SubsGreen_Cells_13_InfoMeas2_spread_std
TextureVP6	DistributionShape	Texture_3_SubsGreen_Cells_13_InfoMeas2_shape_skew
TextureVP6	DistributionShape	Texture_3_SubsGreen_Cells_13_InfoMeas2_shape_kurt
TextureVP6	DistributionShape	Texture_3_SubsGreen_Cells_13_InfoMeas2_shape_5mom
TextureVP6	Spread	Texture_3_SubsGreen_Cells_13_InfoMeas2_spread_range
TextureVP6	Summary	Texture_3_SubsGreen_Cells_13_InfoMeas2_loc_median
TextureVP6	Spread	Texture_3_SubsGreen_Cells_13_InfoMeas2_spread_iqr
TextureVP6	Summary	Texture_3_SubsGreen_Cells_14_GaborX_loc_mean
TextureVP6	Spread	Texture_3_SubsGreen_Cells_14_GaborX_spread_std
TextureVP6	DistributionShape	Texture_3_SubsGreen_Cells_14_GaborX_shape_skew
TextureVP6	DistributionShape	Texture_3_SubsGreen_Cells_14_GaborX_shape_kurt
TextureVP6	DistributionShape	Texture_3_SubsGreen_Cells_14_GaborX_shape_5mom
TextureVP6	Spread	Texture_3_SubsGreen_Cells_14_GaborX_spread_range
TextureVP6	Summary	Texture_3_SubsGreen_Cells_14_GaborX_loc_mode
TextureVP6	Summary	Texture_3_SubsGreen_Cells_14_GaborX_loc_median
TextureVP6	Spread	Texture_3_SubsGreen_Cells_14_GaborX_spread_iqr
TextureVP6	Summary	Texture_3_SubsGreen_Cells_15_GaborY_loc_mean
TextureVP6	Spread	Texture_3_SubsGreen_Cells_15_GaborY_spread_std
TextureVP6	DistributionShape	Texture_3_SubsGreen_Cells_15_GaborY_shape_skew
TextureVP6	DistributionShape	Texture_3_SubsGreen_Cells_15_GaborY_shape_kurt
TextureVP6	DistributionShape	Texture_3_SubsGreen_Cells_15_GaborY_shape_5mom
TextureVP6	Spread	Texture_3_SubsGreen_Cells_15_GaborY_spread_range
TextureVP6	Summary	Texture_3_SubsGreen_Cells_15_GaborY_loc_mode
TextureVP6	Summary	Texture_3_SubsGreen_Cells_15_GaborY_loc_median
TextureVP6	Spread	Texture_3_SubsGreen_Cells_15_GaborY_spread_iqr
Morphology	Summary	AreaShape_Cytoplasm_1_Area_loc_mean
Morphology	Spread	AreaShape_Cytoplasm_1_Area_spread_std
Morphology	DistributionShape	AreaShape_Cytoplasm_1_Area_shape_skew
Morphology	DistributionShape	AreaShape_Cytoplasm_1_Area_shape_kurt
Morphology	DistributionShape	AreaShape_Cytoplasm_1_Area_shape_5mom
Morphology	Spread	AreaShape_Cytoplasm_1_Area_spread_range
Morphology	Summary	AreaShape_Cytoplasm_1_Area_loc_mode
Morphology	Summary	AreaShape_Cytoplasm_1_Area_loc_median
Morphology	Spread	AreaShape_Cytoplasm_1_Area_spread_iqr
Morphology	Summary	AreaShape_Cytoplasm_2_Eccentricity_loc_mean
Morphology	Spread	AreaShape_Cytoplasm_2_Eccentricity_spread_std
Morphology	DistributionShape	AreaShape_Cytoplasm_2_Eccentricity_shape_skew
Morphology	DistributionShape	AreaShape_Cytoplasm_2_Eccentricity_shape_kurt
Morphology	DistributionShape	AreaShape_Cytoplasm_2_Eccentricity_shape_5mom
Morphology	Spread	AreaShape_Cytoplasm_2_Eccentricity_spread_range
Morphology	Summary	AreaShape_Cytoplasm_2_Eccentricity_loc_mode
Morphology	Summary	AreaShape_Cytoplasm_2_Eccentricity_loc_median
Morphology	Spread	AreaShape_Cytoplasm_2_Eccentricity_spread_iqr
Morphology	Summary	AreaShape_Cytoplasm_3_Solidity_loc_mean
Morphology	Spread	AreaShape_Cytoplasm_3_Solidity_spread_std
Morphology	DistributionShape	AreaShape_Cytoplasm_3_Solidity_shape_skew
Morphology	DistributionShape	AreaShape_Cytoplasm_3_Solidity_shape_kurt
Morphology	DistributionShape	AreaShape_Cytoplasm_3_Solidity_shape_5mom
Morphology	Spread	AreaShape_Cytoplasm_3_Solidity_spread_range
Morphology	Summary	AreaShape_Cytoplasm_3_Solidity_loc_mode
Morphology	Summary	AreaShape_Cytoplasm_3_Solidity_loc_median
Morphology	Spread	AreaShape_Cytoplasm_3_Solidity_spread_iqr
Morphology	Spread	AreaShape_Cytoplasm_4_Extent_spread_std
Morphology	DistributionShape	AreaShape_Cytoplasm_4_Extent_shape_skew
Morphology	DistributionShape	AreaShape_Cytoplasm_4_Extent_shape_kurt
Morphology	DistributionShape	AreaShape_Cytoplasm_4_Extent_shape_5mom
Morphology	Spread	AreaShape_Cytoplasm_4_Extent_spread_range
Morphology	Summary	AreaShape_Cytoplasm_4_Extent_loc_mode
Morphology	Summary	AreaShape_Cytoplasm_4_Extent_loc_median
Morphology	Spread	AreaShape_Cytoplasm_4_Extent_spread_iqr
Morphology	Summary	AreaShape_Cytoplasm_5_EulerNumber_loc_mean
Morphology	Spread	AreaShape_Cytoplasm_5_EulerNumber_spread_std
Morphology	DistributionShape	AreaShape_Cytoplasm_5_EulerNumber_shape_skew
Morphology	DistributionShape	AreaShape_Cytoplasm_5_EulerNumber_shape_kurt
Morphology	DistributionShape	AreaShape_Cytoplasm_5_EulerNumber_shape_5mom
Morphology	Spread	AreaShape_Cytoplasm_5_EulerNumber_spread_range
Morphology	Summary	AreaShape_Cytoplasm_6_Perimeter_loc_mean
Morphology	Spread	AreaShape_Cytoplasm_6_Perimeter_spread_std
Morphology	DistributionShape	AreaShape_Cytoplasm_6_Perimeter_shape_skew
Morphology	DistributionShape	AreaShape_Cytoplasm_6_Perimeter_shape_kurt
Morphology	DistributionShape	AreaShape_Cytoplasm_6_Perimeter_shape_5mom
Morphology	Spread	AreaShape_Cytoplasm_6_Perimeter_spread_range
Morphology	Summary	AreaShape_Cytoplasm_6_Perimeter_loc_mode
Morphology	Summary	AreaShape_Cytoplasm_6_Perimeter_loc_median
Morphology	Spread	AreaShape_Cytoplasm_6_Perimeter_spread_iqr
Morphology	Summary	AreaShape_Cytoplasm_7_FormFactor_loc_mean
Morphology	Spread	AreaShape_Cytoplasm_7_FormFactor_spread_std
Morphology	DistributionShape	AreaShape_Cytoplasm_7_FormFactor_shape_skew
Morphology	DistributionShape	AreaShape_Cytoplasm_7_FormFactor_shape_kurt
Morphology	DistributionShape	AreaShape_Cytoplasm_7_FormFactor_shape_5mom
Morphology	Spread	AreaShape_Cytoplasm_7_FormFactor_spread_range
Morphology	Summary	AreaShape_Cytoplasm_7_FormFactor_loc_mode
Morphology	Summary	AreaShape_Cytoplasm_7_FormFactor_loc_median
Morphology	Spread	AreaShape_Cytoplasm_7_FormFactor_spread_iqr
Morphology	Summary	AreaShape_Cytoplasm_8_MajorAxisLength_loc_mean
Morphology	Spread	AreaShape_Cytoplasm_8_MajorAxisLength_spread_std
Morphology	DistributionShape	AreaShape_Cytoplasm_8_MajorAxisLength_shape_skew
Morphology	DistributionShape	AreaShape_Cytoplasm_8_MajorAxisLength_shape_kurt
Morphology	DistributionShape	AreaShape_Cytoplasm_8_MajorAxisLength_shape_5mom
Morphology	Spread	AreaShape_Cytoplasm_8_MajorAxisLength_spread_range
Morphology	Summary	AreaShape_Cytoplasm_8_MajorAxisLength_loc_mode
Morphology	Summary	AreaShape_Cytoplasm_8_MajorAxisLength_loc_median
Morphology	Spread	AreaShape_Cytoplasm_8_MajorAxisLength_spread_iqr
Morphology	Summary	AreaShape_Cytoplasm_9_MinorAxisLength_loc_mean
Morphology	Spread	AreaShape_Cytoplasm_9_MinorAxisLength_spread_std
Morphology	DistributionShape	AreaShape_Cytoplasm_9_MinorAxisLength_shape_skew
Morphology	DistributionShape	AreaShape_Cytoplasm_9_MinorAxisLength_shape_kurt
Morphology	DistributionShape	AreaShape_Cytoplasm_9_MinorAxisLength_shape_5mom
Morphology	Spread	AreaShape_Cytoplasm_9_MinorAxisLength_spread_range
Morphology	Summary	AreaShape_Cytoplasm_9_MinorAxisLength_loc_mode
Morphology	Summary	AreaShape_Cytoplasm_9_MinorAxisLength_loc_median
Morphology	Spread	AreaShape_Cytoplasm_9_MinorAxisLength_spread_iqr
Morphology	Summary	AreaShape_Cytoplasm_10_Orientation_loc_mean
Morphology	DistributionShape	AreaShape_Cytoplasm_10_Orientation_shape_skew
Morphology	DistributionShape	AreaShape_Cytoplasm_10_Orientation_shape_5mom
Morphology	Summary	AreaShape_Cytoplasm_10_Orientation_loc_mode
Morphology	Summary	AreaShape_Cytoplasm_10_Orientation_loc_median
IntensityVP6	Summary	Intensity_SubsGreen_Cytoplasm_1_IntegratedIntensity_loc_total
IntensityVP6	Summary	Intensity_SubsGreen_Cytoplasm_1_IntegratedIntensity_loc_mean
IntensityVP6	Spread	Intensity_SubsGreen_Cytoplasm_1_IntegratedIntensity_spread_std
IntensityVP6	DistributionShape	Intensity_SubsGreen_Cytoplasm_1_IntegratedIntensity_shape_skew
IntensityVP6	DistributionShape	Intensity_SubsGreen_Cytoplasm_1_IntegratedIntensity_shape_kurt
IntensityVP6	DistributionShape	Intensity_SubsGreen_Cytoplasm_1_IntegratedIntensity_shape_5mom
IntensityVP6	DistributionShape	Intensity_SubsGreen_Cytoplasm_1_IntegratedIntensity_shape_6mom
IntensityVP6	DistributionShape	Intensity_SubsGreen_Cytoplasm_1_IntegratedIntensity_shape_4cum
IntensityVP6	DistributionShape	Intensity_SubsGreen_Cytoplasm_1_IntegratedIntensity_shape_5cum
IntensityVP6	DistributionShape	Intensity_SubsGreen_Cytoplasm_1_IntegratedIntensity_shape_6cum
IntensityVP6	Summary	Intensity_SubsGreen_Cytoplasm_1_IntegratedIntensity_loc_min
IntensityVP6	Summary	Intensity_SubsGreen_Cytoplasm_1_IntegratedIntensity_loc_max
IntensityVP6	Spread	Intensity_SubsGreen_Cytoplasm_1_IntegratedIntensity_spread_range
IntensityVP6	Summary	Intensity_SubsGreen_Cytoplasm_1_IntegratedIntensity_loc_geommean
IntensityVP6	Summary	Intensity_SubsGreen_Cytoplasm_1_IntegratedIntensity_loc_harmmean
IntensityVP6	Spread	Intensity_SubsGreen_Cytoplasm_1_IntegratedIntensity_spread_cov
IntensityVP6	Spread	Intensity_SubsGreen_Cytoplasm_1_IntegratedIntensity_spread_madmean
IntensityVP6	Summary	Intensity_SubsGreen_Cytoplasm_1_IntegratedIntensity_loc_mode
IntensityVP6	DistributionShape	Intensity_SubsGreen_Cytoplasm_1_IntegratedIntensity_shape_bimodality
IntensityVP6	Summary	Intensity_SubsGreen_Cytoplasm_1_IntegratedIntensity_loc_median
IntensityVP6	Summary	Intensity_SubsGreen_Cytoplasm_1_IntegratedIntensity_loc_5quant
IntensityVP6	Summary	Intensity_SubsGreen_Cytoplasm_1_IntegratedIntensity_loc_95quant
IntensityVP6	Summary	Intensity_SubsGreen_Cytoplasm_1_IntegratedIntensity_loc_25quant
IntensityVP6	Summary	Intensity_SubsGreen_Cytoplasm_1_IntegratedIntensity_loc_75quant
IntensityVP6	Spread	Intensity_SubsGreen_Cytoplasm_1_IntegratedIntensity_spread_iqr
IntensityVP6	Summary	Intensity_SubsGreen_Cytoplasm_1_IntegratedIntensity_loc_iqmean
IntensityVP6	Summary	Intensity_SubsGreen_Cytoplasm_1_IntegratedIntensity_loc_midhinge
IntensityVP6	Summary	Intensity_SubsGreen_Cytoplasm_1_IntegratedIntensity_loc_trimean
IntensityVP6	Spread	Intensity_SubsGreen_Cytoplasm_1_IntegratedIntensity_spread_qcoeffdisp
IntensityVP6	Spread	Intensity_SubsGreen_Cytoplasm_1_IntegratedIntensity_spread_madmedian
IntensityVP6	Summary	Intensity_SubsGreen_Cytoplasm_2_MeanIntensity_loc_total
IntensityVP6	Summary	Intensity_SubsGreen_Cytoplasm_2_MeanIntensity_loc_mean
IntensityVP6	Spread	Intensity_SubsGreen_Cytoplasm_2_MeanIntensity_spread_std
IntensityVP6	DistributionShape	Intensity_SubsGreen_Cytoplasm_2_MeanIntensity_shape_skew
IntensityVP6	DistributionShape	Intensity_SubsGreen_Cytoplasm_2_MeanIntensity_shape_kurt
IntensityVP6	DistributionShape	Intensity_SubsGreen_Cytoplasm_2_MeanIntensity_shape_5mom
IntensityVP6	DistributionShape	Intensity_SubsGreen_Cytoplasm_2_MeanIntensity_shape_6mom
IntensityVP6	DistributionShape	Intensity_SubsGreen_Cytoplasm_2_MeanIntensity_shape_4cum
IntensityVP6	DistributionShape	Intensity_SubsGreen_Cytoplasm_2_MeanIntensity_shape_5cum
IntensityVP6	DistributionShape	Intensity_SubsGreen_Cytoplasm_2_MeanIntensity_shape_6cum
IntensityVP6	Summary	Intensity_SubsGreen_Cytoplasm_2_MeanIntensity_loc_min
IntensityVP6	Summary	Intensity_SubsGreen_Cytoplasm_2_MeanIntensity_loc_max
IntensityVP6	Spread	Intensity_SubsGreen_Cytoplasm_2_MeanIntensity_spread_range
IntensityVP6	Summary	Intensity_SubsGreen_Cytoplasm_2_MeanIntensity_loc_geommean
IntensityVP6	Summary	Intensity_SubsGreen_Cytoplasm_2_MeanIntensity_loc_harmmean
IntensityVP6	Spread	Intensity_SubsGreen_Cytoplasm_2_MeanIntensity_spread_cov
IntensityVP6	Spread	Intensity_SubsGreen_Cytoplasm_2_MeanIntensity_spread_madmean
IntensityVP6	Summary	Intensity_SubsGreen_Cytoplasm_2_MeanIntensity_loc_mode
IntensityVP6	DistributionShape	Intensity_SubsGreen_Cytoplasm_2_MeanIntensity_shape_bimodality
IntensityVP6	Summary	Intensity_SubsGreen_Cytoplasm_2_MeanIntensity_loc_median
IntensityVP6	Summary	Intensity_SubsGreen_Cytoplasm_2_MeanIntensity_loc_5quant
IntensityVP6	Summary	Intensity_SubsGreen_Cytoplasm_2_MeanIntensity_loc_95quant
IntensityVP6	Summary	Intensity_SubsGreen_Cytoplasm_2_MeanIntensity_loc_25quant
IntensityVP6	Summary	Intensity_SubsGreen_Cytoplasm_2_MeanIntensity_loc_75quant
IntensityVP6	Spread	Intensity_SubsGreen_Cytoplasm_2_MeanIntensity_spread_iqr
IntensityVP6	Summary	Intensity_SubsGreen_Cytoplasm_2_MeanIntensity_loc_iqmean
IntensityVP6	Summary	Intensity_SubsGreen_Cytoplasm_2_MeanIntensity_loc_midhinge
IntensityVP6	Summary	Intensity_SubsGreen_Cytoplasm_2_MeanIntensity_loc_trimean
IntensityVP6	Spread	Intensity_SubsGreen_Cytoplasm_2_MeanIntensity_spread_qcoeffdisp
IntensityVP6	Spread	Intensity_SubsGreen_Cytoplasm_2_MeanIntensity_spread_madmedian
IntensityVP6	Summary	Intensity_SubsGreen_Cytoplasm_3_StdIntensity_loc_mean
IntensityVP6	Spread	Intensity_SubsGreen_Cytoplasm_3_StdIntensity_spread_std
IntensityVP6	DistributionShape	Intensity_SubsGreen_Cytoplasm_3_StdIntensity_shape_skew
IntensityVP6	DistributionShape	Intensity_SubsGreen_Cytoplasm_3_StdIntensity_shape_kurt
IntensityVP6	DistributionShape	Intensity_SubsGreen_Cytoplasm_3_StdIntensity_shape_5mom
IntensityVP6	Spread	Intensity_SubsGreen_Cytoplasm_3_StdIntensity_spread_range
IntensityVP6	Summary	Intensity_SubsGreen_Cytoplasm_3_StdIntensity_loc_mode
IntensityVP6	Summary	Intensity_SubsGreen_Cytoplasm_3_StdIntensity_loc_median
IntensityVP6	Spread	Intensity_SubsGreen_Cytoplasm_3_StdIntensity_spread_iqr
IntensityVP6	Summary	Intensity_SubsGreen_Cytoplasm_4_MinIntensity_loc_mean
IntensityVP6	Spread	Intensity_SubsGreen_Cytoplasm_4_MinIntensity_spread_std
IntensityVP6	DistributionShape	Intensity_SubsGreen_Cytoplasm_4_MinIntensity_shape_skew
IntensityVP6	DistributionShape	Intensity_SubsGreen_Cytoplasm_4_MinIntensity_shape_kurt
IntensityVP6	DistributionShape	Intensity_SubsGreen_Cytoplasm_4_MinIntensity_shape_5mom
IntensityVP6	Spread	Intensity_SubsGreen_Cytoplasm_4_MinIntensity_spread_range
IntensityVP6	Spread	Intensity_SubsGreen_Cytoplasm_4_MinIntensity_spread_iqr
IntensityVP6	Summary	Intensity_SubsGreen_Cytoplasm_5_MaxIntensity_loc_mean
IntensityVP6	Spread	Intensity_SubsGreen_Cytoplasm_5_MaxIntensity_spread_std
IntensityVP6	DistributionShape	Intensity_SubsGreen_Cytoplasm_5_MaxIntensity_shape_skew
IntensityVP6	DistributionShape	Intensity_SubsGreen_Cytoplasm_5_MaxIntensity_shape_kurt
IntensityVP6	DistributionShape	Intensity_SubsGreen_Cytoplasm_5_MaxIntensity_shape_5mom
IntensityVP6	Spread	Intensity_SubsGreen_Cytoplasm_5_MaxIntensity_spread_range
IntensityVP6	Summary	Intensity_SubsGreen_Cytoplasm_5_MaxIntensity_loc_mode
IntensityVP6	Summary	Intensity_SubsGreen_Cytoplasm_5_MaxIntensity_loc_median
IntensityVP6	Spread	Intensity_SubsGreen_Cytoplasm_5_MaxIntensity_spread_iqr
IntensityVP6	Summary	Intensity_SubsGreen_Cytoplasm_6_IntegratedIntensityEdge_loc_mean
IntensityVP6	Spread	Intensity_SubsGreen_Cytoplasm_6_IntegratedIntensityEdge_spread_std
IntensityVP6	DistributionShape	Intensity_SubsGreen_Cytoplasm_6_IntegratedIntensityEdge_shape_skew
IntensityVP6	DistributionShape	Intensity_SubsGreen_Cytoplasm_6_IntegratedIntensityEdge_shape_kurt
IntensityVP6	DistributionShape	Intensity_SubsGreen_Cytoplasm_6_IntegratedIntensityEdge_shape_5mom
IntensityVP6	Spread	Intensity_SubsGreen_Cytoplasm_6_IntegratedIntensityEdge_spread_range
IntensityVP6	Summary	Intensity_SubsGreen_Cytoplasm_6_IntegratedIntensityEdge_loc_mode
IntensityVP6	Summary	Intensity_SubsGreen_Cytoplasm_6_IntegratedIntensityEdge_loc_median
IntensityVP6	Spread	Intensity_SubsGreen_Cytoplasm_6_IntegratedIntensityEdge_spread_iqr
IntensityVP6	Summary	Intensity_SubsGreen_Cytoplasm_7_MeanIntensityEdge_loc_mean
IntensityVP6	Spread	Intensity_SubsGreen_Cytoplasm_7_MeanIntensityEdge_spread_std
IntensityVP6	DistributionShape	Intensity_SubsGreen_Cytoplasm_7_MeanIntensityEdge_shape_skew
IntensityVP6	DistributionShape	Intensity_SubsGreen_Cytoplasm_7_MeanIntensityEdge_shape_kurt
IntensityVP6	DistributionShape	Intensity_SubsGreen_Cytoplasm_7_MeanIntensityEdge_shape_5mom
IntensityVP6	Spread	Intensity_SubsGreen_Cytoplasm_7_MeanIntensityEdge_spread_range
IntensityVP6	Summary	Intensity_SubsGreen_Cytoplasm_7_MeanIntensityEdge_loc_mode
IntensityVP6	Summary	Intensity_SubsGreen_Cytoplasm_7_MeanIntensityEdge_loc_median
IntensityVP6	Spread	Intensity_SubsGreen_Cytoplasm_7_MeanIntensityEdge_spread_iqr
IntensityVP6	Summary	Intensity_SubsGreen_Cytoplasm_8_StdIntensityEdge_loc_mean
IntensityVP6	Spread	Intensity_SubsGreen_Cytoplasm_8_StdIntensityEdge_spread_std
IntensityVP6	DistributionShape	Intensity_SubsGreen_Cytoplasm_8_StdIntensityEdge_shape_skew
IntensityVP6	DistributionShape	Intensity_SubsGreen_Cytoplasm_8_StdIntensityEdge_shape_kurt
IntensityVP6	DistributionShape	Intensity_SubsGreen_Cytoplasm_8_StdIntensityEdge_shape_5mom
IntensityVP6	Spread	Intensity_SubsGreen_Cytoplasm_8_StdIntensityEdge_spread_range
IntensityVP6	Summary	Intensity_SubsGreen_Cytoplasm_8_StdIntensityEdge_loc_mode
IntensityVP6	Summary	Intensity_SubsGreen_Cytoplasm_8_StdIntensityEdge_loc_median
IntensityVP6	Spread	Intensity_SubsGreen_Cytoplasm_8_StdIntensityEdge_spread_iqr
IntensityVP6	Summary	Intensity_SubsGreen_Cytoplasm_9_MinIntensityEdge_loc_mean
IntensityVP6	Spread	Intensity_SubsGreen_Cytoplasm_9_MinIntensityEdge_spread_std
IntensityVP6	DistributionShape	Intensity_SubsGreen_Cytoplasm_9_MinIntensityEdge_shape_skew
IntensityVP6	DistributionShape	Intensity_SubsGreen_Cytoplasm_9_MinIntensityEdge_shape_kurt
IntensityVP6	DistributionShape	Intensity_SubsGreen_Cytoplasm_9_MinIntensityEdge_shape_5mom
IntensityVP6	Spread	Intensity_SubsGreen_Cytoplasm_9_MinIntensityEdge_spread_range
IntensityVP6	Spread	Intensity_SubsGreen_Cytoplasm_9_MinIntensityEdge_spread_iqr
IntensityVP6	Summary	Intensity_SubsGreen_Cytoplasm_10_MaxIntensityEdge_loc_mean
IntensityVP6	Spread	Intensity_SubsGreen_Cytoplasm_10_MaxIntensityEdge_spread_std
IntensityVP6	DistributionShape	Intensity_SubsGreen_Cytoplasm_10_MaxIntensityEdge_shape_skew
IntensityVP6	DistributionShape	Intensity_SubsGreen_Cytoplasm_10_MaxIntensityEdge_shape_kurt
IntensityVP6	DistributionShape	Intensity_SubsGreen_Cytoplasm_10_MaxIntensityEdge_shape_5mom
IntensityVP6	Spread	Intensity_SubsGreen_Cytoplasm_10_MaxIntensityEdge_spread_range
IntensityVP6	Summary	Intensity_SubsGreen_Cytoplasm_10_MaxIntensityEdge_loc_mode
IntensityVP6	Summary	Intensity_SubsGreen_Cytoplasm_10_MaxIntensityEdge_loc_median
IntensityVP6	Spread	Intensity_SubsGreen_Cytoplasm_10_MaxIntensityEdge_spread_iqr
IntensityVP6	Summary	Intensity_SubsGreen_Cytoplasm_11_MassDisplacement_loc_mean
IntensityVP6	Spread	Intensity_SubsGreen_Cytoplasm_11_MassDisplacement_spread_std
IntensityVP6	DistributionShape	Intensity_SubsGreen_Cytoplasm_11_MassDisplacement_shape_skew
IntensityVP6	DistributionShape	Intensity_SubsGreen_Cytoplasm_11_MassDisplacement_shape_kurt
IntensityVP6	DistributionShape	Intensity_SubsGreen_Cytoplasm_11_MassDisplacement_shape_5mom
IntensityVP6	Spread	Intensity_SubsGreen_Cytoplasm_11_MassDisplacement_spread_range
IntensityVP6	Summary	Intensity_SubsGreen_Cytoplasm_11_MassDisplacement_loc_mode
IntensityVP6	Summary	Intensity_SubsGreen_Cytoplasm_11_MassDisplacement_loc_median
IntensityVP6	Spread	Intensity_SubsGreen_Cytoplasm_11_MassDisplacement_spread_iqr
IntensityVP6	DistributionDistance	Intensity_SubsGreen_Cytoplasm_1_IntegratedIntensity_shape_kstestscrambled
IntensityVP6	DistributionDistance	Intensity_SubsGreen_Cytoplasm_2_MeanIntensity_shape_kstestscrambled
IntensityVP6	DistributionDistance	Intensity_SubsGreen_Cytoplasm_1_IntegratedIntensity_shape_kstestempty
IntensityVP6	DistributionDistance	Intensity_SubsGreen_Cytoplasm_2_MeanIntensity_shape_kstestempty
IntensityVP6	DistributionDistance	Intensity_SubsGreen_Cytoplasm_1_IntegratedIntensity_location_ranksumtestscrambled
IntensityVP6	DistributionDistance	Intensity_SubsGreen_Cytoplasm_2_MeanIntensity_location_ranksumtestscrambled
IntensityVP6	DistributionDistance	Intensity_SubsGreen_Cytoplasm_1_IntegratedIntensity_location_ranksumtestempty
IntensityVP6	DistributionDistance	Intensity_SubsGreen_Cytoplasm_2_MeanIntensity_location_ranksumtestempty
IntensityDAPI	Summary	Intensity_SubsBlue_Cytoplasm_1_IntegratedIntensity_loc_total
IntensityDAPI	Summary	Intensity_SubsBlue_Cytoplasm_1_IntegratedIntensity_loc_mean
IntensityDAPI	Spread	Intensity_SubsBlue_Cytoplasm_1_IntegratedIntensity_spread_std
IntensityDAPI	DistributionShape	Intensity_SubsBlue_Cytoplasm_1_IntegratedIntensity_shape_skew
IntensityDAPI	DistributionShape	Intensity_SubsBlue_Cytoplasm_1_IntegratedIntensity_shape_kurt
IntensityDAPI	DistributionShape	Intensity_SubsBlue_Cytoplasm_1_IntegratedIntensity_shape_5mom
IntensityDAPI	DistributionShape	Intensity_SubsBlue_Cytoplasm_1_IntegratedIntensity_shape_6mom
IntensityDAPI	DistributionShape	Intensity_SubsBlue_Cytoplasm_1_IntegratedIntensity_shape_4cum
IntensityDAPI	DistributionShape	Intensity_SubsBlue_Cytoplasm_1_IntegratedIntensity_shape_5cum
IntensityDAPI	DistributionShape	Intensity_SubsBlue_Cytoplasm_1_IntegratedIntensity_shape_6cum
IntensityDAPI	Summary	Intensity_SubsBlue_Cytoplasm_1_IntegratedIntensity_loc_min
IntensityDAPI	Summary	Intensity_SubsBlue_Cytoplasm_1_IntegratedIntensity_loc_max
IntensityDAPI	Spread	Intensity_SubsBlue_Cytoplasm_1_IntegratedIntensity_spread_range
IntensityDAPI	Summary	Intensity_SubsBlue_Cytoplasm_1_IntegratedIntensity_loc_geommean
IntensityDAPI	Summary	Intensity_SubsBlue_Cytoplasm_1_IntegratedIntensity_loc_harmmean
IntensityDAPI	Spread	Intensity_SubsBlue_Cytoplasm_1_IntegratedIntensity_spread_cov
IntensityDAPI	Spread	Intensity_SubsBlue_Cytoplasm_1_IntegratedIntensity_spread_madmean
IntensityDAPI	Summary	Intensity_SubsBlue_Cytoplasm_1_IntegratedIntensity_loc_mode
IntensityDAPI	DistributionShape	Intensity_SubsBlue_Cytoplasm_1_IntegratedIntensity_shape_bimodality
IntensityDAPI	Summary	Intensity_SubsBlue_Cytoplasm_1_IntegratedIntensity_loc_median
IntensityDAPI	Summary	Intensity_SubsBlue_Cytoplasm_1_IntegratedIntensity_loc_5quant
IntensityDAPI	Summary	Intensity_SubsBlue_Cytoplasm_1_IntegratedIntensity_loc_95quant
IntensityDAPI	Summary	Intensity_SubsBlue_Cytoplasm_1_IntegratedIntensity_loc_25quant
IntensityDAPI	Summary	Intensity_SubsBlue_Cytoplasm_1_IntegratedIntensity_loc_75quant
IntensityDAPI	Spread	Intensity_SubsBlue_Cytoplasm_1_IntegratedIntensity_spread_iqr
IntensityDAPI	Summary	Intensity_SubsBlue_Cytoplasm_1_IntegratedIntensity_loc_iqmean
IntensityDAPI	Summary	Intensity_SubsBlue_Cytoplasm_1_IntegratedIntensity_loc_midhinge
IntensityDAPI	Summary	Intensity_SubsBlue_Cytoplasm_1_IntegratedIntensity_loc_trimean
IntensityDAPI	Spread	Intensity_SubsBlue_Cytoplasm_1_IntegratedIntensity_spread_qcoeffdisp
IntensityDAPI	Spread	Intensity_SubsBlue_Cytoplasm_1_IntegratedIntensity_spread_madmedian
IntensityDAPI	Summary	Intensity_SubsBlue_Cytoplasm_2_MeanIntensity_loc_total
IntensityDAPI	Summary	Intensity_SubsBlue_Cytoplasm_2_MeanIntensity_loc_mean
IntensityDAPI	Spread	Intensity_SubsBlue_Cytoplasm_2_MeanIntensity_spread_std
IntensityDAPI	DistributionShape	Intensity_SubsBlue_Cytoplasm_2_MeanIntensity_shape_skew
IntensityDAPI	DistributionShape	Intensity_SubsBlue_Cytoplasm_2_MeanIntensity_shape_kurt
IntensityDAPI	DistributionShape	Intensity_SubsBlue_Cytoplasm_2_MeanIntensity_shape_5mom
IntensityDAPI	DistributionShape	Intensity_SubsBlue_Cytoplasm_2_MeanIntensity_shape_6mom
IntensityDAPI	DistributionShape	Intensity_SubsBlue_Cytoplasm_2_MeanIntensity_shape_4cum
IntensityDAPI	DistributionShape	Intensity_SubsBlue_Cytoplasm_2_MeanIntensity_shape_5cum
IntensityDAPI	DistributionShape	Intensity_SubsBlue_Cytoplasm_2_MeanIntensity_shape_6cum
IntensityDAPI	Summary	Intensity_SubsBlue_Cytoplasm_2_MeanIntensity_loc_min
IntensityDAPI	Summary	Intensity_SubsBlue_Cytoplasm_2_MeanIntensity_loc_max
IntensityDAPI	Spread	Intensity_SubsBlue_Cytoplasm_2_MeanIntensity_spread_range
IntensityDAPI	Summary	Intensity_SubsBlue_Cytoplasm_2_MeanIntensity_loc_geommean
IntensityDAPI	Summary	Intensity_SubsBlue_Cytoplasm_2_MeanIntensity_loc_harmmean
IntensityDAPI	Spread	Intensity_SubsBlue_Cytoplasm_2_MeanIntensity_spread_cov
IntensityDAPI	Spread	Intensity_SubsBlue_Cytoplasm_2_MeanIntensity_spread_madmean
IntensityDAPI	Summary	Intensity_SubsBlue_Cytoplasm_2_MeanIntensity_loc_mode
IntensityDAPI	DistributionShape	Intensity_SubsBlue_Cytoplasm_2_MeanIntensity_shape_bimodality
IntensityDAPI	Summary	Intensity_SubsBlue_Cytoplasm_2_MeanIntensity_loc_median
IntensityDAPI	Summary	Intensity_SubsBlue_Cytoplasm_2_MeanIntensity_loc_5quant
IntensityDAPI	Summary	Intensity_SubsBlue_Cytoplasm_2_MeanIntensity_loc_95quant
IntensityDAPI	Summary	Intensity_SubsBlue_Cytoplasm_2_MeanIntensity_loc_25quant
IntensityDAPI	Summary	Intensity_SubsBlue_Cytoplasm_2_MeanIntensity_loc_75quant
IntensityDAPI	Spread	Intensity_SubsBlue_Cytoplasm_2_MeanIntensity_spread_iqr
IntensityDAPI	Summary	Intensity_SubsBlue_Cytoplasm_2_MeanIntensity_loc_iqmean
IntensityDAPI	Summary	Intensity_SubsBlue_Cytoplasm_2_MeanIntensity_loc_midhinge
IntensityDAPI	Summary	Intensity_SubsBlue_Cytoplasm_2_MeanIntensity_loc_trimean
IntensityDAPI	Spread	Intensity_SubsBlue_Cytoplasm_2_MeanIntensity_spread_qcoeffdisp
IntensityDAPI	Spread	Intensity_SubsBlue_Cytoplasm_2_MeanIntensity_spread_madmedian
IntensityDAPI	Summary	Intensity_SubsBlue_Cytoplasm_3_StdIntensity_loc_mean
IntensityDAPI	Spread	Intensity_SubsBlue_Cytoplasm_3_StdIntensity_spread_std
IntensityDAPI	DistributionShape	Intensity_SubsBlue_Cytoplasm_3_StdIntensity_shape_skew
IntensityDAPI	DistributionShape	Intensity_SubsBlue_Cytoplasm_3_StdIntensity_shape_kurt
IntensityDAPI	DistributionShape	Intensity_SubsBlue_Cytoplasm_3_StdIntensity_shape_5mom
IntensityDAPI	Spread	Intensity_SubsBlue_Cytoplasm_3_StdIntensity_spread_range
IntensityDAPI	Summary	Intensity_SubsBlue_Cytoplasm_3_StdIntensity_loc_mode
IntensityDAPI	Summary	Intensity_SubsBlue_Cytoplasm_3_StdIntensity_loc_median
IntensityDAPI	Spread	Intensity_SubsBlue_Cytoplasm_3_StdIntensity_spread_iqr
IntensityDAPI	Summary	Intensity_SubsBlue_Cytoplasm_4_MinIntensity_loc_mean
IntensityDAPI	Spread	Intensity_SubsBlue_Cytoplasm_4_MinIntensity_spread_std
IntensityDAPI	DistributionShape	Intensity_SubsBlue_Cytoplasm_4_MinIntensity_shape_skew
IntensityDAPI	DistributionShape	Intensity_SubsBlue_Cytoplasm_4_MinIntensity_shape_kurt
IntensityDAPI	DistributionShape	Intensity_SubsBlue_Cytoplasm_4_MinIntensity_shape_5mom
IntensityDAPI	Spread	Intensity_SubsBlue_Cytoplasm_4_MinIntensity_spread_range
IntensityDAPI	Summary	Intensity_SubsBlue_Cytoplasm_5_MaxIntensity_loc_mean
IntensityDAPI	Spread	Intensity_SubsBlue_Cytoplasm_5_MaxIntensity_spread_std
IntensityDAPI	DistributionShape	Intensity_SubsBlue_Cytoplasm_5_MaxIntensity_shape_skew
IntensityDAPI	DistributionShape	Intensity_SubsBlue_Cytoplasm_5_MaxIntensity_shape_kurt
IntensityDAPI	DistributionShape	Intensity_SubsBlue_Cytoplasm_5_MaxIntensity_shape_5mom
IntensityDAPI	Spread	Intensity_SubsBlue_Cytoplasm_5_MaxIntensity_spread_range
IntensityDAPI	Summary	Intensity_SubsBlue_Cytoplasm_5_MaxIntensity_loc_mode
IntensityDAPI	Summary	Intensity_SubsBlue_Cytoplasm_5_MaxIntensity_loc_median
IntensityDAPI	Spread	Intensity_SubsBlue_Cytoplasm_5_MaxIntensity_spread_iqr
IntensityDAPI	Summary	Intensity_SubsBlue_Cytoplasm_6_IntegratedIntensityEdge_loc_mean
IntensityDAPI	Spread	Intensity_SubsBlue_Cytoplasm_6_IntegratedIntensityEdge_spread_std
IntensityDAPI	DistributionShape	Intensity_SubsBlue_Cytoplasm_6_IntegratedIntensityEdge_shape_skew
IntensityDAPI	DistributionShape	Intensity_SubsBlue_Cytoplasm_6_IntegratedIntensityEdge_shape_kurt
IntensityDAPI	DistributionShape	Intensity_SubsBlue_Cytoplasm_6_IntegratedIntensityEdge_shape_5mom
IntensityDAPI	Spread	Intensity_SubsBlue_Cytoplasm_6_IntegratedIntensityEdge_spread_range
IntensityDAPI	Summary	Intensity_SubsBlue_Cytoplasm_6_IntegratedIntensityEdge_loc_mode
IntensityDAPI	Summary	Intensity_SubsBlue_Cytoplasm_6_IntegratedIntensityEdge_loc_median
IntensityDAPI	Spread	Intensity_SubsBlue_Cytoplasm_6_IntegratedIntensityEdge_spread_iqr
IntensityDAPI	Summary	Intensity_SubsBlue_Cytoplasm_7_MeanIntensityEdge_loc_mean
IntensityDAPI	Spread	Intensity_SubsBlue_Cytoplasm_7_MeanIntensityEdge_spread_std
IntensityDAPI	DistributionShape	Intensity_SubsBlue_Cytoplasm_7_MeanIntensityEdge_shape_skew
IntensityDAPI	DistributionShape	Intensity_SubsBlue_Cytoplasm_7_MeanIntensityEdge_shape_kurt
IntensityDAPI	DistributionShape	Intensity_SubsBlue_Cytoplasm_7_MeanIntensityEdge_shape_5mom
IntensityDAPI	Spread	Intensity_SubsBlue_Cytoplasm_7_MeanIntensityEdge_spread_range
IntensityDAPI	Summary	Intensity_SubsBlue_Cytoplasm_7_MeanIntensityEdge_loc_mode
IntensityDAPI	Summary	Intensity_SubsBlue_Cytoplasm_7_MeanIntensityEdge_loc_median
IntensityDAPI	Spread	Intensity_SubsBlue_Cytoplasm_7_MeanIntensityEdge_spread_iqr
IntensityDAPI	Summary	Intensity_SubsBlue_Cytoplasm_8_StdIntensityEdge_loc_mean
IntensityDAPI	Spread	Intensity_SubsBlue_Cytoplasm_8_StdIntensityEdge_spread_std
IntensityDAPI	DistributionShape	Intensity_SubsBlue_Cytoplasm_8_StdIntensityEdge_shape_skew
IntensityDAPI	DistributionShape	Intensity_SubsBlue_Cytoplasm_8_StdIntensityEdge_shape_kurt
IntensityDAPI	DistributionShape	Intensity_SubsBlue_Cytoplasm_8_StdIntensityEdge_shape_5mom
IntensityDAPI	Spread	Intensity_SubsBlue_Cytoplasm_8_StdIntensityEdge_spread_range
IntensityDAPI	Summary	Intensity_SubsBlue_Cytoplasm_8_StdIntensityEdge_loc_mode
IntensityDAPI	Summary	Intensity_SubsBlue_Cytoplasm_8_StdIntensityEdge_loc_median
IntensityDAPI	Spread	Intensity_SubsBlue_Cytoplasm_8_StdIntensityEdge_spread_iqr
IntensityDAPI	Summary	Intensity_SubsBlue_Cytoplasm_9_MinIntensityEdge_loc_mean
IntensityDAPI	Spread	Intensity_SubsBlue_Cytoplasm_9_MinIntensityEdge_spread_std
IntensityDAPI	DistributionShape	Intensity_SubsBlue_Cytoplasm_9_MinIntensityEdge_shape_skew
IntensityDAPI	DistributionShape	Intensity_SubsBlue_Cytoplasm_9_MinIntensityEdge_shape_kurt
IntensityDAPI	DistributionShape	Intensity_SubsBlue_Cytoplasm_9_MinIntensityEdge_shape_5mom
IntensityDAPI	Spread	Intensity_SubsBlue_Cytoplasm_9_MinIntensityEdge_spread_range
IntensityDAPI	Summary	Intensity_SubsBlue_Cytoplasm_10_MaxIntensityEdge_loc_mean
IntensityDAPI	Spread	Intensity_SubsBlue_Cytoplasm_10_MaxIntensityEdge_spread_std
IntensityDAPI	DistributionShape	Intensity_SubsBlue_Cytoplasm_10_MaxIntensityEdge_shape_skew
IntensityDAPI	DistributionShape	Intensity_SubsBlue_Cytoplasm_10_MaxIntensityEdge_shape_kurt
IntensityDAPI	DistributionShape	Intensity_SubsBlue_Cytoplasm_10_MaxIntensityEdge_shape_5mom
IntensityDAPI	Spread	Intensity_SubsBlue_Cytoplasm_10_MaxIntensityEdge_spread_range
IntensityDAPI	Summary	Intensity_SubsBlue_Cytoplasm_10_MaxIntensityEdge_loc_mode
IntensityDAPI	Summary	Intensity_SubsBlue_Cytoplasm_10_MaxIntensityEdge_loc_median
IntensityDAPI	Spread	Intensity_SubsBlue_Cytoplasm_10_MaxIntensityEdge_spread_iqr
IntensityDAPI	Summary	Intensity_SubsBlue_Cytoplasm_11_MassDisplacement_loc_mean
IntensityDAPI	Spread	Intensity_SubsBlue_Cytoplasm_11_MassDisplacement_spread_std
IntensityDAPI	DistributionShape	Intensity_SubsBlue_Cytoplasm_11_MassDisplacement_shape_skew
IntensityDAPI	DistributionShape	Intensity_SubsBlue_Cytoplasm_11_MassDisplacement_shape_kurt
IntensityDAPI	DistributionShape	Intensity_SubsBlue_Cytoplasm_11_MassDisplacement_shape_5mom
IntensityDAPI	Spread	Intensity_SubsBlue_Cytoplasm_11_MassDisplacement_spread_range
IntensityDAPI	Summary	Intensity_SubsBlue_Cytoplasm_11_MassDisplacement_loc_mode
IntensityDAPI	Summary	Intensity_SubsBlue_Cytoplasm_11_MassDisplacement_loc_median
IntensityDAPI	Spread	Intensity_SubsBlue_Cytoplasm_11_MassDisplacement_spread_iqr
IntensityDAPI	DistributionDistance	Intensity_SubsBlue_Cytoplasm_1_IntegratedIntensity_shape_kstestscrambled
IntensityDAPI	DistributionDistance	Intensity_SubsBlue_Cytoplasm_2_MeanIntensity_shape_kstestscrambled
IntensityDAPI	DistributionDistance	Intensity_SubsBlue_Cytoplasm_1_IntegratedIntensity_shape_kstestempty
IntensityDAPI	DistributionDistance	Intensity_SubsBlue_Cytoplasm_2_MeanIntensity_shape_kstestempty
IntensityDAPI	DistributionDistance	Intensity_SubsBlue_Cytoplasm_1_IntegratedIntensity_location_ranksumtestscrambled
IntensityDAPI	DistributionDistance	Intensity_SubsBlue_Cytoplasm_2_MeanIntensity_location_ranksumtestscrambled
IntensityDAPI	DistributionDistance	Intensity_SubsBlue_Cytoplasm_1_IntegratedIntensity_location_ranksumtestempty
IntensityDAPI	DistributionDistance	Intensity_SubsBlue_Cytoplasm_2_MeanIntensity_location_ranksumtestempty
TextureVP6	Summary	Texture_3_SubsGreen_Cytoplasm_1_AngularSecondMoment_loc_mean
TextureVP6	Spread	Texture_3_SubsGreen_Cytoplasm_1_AngularSecondMoment_spread_std
TextureVP6	DistributionShape	Texture_3_SubsGreen_Cytoplasm_1_AngularSecondMoment_shape_skew
TextureVP6	DistributionShape	Texture_3_SubsGreen_Cytoplasm_1_AngularSecondMoment_shape_kurt
TextureVP6	DistributionShape	Texture_3_SubsGreen_Cytoplasm_1_AngularSecondMoment_shape_5mom
TextureVP6	Spread	Texture_3_SubsGreen_Cytoplasm_1_AngularSecondMoment_spread_range
TextureVP6	Summary	Texture_3_SubsGreen_Cytoplasm_1_AngularSecondMoment_loc_mode
TextureVP6	Summary	Texture_3_SubsGreen_Cytoplasm_1_AngularSecondMoment_loc_median
TextureVP6	Spread	Texture_3_SubsGreen_Cytoplasm_1_AngularSecondMoment_spread_iqr
TextureVP6	Summary	Texture_3_SubsGreen_Cytoplasm_2_Contrast_loc_mean
TextureVP6	Spread	Texture_3_SubsGreen_Cytoplasm_2_Contrast_spread_std
TextureVP6	DistributionShape	Texture_3_SubsGreen_Cytoplasm_2_Contrast_shape_skew
TextureVP6	DistributionShape	Texture_3_SubsGreen_Cytoplasm_2_Contrast_shape_kurt
TextureVP6	DistributionShape	Texture_3_SubsGreen_Cytoplasm_2_Contrast_shape_5mom
TextureVP6	Spread	Texture_3_SubsGreen_Cytoplasm_2_Contrast_spread_range
TextureVP6	Summary	Texture_3_SubsGreen_Cytoplasm_2_Contrast_loc_mode
TextureVP6	Summary	Texture_3_SubsGreen_Cytoplasm_2_Contrast_loc_median
TextureVP6	Spread	Texture_3_SubsGreen_Cytoplasm_2_Contrast_spread_iqr
TextureVP6	Summary	Texture_3_SubsGreen_Cytoplasm_3_Correlation_loc_mean
TextureVP6	Spread	Texture_3_SubsGreen_Cytoplasm_3_Correlation_spread_std
TextureVP6	DistributionShape	Texture_3_SubsGreen_Cytoplasm_3_Correlation_shape_skew
TextureVP6	DistributionShape	Texture_3_SubsGreen_Cytoplasm_3_Correlation_shape_kurt
TextureVP6	DistributionShape	Texture_3_SubsGreen_Cytoplasm_3_Correlation_shape_5mom
TextureVP6	Spread	Texture_3_SubsGreen_Cytoplasm_3_Correlation_spread_range
TextureVP6	Summary	Texture_3_SubsGreen_Cytoplasm_3_Correlation_loc_mode
TextureVP6	Summary	Texture_3_SubsGreen_Cytoplasm_3_Correlation_loc_median
TextureVP6	Spread	Texture_3_SubsGreen_Cytoplasm_3_Correlation_spread_iqr
TextureVP6	Summary	Texture_3_SubsGreen_Cytoplasm_4_Variance_loc_mean
TextureVP6	Spread	Texture_3_SubsGreen_Cytoplasm_4_Variance_spread_std
TextureVP6	DistributionShape	Texture_3_SubsGreen_Cytoplasm_4_Variance_shape_skew
TextureVP6	DistributionShape	Texture_3_SubsGreen_Cytoplasm_4_Variance_shape_kurt
TextureVP6	DistributionShape	Texture_3_SubsGreen_Cytoplasm_4_Variance_shape_5mom
TextureVP6	Spread	Texture_3_SubsGreen_Cytoplasm_4_Variance_spread_range
TextureVP6	Summary	Texture_3_SubsGreen_Cytoplasm_4_Variance_loc_mode
TextureVP6	Summary	Texture_3_SubsGreen_Cytoplasm_4_Variance_loc_median
TextureVP6	Spread	Texture_3_SubsGreen_Cytoplasm_4_Variance_spread_iqr
TextureVP6	Summary	Texture_3_SubsGreen_Cytoplasm_5_InverseDifferenceMoment_loc_mean
TextureVP6	Spread	Texture_3_SubsGreen_Cytoplasm_5_InverseDifferenceMoment_spread_std
TextureVP6	DistributionShape	Texture_3_SubsGreen_Cytoplasm_5_InverseDifferenceMoment_shape_skew
TextureVP6	DistributionShape	Texture_3_SubsGreen_Cytoplasm_5_InverseDifferenceMoment_shape_kurt
TextureVP6	DistributionShape	Texture_3_SubsGreen_Cytoplasm_5_InverseDifferenceMoment_shape_5mom
TextureVP6	Spread	Texture_3_SubsGreen_Cytoplasm_5_InverseDifferenceMoment_spread_range
TextureVP6	Summary	Texture_3_SubsGreen_Cytoplasm_5_InverseDifferenceMoment_loc_mode
TextureVP6	Summary	Texture_3_SubsGreen_Cytoplasm_5_InverseDifferenceMoment_loc_median
TextureVP6	Spread	Texture_3_SubsGreen_Cytoplasm_5_InverseDifferenceMoment_spread_iqr
TextureVP6	Summary	Texture_3_SubsGreen_Cytoplasm_6_SumAverage_loc_mean
TextureVP6	Spread	Texture_3_SubsGreen_Cytoplasm_6_SumAverage_spread_std
TextureVP6	DistributionShape	Texture_3_SubsGreen_Cytoplasm_6_SumAverage_shape_skew
TextureVP6	DistributionShape	Texture_3_SubsGreen_Cytoplasm_6_SumAverage_shape_kurt
TextureVP6	DistributionShape	Texture_3_SubsGreen_Cytoplasm_6_SumAverage_shape_5mom
TextureVP6	Spread	Texture_3_SubsGreen_Cytoplasm_6_SumAverage_spread_range
TextureVP6	Summary	Texture_3_SubsGreen_Cytoplasm_6_SumAverage_loc_mode
TextureVP6	Summary	Texture_3_SubsGreen_Cytoplasm_6_SumAverage_loc_median
TextureVP6	Spread	Texture_3_SubsGreen_Cytoplasm_6_SumAverage_spread_iqr
TextureVP6	Summary	Texture_3_SubsGreen_Cytoplasm_7_SumVariance_loc_mean
TextureVP6	Spread	Texture_3_SubsGreen_Cytoplasm_7_SumVariance_spread_std
TextureVP6	DistributionShape	Texture_3_SubsGreen_Cytoplasm_7_SumVariance_shape_skew
TextureVP6	DistributionShape	Texture_3_SubsGreen_Cytoplasm_7_SumVariance_shape_kurt
TextureVP6	DistributionShape	Texture_3_SubsGreen_Cytoplasm_7_SumVariance_shape_5mom
TextureVP6	Spread	Texture_3_SubsGreen_Cytoplasm_7_SumVariance_spread_range
TextureVP6	Summary	Texture_3_SubsGreen_Cytoplasm_7_SumVariance_loc_mode
TextureVP6	Summary	Texture_3_SubsGreen_Cytoplasm_7_SumVariance_loc_median
TextureVP6	Spread	Texture_3_SubsGreen_Cytoplasm_7_SumVariance_spread_iqr
TextureVP6	Summary	Texture_3_SubsGreen_Cytoplasm_8_SumEntropy_loc_mean
TextureVP6	Spread	Texture_3_SubsGreen_Cytoplasm_8_SumEntropy_spread_std
TextureVP6	DistributionShape	Texture_3_SubsGreen_Cytoplasm_8_SumEntropy_shape_skew
TextureVP6	DistributionShape	Texture_3_SubsGreen_Cytoplasm_8_SumEntropy_shape_kurt
TextureVP6	DistributionShape	Texture_3_SubsGreen_Cytoplasm_8_SumEntropy_shape_5mom
TextureVP6	Spread	Texture_3_SubsGreen_Cytoplasm_8_SumEntropy_spread_range
TextureVP6	Summary	Texture_3_SubsGreen_Cytoplasm_8_SumEntropy_loc_mode
TextureVP6	Summary	Texture_3_SubsGreen_Cytoplasm_8_SumEntropy_loc_median
TextureVP6	Spread	Texture_3_SubsGreen_Cytoplasm_8_SumEntropy_spread_iqr
TextureVP6	Summary	Texture_3_SubsGreen_Cytoplasm_9_Entropy_loc_mean
TextureVP6	Spread	Texture_3_SubsGreen_Cytoplasm_9_Entropy_spread_std
TextureVP6	DistributionShape	Texture_3_SubsGreen_Cytoplasm_9_Entropy_shape_skew
TextureVP6	DistributionShape	Texture_3_SubsGreen_Cytoplasm_9_Entropy_shape_kurt
TextureVP6	DistributionShape	Texture_3_SubsGreen_Cytoplasm_9_Entropy_shape_5mom
TextureVP6	Spread	Texture_3_SubsGreen_Cytoplasm_9_Entropy_spread_range
TextureVP6	Summary	Texture_3_SubsGreen_Cytoplasm_9_Entropy_loc_mode
TextureVP6	Summary	Texture_3_SubsGreen_Cytoplasm_9_Entropy_loc_median
TextureVP6	Spread	Texture_3_SubsGreen_Cytoplasm_9_Entropy_spread_iqr
TextureVP6	Summary	Texture_3_SubsGreen_Cytoplasm_10_DifferenceVariance_loc_mean
TextureVP6	Spread	Texture_3_SubsGreen_Cytoplasm_10_DifferenceVariance_spread_std
TextureVP6	DistributionShape	Texture_3_SubsGreen_Cytoplasm_10_DifferenceVariance_shape_skew
TextureVP6	DistributionShape	Texture_3_SubsGreen_Cytoplasm_10_DifferenceVariance_shape_kurt
TextureVP6	DistributionShape	Texture_3_SubsGreen_Cytoplasm_10_DifferenceVariance_shape_5mom
TextureVP6	Spread	Texture_3_SubsGreen_Cytoplasm_10_DifferenceVariance_spread_range
TextureVP6	Summary	Texture_3_SubsGreen_Cytoplasm_10_DifferenceVariance_loc_mode
TextureVP6	Summary	Texture_3_SubsGreen_Cytoplasm_10_DifferenceVariance_loc_median
TextureVP6	Spread	Texture_3_SubsGreen_Cytoplasm_10_DifferenceVariance_spread_iqr
TextureVP6	Summary	Texture_3_SubsGreen_Cytoplasm_11_DifferenceEntropy_loc_mean
TextureVP6	Spread	Texture_3_SubsGreen_Cytoplasm_11_DifferenceEntropy_spread_std
TextureVP6	DistributionShape	Texture_3_SubsGreen_Cytoplasm_11_DifferenceEntropy_shape_skew
TextureVP6	DistributionShape	Texture_3_SubsGreen_Cytoplasm_11_DifferenceEntropy_shape_kurt
TextureVP6	DistributionShape	Texture_3_SubsGreen_Cytoplasm_11_DifferenceEntropy_shape_5mom
TextureVP6	Spread	Texture_3_SubsGreen_Cytoplasm_11_DifferenceEntropy_spread_range
TextureVP6	Summary	Texture_3_SubsGreen_Cytoplasm_11_DifferenceEntropy_loc_mode
TextureVP6	Summary	Texture_3_SubsGreen_Cytoplasm_11_DifferenceEntropy_loc_median
TextureVP6	Spread	Texture_3_SubsGreen_Cytoplasm_11_DifferenceEntropy_spread_iqr
TextureVP6	Summary	Texture_3_SubsGreen_Cytoplasm_12_InfoMeas1_loc_mean
TextureVP6	Spread	Texture_3_SubsGreen_Cytoplasm_12_InfoMeas1_spread_std
TextureVP6	DistributionShape	Texture_3_SubsGreen_Cytoplasm_12_InfoMeas1_shape_skew
TextureVP6	DistributionShape	Texture_3_SubsGreen_Cytoplasm_12_InfoMeas1_shape_kurt
TextureVP6	DistributionShape	Texture_3_SubsGreen_Cytoplasm_12_InfoMeas1_shape_5mom
TextureVP6	Spread	Texture_3_SubsGreen_Cytoplasm_12_InfoMeas1_spread_range
TextureVP6	Summary	Texture_3_SubsGreen_Cytoplasm_12_InfoMeas1_loc_mode
TextureVP6	Summary	Texture_3_SubsGreen_Cytoplasm_12_InfoMeas1_loc_median
TextureVP6	Spread	Texture_3_SubsGreen_Cytoplasm_12_InfoMeas1_spread_iqr
TextureVP6	Summary	Texture_3_SubsGreen_Cytoplasm_13_InfoMeas2_loc_mean
TextureVP6	Spread	Texture_3_SubsGreen_Cytoplasm_13_InfoMeas2_spread_std
TextureVP6	DistributionShape	Texture_3_SubsGreen_Cytoplasm_13_InfoMeas2_shape_skew
TextureVP6	DistributionShape	Texture_3_SubsGreen_Cytoplasm_13_InfoMeas2_shape_kurt
TextureVP6	DistributionShape	Texture_3_SubsGreen_Cytoplasm_13_InfoMeas2_shape_5mom
TextureVP6	Spread	Texture_3_SubsGreen_Cytoplasm_13_InfoMeas2_spread_range
TextureVP6	Summary	Texture_3_SubsGreen_Cytoplasm_13_InfoMeas2_loc_median
TextureVP6	Spread	Texture_3_SubsGreen_Cytoplasm_13_InfoMeas2_spread_iqr
TextureVP6	Summary	Texture_3_SubsGreen_Cytoplasm_14_GaborX_loc_mean
TextureVP6	Spread	Texture_3_SubsGreen_Cytoplasm_14_GaborX_spread_std
TextureVP6	DistributionShape	Texture_3_SubsGreen_Cytoplasm_14_GaborX_shape_skew
TextureVP6	DistributionShape	Texture_3_SubsGreen_Cytoplasm_14_GaborX_shape_kurt
TextureVP6	DistributionShape	Texture_3_SubsGreen_Cytoplasm_14_GaborX_shape_5mom
TextureVP6	Spread	Texture_3_SubsGreen_Cytoplasm_14_GaborX_spread_range
TextureVP6	Summary	Texture_3_SubsGreen_Cytoplasm_14_GaborX_loc_mode
TextureVP6	Summary	Texture_3_SubsGreen_Cytoplasm_14_GaborX_loc_median
TextureVP6	Spread	Texture_3_SubsGreen_Cytoplasm_14_GaborX_spread_iqr
TextureVP6	Summary	Texture_3_SubsGreen_Cytoplasm_15_GaborY_loc_mean
TextureVP6	Spread	Texture_3_SubsGreen_Cytoplasm_15_GaborY_spread_std
TextureVP6	DistributionShape	Texture_3_SubsGreen_Cytoplasm_15_GaborY_shape_skew
TextureVP6	DistributionShape	Texture_3_SubsGreen_Cytoplasm_15_GaborY_shape_kurt
TextureVP6	DistributionShape	Texture_3_SubsGreen_Cytoplasm_15_GaborY_shape_5mom
TextureVP6	Spread	Texture_3_SubsGreen_Cytoplasm_15_GaborY_spread_range
TextureVP6	Summary	Texture_3_SubsGreen_Cytoplasm_15_GaborY_loc_mode
TextureVP6	Summary	Texture_3_SubsGreen_Cytoplasm_15_GaborY_loc_median
TextureVP6	Spread	Texture_3_SubsGreen_Cytoplasm_15_GaborY_spread_iqr
State	Population	#Edge
State	Population	#SingleCell
State	Population	#mitotic
State	Population	#edge_mitotic
State	Population	#singlecell_mitotic
GlobalContext	Population	TCN
GlobalContext	Population	TotalDAPIArea
State	Population	SVM_#debris
State	Population	SVM_#nondebris
State	Population	SVM_#overseg
State	Population	SVM_#nonoverseg
State	Population	SVM_#underseg
State	Population	SVM_#nonunderseg
CellContext	Summary	LocalCellDensity_Nuclei_loc_total
CellContext	Summary	LocalCellDensity_Nuclei_loc_mean
CellContext	Spread	LocalCellDensity_Nuclei_spread_std
CellContext	DistributionShape	LocalCellDensity_Nuclei_shape_skew
CellContext	DistributionShape	LocalCellDensity_Nuclei_shape_kurt
CellContext	DistributionShape	LocalCellDensity_Nuclei_shape_5mom
CellContext	DistributionShape	LocalCellDensity_Nuclei_shape_6mom
CellContext	DistributionShape	LocalCellDensity_Nuclei_shape_4cum
CellContext	DistributionShape	LocalCellDensity_Nuclei_shape_5cum
CellContext	DistributionShape	LocalCellDensity_Nuclei_shape_6cum
CellContext	Summary	LocalCellDensity_Nuclei_loc_max
CellContext	Spread	LocalCellDensity_Nuclei_spread_range
CellContext	Summary	LocalCellDensity_Nuclei_loc_geommean
CellContext	Summary	LocalCellDensity_Nuclei_loc_harmmean
CellContext	Spread	LocalCellDensity_Nuclei_spread_cov
CellContext	Spread	LocalCellDensity_Nuclei_spread_madmean
CellContext	Summary	LocalCellDensity_Nuclei_loc_mode
CellContext	DistributionShape	LocalCellDensity_Nuclei_shape_bimodality
CellContext	Summary	LocalCellDensity_Nuclei_loc_median
CellContext	Summary	LocalCellDensity_Nuclei_loc_5quant
CellContext	Summary	LocalCellDensity_Nuclei_loc_95quant
CellContext	Summary	LocalCellDensity_Nuclei_loc_25quant
CellContext	Summary	LocalCellDensity_Nuclei_loc_75quant
CellContext	Spread	LocalCellDensity_Nuclei_spread_iqr
CellContext	Summary	LocalCellDensity_Nuclei_loc_iqmean
CellContext	Summary	LocalCellDensity_Nuclei_loc_midhinge
CellContext	Summary	LocalCellDensity_Nuclei_loc_trimean
CellContext	Spread	LocalCellDensity_Nuclei_spread_qcoeffdisp
CellContext	Spread	LocalCellDensity_Nuclei_spread_madmedian
CellContext	Summary	DistanceToEdge_Nuclei_loc_total
CellContext	Summary	DistanceToEdge_Nuclei_loc_mean
CellContext	Spread	DistanceToEdge_Nuclei_spread_std
CellContext	DistributionShape	DistanceToEdge_Nuclei_shape_skew
CellContext	DistributionShape	DistanceToEdge_Nuclei_shape_kurt
CellContext	DistributionShape	DistanceToEdge_Nuclei_shape_5mom
CellContext	DistributionShape	DistanceToEdge_Nuclei_shape_6mom
CellContext	DistributionShape	DistanceToEdge_Nuclei_shape_4cum
CellContext	DistributionShape	DistanceToEdge_Nuclei_shape_5cum
CellContext	DistributionShape	DistanceToEdge_Nuclei_shape_6cum
CellContext	Summary	DistanceToEdge_Nuclei_loc_min
CellContext	Summary	DistanceToEdge_Nuclei_loc_max
CellContext	Spread	DistanceToEdge_Nuclei_spread_range
CellContext	Summary	DistanceToEdge_Nuclei_loc_geommean
CellContext	Summary	DistanceToEdge_Nuclei_loc_harmmean
CellContext	Spread	DistanceToEdge_Nuclei_spread_cov
CellContext	Spread	DistanceToEdge_Nuclei_spread_madmean
CellContext	DistributionShape	DistanceToEdge_Nuclei_shape_bimodality
CellContext	Summary	DistanceToEdge_Nuclei_loc_median
CellContext	Summary	DistanceToEdge_Nuclei_loc_5quant
CellContext	Summary	DistanceToEdge_Nuclei_loc_95quant
CellContext	Summary	DistanceToEdge_Nuclei_loc_25quant
CellContext	Summary	DistanceToEdge_Nuclei_loc_75quant
CellContext	Spread	DistanceToEdge_Nuclei_spread_iqr
CellContext	Summary	DistanceToEdge_Nuclei_loc_iqmean
CellContext	Summary	DistanceToEdge_Nuclei_loc_midhinge
CellContext	Summary	DistanceToEdge_Nuclei_loc_trimean
CellContext	Spread	DistanceToEdge_Nuclei_spread_qcoeffdisp
CellContext	Spread	DistanceToEdge_Nuclei_spread_madmedian
CellContext	DistributionDistance	LocalCellDensity_Nuclei_shape_kstestscrambled
CellContext	DistributionDistance	DistanceToEdge_Nuclei_shape_kstestscrambled
CellContext	DistributionDistance	LocalCellDensity_Nuclei_shape_kstestempty
CellContext	DistributionDistance	DistanceToEdge_Nuclei_shape_kstestempty
CellContext	DistributionDistance	LocalCellDensity_Nuclei_location_ranksumtestscrambled
CellContext	DistributionDistance	DistanceToEdge_Nuclei_location_ranksumtestscrambled
CellContext	DistributionDistance	LocalCellDensity_Nuclei_location_ranksumtestempty
CellContext	DistributionDistance	DistanceToEdge_Nuclei_location_ranksumtestempty
Infection	Population	InfectionIndex
Infection	Population	II_edge
Infection	Population	II_nonEdge
Infection	Population	II_mitotic
Infection	Population	II_nonmitotic
Infection	Population	II_singleCell
Infection	Population	II_nonSingleCell
