# Supplementary material for: KCML: a machine‐learning framework for inference of multi‐scale gene functions from genetic perturbation screens
Source: Mol Syst Biol. 2020 Mar 6;16(3):e9083. doi: 10.15252/msb.20199083 (PMC7059140; doi:10.15252/msb.20199083)
Supplement: Supplementary file 4 — Table EV3 [file MSB-16-e9083-s004.xls]

## Sheet: Description
Table EV3: List of MSD genes in overrepresented KEGG pathways.

## Sheet: TableEV3
GeneSymbol	Annotation
GLUD1	KEGG_ALANINE_ASPARTATE_AND_GLUTAMATE_METABOLISM
ASL	KEGG_ALANINE_ASPARTATE_AND_GLUTAMATE_METABOLISM
IL4I1	KEGG_ALANINE_ASPARTATE_AND_GLUTAMATE_METABOLISM
GFPT1	KEGG_ALANINE_ASPARTATE_AND_GLUTAMATE_METABOLISM
GPT2	KEGG_ALANINE_ASPARTATE_AND_GLUTAMATE_METABOLISM
DDO	KEGG_ALANINE_ASPARTATE_AND_GLUTAMATE_METABOLISM
GAD1	KEGG_ALANINE_ASPARTATE_AND_GLUTAMATE_METABOLISM
AGXT	KEGG_ALANINE_ASPARTATE_AND_GLUTAMATE_METABOLISM
ALDH4A1	KEGG_ALANINE_ASPARTATE_AND_GLUTAMATE_METABOLISM
CAD	KEGG_ALANINE_ASPARTATE_AND_GLUTAMATE_METABOLISM
ALDH5A1	KEGG_ALANINE_ASPARTATE_AND_GLUTAMATE_METABOLISM
PPAT	KEGG_ALANINE_ASPARTATE_AND_GLUTAMATE_METABOLISM
ASPA	KEGG_ALANINE_ASPARTATE_AND_GLUTAMATE_METABOLISM
HLA-DRB4	KEGG_ALLOGRAFT_REJECTION
HLA-DOA	KEGG_ALLOGRAFT_REJECTION
CD80	KEGG_ALLOGRAFT_REJECTION
HLA-DMB	KEGG_ALLOGRAFT_REJECTION
HLA-DPA1	KEGG_ALLOGRAFT_REJECTION
CD40	KEGG_ALLOGRAFT_REJECTION
IL12B	KEGG_ALLOGRAFT_REJECTION
HLA-DQA2	KEGG_ALLOGRAFT_REJECTION
IL12A	KEGG_ALLOGRAFT_REJECTION
GZMB	KEGG_ALLOGRAFT_REJECTION
IL5	KEGG_ALLOGRAFT_REJECTION
IL10	KEGG_ALLOGRAFT_REJECTION
HLA-DRA	KEGG_ALLOGRAFT_REJECTION
MPI	KEGG_AMINO_SUGAR_AND_NUCLEOTIDE_SUGAR_METABOLISM
GCK	KEGG_AMINO_SUGAR_AND_NUCLEOTIDE_SUGAR_METABOLISM
AMDHD2	KEGG_AMINO_SUGAR_AND_NUCLEOTIDE_SUGAR_METABOLISM
NANS	KEGG_AMINO_SUGAR_AND_NUCLEOTIDE_SUGAR_METABOLISM
CYB5R3	KEGG_AMINO_SUGAR_AND_NUCLEOTIDE_SUGAR_METABOLISM
GFPT1	KEGG_AMINO_SUGAR_AND_NUCLEOTIDE_SUGAR_METABOLISM
HK3	KEGG_AMINO_SUGAR_AND_NUCLEOTIDE_SUGAR_METABOLISM
NAGK	KEGG_AMINO_SUGAR_AND_NUCLEOTIDE_SUGAR_METABOLISM
CHIT1	KEGG_AMINO_SUGAR_AND_NUCLEOTIDE_SUGAR_METABOLISM
RENBP	KEGG_AMINO_SUGAR_AND_NUCLEOTIDE_SUGAR_METABOLISM
UGP2	KEGG_AMINO_SUGAR_AND_NUCLEOTIDE_SUGAR_METABOLISM
CMAS	KEGG_AMINO_SUGAR_AND_NUCLEOTIDE_SUGAR_METABOLISM
GPI	KEGG_AMINO_SUGAR_AND_NUCLEOTIDE_SUGAR_METABOLISM
GMPPB	KEGG_AMINO_SUGAR_AND_NUCLEOTIDE_SUGAR_METABOLISM
HLA-DRB4	KEGG_ASTHMA
HLA-DOA	KEGG_ASTHMA
HLA-DMB	KEGG_ASTHMA
FCER1A	KEGG_ASTHMA
HLA-DPA1	KEGG_ASTHMA
CD40	KEGG_ASTHMA
HLA-DQA2	KEGG_ASTHMA
IL5	KEGG_ASTHMA
IL10	KEGG_ASTHMA
HLA-DRA	KEGG_ASTHMA
HLA-DOA	KEGG_AUTOIMMUNE_THYROID_DISEASE
CD80	KEGG_AUTOIMMUNE_THYROID_DISEASE
IFNA4	KEGG_AUTOIMMUNE_THYROID_DISEASE
IFNA1	KEGG_AUTOIMMUNE_THYROID_DISEASE
HLA-DMB	KEGG_AUTOIMMUNE_THYROID_DISEASE
IFNA17	KEGG_AUTOIMMUNE_THYROID_DISEASE
IFNA21	KEGG_AUTOIMMUNE_THYROID_DISEASE
IFNA14	KEGG_AUTOIMMUNE_THYROID_DISEASE
GZMB	KEGG_AUTOIMMUNE_THYROID_DISEASE
IL10	KEGG_AUTOIMMUNE_THYROID_DISEASE
CTLA4	KEGG_AUTOIMMUNE_THYROID_DISEASE
HLA-DRB4	KEGG_AUTOIMMUNE_THYROID_DISEASE
HLA-DPA1	KEGG_AUTOIMMUNE_THYROID_DISEASE
CD40	KEGG_AUTOIMMUNE_THYROID_DISEASE
HLA-DQA2	KEGG_AUTOIMMUNE_THYROID_DISEASE
IL5	KEGG_AUTOIMMUNE_THYROID_DISEASE
HLA-DRA	KEGG_AUTOIMMUNE_THYROID_DISEASE
TBPL2	KEGG_BASAL_TRANSCRIPTION_FACTORS
TAF1L	KEGG_BASAL_TRANSCRIPTION_FACTORS
TAF2	KEGG_BASAL_TRANSCRIPTION_FACTORS
TAF1	KEGG_BASAL_TRANSCRIPTION_FACTORS
TBP	KEGG_BASAL_TRANSCRIPTION_FACTORS
GTF2A1	KEGG_BASAL_TRANSCRIPTION_FACTORS
GTF2IRD1	KEGG_BASAL_TRANSCRIPTION_FACTORS
GTF2H2	KEGG_BASAL_TRANSCRIPTION_FACTORS
GTF2F2	KEGG_BASAL_TRANSCRIPTION_FACTORS
TAF4B	KEGG_BASAL_TRANSCRIPTION_FACTORS
TAF6	KEGG_BASAL_TRANSCRIPTION_FACTORS
GTF2H4	KEGG_BASAL_TRANSCRIPTION_FACTORS
GTF2H3	KEGG_BASAL_TRANSCRIPTION_FACTORS
DIAPH1	KEGG_FOCAL_ADHESION
FLT1	KEGG_FOCAL_ADHESION
FLT4	KEGG_FOCAL_ADHESION
CAPN2	KEGG_FOCAL_ADHESION
MYL5	KEGG_FOCAL_ADHESION
THBS3	KEGG_FOCAL_ADHESION
PPP1R12A	KEGG_FOCAL_ADHESION
ILK	KEGG_FOCAL_ADHESION
RAPGEF1	KEGG_FOCAL_ADHESION
ACTG1	KEGG_FOCAL_ADHESION
ITGA8	KEGG_FOCAL_ADHESION
PIK3R3	KEGG_FOCAL_ADHESION
VAV3	KEGG_FOCAL_ADHESION
COL6A2	KEGG_FOCAL_ADHESION
ITGA4	KEGG_FOCAL_ADHESION
ITGA3	KEGG_FOCAL_ADHESION
ITGA2B	KEGG_FOCAL_ADHESION
ITGA5	KEGG_FOCAL_ADHESION
COL5A1	KEGG_FOCAL_ADHESION
COL4A6	KEGG_FOCAL_ADHESION
COL4A4	KEGG_FOCAL_ADHESION
ITGB5	KEGG_FOCAL_ADHESION
ITGB6	KEGG_FOCAL_ADHESION
ITGAV	KEGG_FOCAL_ADHESION
ITGB1	KEGG_FOCAL_ADHESION
AKT3	KEGG_FOCAL_ADHESION
COL1A2	KEGG_FOCAL_ADHESION
PDGFC	KEGG_FOCAL_ADHESION
SHC3	KEGG_FOCAL_ADHESION
VEGFB	KEGG_FOCAL_ADHESION
PXN	KEGG_FOCAL_ADHESION
PDGFB	KEGG_FOCAL_ADHESION
PDGFRA	KEGG_FOCAL_ADHESION
BCAR1	KEGG_FOCAL_ADHESION
CRKL	KEGG_FOCAL_ADHESION
CCND3	KEGG_FOCAL_ADHESION
ACTN3	KEGG_FOCAL_ADHESION
SOS2	KEGG_FOCAL_ADHESION
PRKCB	KEGG_FOCAL_ADHESION
RAF1	KEGG_FOCAL_ADHESION
PRKCG	KEGG_FOCAL_ADHESION
ERBB2	KEGG_FOCAL_ADHESION
ARHGAP35	KEGG_FOCAL_ADHESION
SOS1	KEGG_FOCAL_ADHESION
ITGA6	KEGG_FOCAL_ADHESION
SRC	KEGG_FOCAL_ADHESION
PIK3R1	KEGG_FOCAL_ADHESION
PIK3R2	KEGG_FOCAL_ADHESION
ST6GALNAC3	KEGG_GLYCOSPHINGOLIPID_BIOSYNTHESIS_GANGLIO_SERIES
ST6GALNAC5	KEGG_GLYCOSPHINGOLIPID_BIOSYNTHESIS_GANGLIO_SERIES
SLC33A1	KEGG_GLYCOSPHINGOLIPID_BIOSYNTHESIS_GANGLIO_SERIES
ST3GAL5	KEGG_GLYCOSPHINGOLIPID_BIOSYNTHESIS_GANGLIO_SERIES
ST3GAL2	KEGG_GLYCOSPHINGOLIPID_BIOSYNTHESIS_GANGLIO_SERIES
B3GALT4	KEGG_GLYCOSPHINGOLIPID_BIOSYNTHESIS_GANGLIO_SERIES
PTCH2	KEGG_HEDGEHOG_SIGNALING_PATHWAY
WNT3A	KEGG_HEDGEHOG_SIGNALING_PATHWAY
ZIC2	KEGG_HEDGEHOG_SIGNALING_PATHWAY
WNT9A	KEGG_HEDGEHOG_SIGNALING_PATHWAY
CSNK1G1	KEGG_HEDGEHOG_SIGNALING_PATHWAY
WNT2B	KEGG_HEDGEHOG_SIGNALING_PATHWAY
WNT10B	KEGG_HEDGEHOG_SIGNALING_PATHWAY
WNT1	KEGG_HEDGEHOG_SIGNALING_PATHWAY
RAB23	KEGG_HEDGEHOG_SIGNALING_PATHWAY
WNT8B	KEGG_HEDGEHOG_SIGNALING_PATHWAY
STK36	KEGG_HEDGEHOG_SIGNALING_PATHWAY
WNT5B	KEGG_HEDGEHOG_SIGNALING_PATHWAY
DHH	KEGG_HEDGEHOG_SIGNALING_PATHWAY
PRKACB	KEGG_HEDGEHOG_SIGNALING_PATHWAY
BMP4	KEGG_HEDGEHOG_SIGNALING_PATHWAY
GLI2	KEGG_HEDGEHOG_SIGNALING_PATHWAY
BMP8B	KEGG_HEDGEHOG_SIGNALING_PATHWAY
GP1BA	KEGG_HEMATOPOIETIC_CELL_LINEAGE
EPO	KEGG_HEMATOPOIETIC_CELL_LINEAGE
CD34	KEGG_HEMATOPOIETIC_CELL_LINEAGE
ITGA4	KEGG_HEMATOPOIETIC_CELL_LINEAGE
ITGA3	KEGG_HEMATOPOIETIC_CELL_LINEAGE
KITLG	KEGG_HEMATOPOIETIC_CELL_LINEAGE
ITGA2B	KEGG_HEMATOPOIETIC_CELL_LINEAGE
ITGA5	KEGG_HEMATOPOIETIC_CELL_LINEAGE
THPO	KEGG_HEMATOPOIETIC_CELL_LINEAGE
IL11RA	KEGG_HEMATOPOIETIC_CELL_LINEAGE
CR2	KEGG_HEMATOPOIETIC_CELL_LINEAGE
CR1	KEGG_HEMATOPOIETIC_CELL_LINEAGE
HLA-DRB4	KEGG_HEMATOPOIETIC_CELL_LINEAGE
CSF1R	KEGG_HEMATOPOIETIC_CELL_LINEAGE
CD9	KEGG_HEMATOPOIETIC_CELL_LINEAGE
CD5	KEGG_HEMATOPOIETIC_CELL_LINEAGE
DNTT	KEGG_HEMATOPOIETIC_CELL_LINEAGE
IL2RA	KEGG_HEMATOPOIETIC_CELL_LINEAGE
ITGA6	KEGG_HEMATOPOIETIC_CELL_LINEAGE
CD37	KEGG_HEMATOPOIETIC_CELL_LINEAGE
CD3E	KEGG_HEMATOPOIETIC_CELL_LINEAGE
ANPEP	KEGG_HEMATOPOIETIC_CELL_LINEAGE
CD1A	KEGG_HEMATOPOIETIC_CELL_LINEAGE
IL5	KEGG_HEMATOPOIETIC_CELL_LINEAGE
IL5RA	KEGG_HEMATOPOIETIC_CELL_LINEAGE
HLA-DRA	KEGG_HEMATOPOIETIC_CELL_LINEAGE
HLA-DRB4	KEGG_INTESTINAL_IMMUNE_NETWORK_FOR_IGA_PRODUCTION
HLA-DOA	KEGG_INTESTINAL_IMMUNE_NETWORK_FOR_IGA_PRODUCTION
CD80	KEGG_INTESTINAL_IMMUNE_NETWORK_FOR_IGA_PRODUCTION
CCL27	KEGG_INTESTINAL_IMMUNE_NETWORK_FOR_IGA_PRODUCTION
IL15	KEGG_INTESTINAL_IMMUNE_NETWORK_FOR_IGA_PRODUCTION
ITGA4	KEGG_INTESTINAL_IMMUNE_NETWORK_FOR_IGA_PRODUCTION
CXCR4	KEGG_INTESTINAL_IMMUNE_NETWORK_FOR_IGA_PRODUCTION
HLA-DMB	KEGG_INTESTINAL_IMMUNE_NETWORK_FOR_IGA_PRODUCTION
HLA-DPA1	KEGG_INTESTINAL_IMMUNE_NETWORK_FOR_IGA_PRODUCTION
CD40	KEGG_INTESTINAL_IMMUNE_NETWORK_FOR_IGA_PRODUCTION
HLA-DQA2	KEGG_INTESTINAL_IMMUNE_NETWORK_FOR_IGA_PRODUCTION
TNFRSF13B	KEGG_INTESTINAL_IMMUNE_NETWORK_FOR_IGA_PRODUCTION
IL5	KEGG_INTESTINAL_IMMUNE_NETWORK_FOR_IGA_PRODUCTION
IL10	KEGG_INTESTINAL_IMMUNE_NETWORK_FOR_IGA_PRODUCTION
HLA-DRA	KEGG_INTESTINAL_IMMUNE_NETWORK_FOR_IGA_PRODUCTION
CALM2	KEGG_MELANOGENESIS
CALM1	KEGG_MELANOGENESIS
FZD4	KEGG_MELANOGENESIS
LEF1	KEGG_MELANOGENESIS
POMC	KEGG_MELANOGENESIS
WNT9A	KEGG_MELANOGENESIS
CREB1	KEGG_MELANOGENESIS
WNT2B	KEGG_MELANOGENESIS
WNT10B	KEGG_MELANOGENESIS
EDNRB	KEGG_MELANOGENESIS
GNAI1	KEGG_MELANOGENESIS
GNAI2	KEGG_MELANOGENESIS
WNT5B	KEGG_MELANOGENESIS
PRKACB	KEGG_MELANOGENESIS
GNAS	KEGG_MELANOGENESIS
DCT	KEGG_MELANOGENESIS
ADCY9	KEGG_MELANOGENESIS
PRKCB	KEGG_MELANOGENESIS
RAF1	KEGG_MELANOGENESIS
CREB3L4	KEGG_MELANOGENESIS
KITLG	KEGG_MELANOGENESIS
PRKCG	KEGG_MELANOGENESIS
WNT3A	KEGG_MELANOGENESIS
DVL1	KEGG_MELANOGENESIS
TYRP1	KEGG_MELANOGENESIS
WNT1	KEGG_MELANOGENESIS
WNT8B	KEGG_MELANOGENESIS
CALM2	KEGG_OLFACTORY_TRANSDUCTION
CALM1	KEGG_OLFACTORY_TRANSDUCTION
OR52W1	KEGG_OLFACTORY_TRANSDUCTION
OR2M7	KEGG_OLFACTORY_TRANSDUCTION
CLCA4	KEGG_OLFACTORY_TRANSDUCTION
OR2D3	KEGG_OLFACTORY_TRANSDUCTION
OR2AK2	KEGG_OLFACTORY_TRANSDUCTION
OR2L3	KEGG_OLFACTORY_TRANSDUCTION
OR4K17	KEGG_OLFACTORY_TRANSDUCTION
OR6C75	KEGG_OLFACTORY_TRANSDUCTION
OR52R1	KEGG_OLFACTORY_TRANSDUCTION
OR7G2	KEGG_OLFACTORY_TRANSDUCTION
PDC	KEGG_OLFACTORY_TRANSDUCTION
OR4P4	KEGG_OLFACTORY_TRANSDUCTION
OR7D2	KEGG_OLFACTORY_TRANSDUCTION
OR13F1	KEGG_OLFACTORY_TRANSDUCTION
OR13C3	KEGG_OLFACTORY_TRANSDUCTION
OR52B6	KEGG_OLFACTORY_TRANSDUCTION
OR3A1	KEGG_OLFACTORY_TRANSDUCTION
OR2AT4	KEGG_OLFACTORY_TRANSDUCTION
OR3A2	KEGG_OLFACTORY_TRANSDUCTION
OR4F6	KEGG_OLFACTORY_TRANSDUCTION
OR1A2	KEGG_OLFACTORY_TRANSDUCTION
OR5C1	KEGG_OLFACTORY_TRANSDUCTION
OR14C36	KEGG_OLFACTORY_TRANSDUCTION
OR2T10	KEGG_OLFACTORY_TRANSDUCTION
OR3A3	KEGG_OLFACTORY_TRANSDUCTION
OR5H6	KEGG_OLFACTORY_TRANSDUCTION
OR1E2	KEGG_OLFACTORY_TRANSDUCTION
OR5F1	KEGG_OLFACTORY_TRANSDUCTION
OR10H4	KEGG_OLFACTORY_TRANSDUCTION
OR8D1	KEGG_OLFACTORY_TRANSDUCTION
OR5D18	KEGG_OLFACTORY_TRANSDUCTION
OR5L1	KEGG_OLFACTORY_TRANSDUCTION
OR8U1	KEGG_OLFACTORY_TRANSDUCTION
OR5D13	KEGG_OLFACTORY_TRANSDUCTION
OR5A2	KEGG_OLFACTORY_TRANSDUCTION
OR52K2	KEGG_OLFACTORY_TRANSDUCTION
OR2A5	KEGG_OLFACTORY_TRANSDUCTION
OR8A1	KEGG_OLFACTORY_TRANSDUCTION
OR51L1	KEGG_OLFACTORY_TRANSDUCTION
OR5AS1	KEGG_OLFACTORY_TRANSDUCTION
OR1J1	KEGG_OLFACTORY_TRANSDUCTION
OR8G5	KEGG_OLFACTORY_TRANSDUCTION
OR12D3	KEGG_OLFACTORY_TRANSDUCTION
OR5B17	KEGG_OLFACTORY_TRANSDUCTION
OR1L8	KEGG_OLFACTORY_TRANSDUCTION
OR1N2	KEGG_OLFACTORY_TRANSDUCTION
OR8J1	KEGG_OLFACTORY_TRANSDUCTION
OR1S1	KEGG_OLFACTORY_TRANSDUCTION
OR8K1	KEGG_OLFACTORY_TRANSDUCTION
OR6T1	KEGG_OLFACTORY_TRANSDUCTION
OR8H2	KEGG_OLFACTORY_TRANSDUCTION
OR5B21	KEGG_OLFACTORY_TRANSDUCTION
OR5M11	KEGG_OLFACTORY_TRANSDUCTION
OR51B4	KEGG_OLFACTORY_TRANSDUCTION
OR13D1	KEGG_OLFACTORY_TRANSDUCTION
OR5AR1	KEGG_OLFACTORY_TRANSDUCTION
OR51E2	KEGG_OLFACTORY_TRANSDUCTION
OR52D1	KEGG_OLFACTORY_TRANSDUCTION
OR2B2	KEGG_OLFACTORY_TRANSDUCTION
OR52E4	KEGG_OLFACTORY_TRANSDUCTION
OR52N5	KEGG_OLFACTORY_TRANSDUCTION
OR2J3	KEGG_OLFACTORY_TRANSDUCTION
OR2B3	KEGG_OLFACTORY_TRANSDUCTION
OR52N4	KEGG_OLFACTORY_TRANSDUCTION
OR52B4	KEGG_OLFACTORY_TRANSDUCTION
OR6K2	KEGG_OLFACTORY_TRANSDUCTION
OR5AC2	KEGG_OLFACTORY_TRANSDUCTION
OR6N1	KEGG_OLFACTORY_TRANSDUCTION
OR1M1	KEGG_OLFACTORY_TRANSDUCTION
OR7G1	KEGG_OLFACTORY_TRANSDUCTION
OR2T27	KEGG_OLFACTORY_TRANSDUCTION
OR4A47	KEGG_OLFACTORY_TRANSDUCTION
OR10R2	KEGG_OLFACTORY_TRANSDUCTION
OR4C12	KEGG_OLFACTORY_TRANSDUCTION
OR6C3	KEGG_OLFACTORY_TRANSDUCTION
OR10H2	KEGG_OLFACTORY_TRANSDUCTION
OR11A1	KEGG_OLFACTORY_TRANSDUCTION
OR8S1	KEGG_OLFACTORY_TRANSDUCTION
OR5K1	KEGG_OLFACTORY_TRANSDUCTION
PRKACB	KEGG_OLFACTORY_TRANSDUCTION
OR1J2	KEGG_OLFACTORY_TRANSDUCTION
OR7A17	KEGG_OLFACTORY_TRANSDUCTION
OR2B6	KEGG_OLFACTORY_TRANSDUCTION
OR4Q3	KEGG_OLFACTORY_TRANSDUCTION
OR1J4	KEGG_OLFACTORY_TRANSDUCTION
OR10P1	KEGG_OLFACTORY_TRANSDUCTION
OR10K1	KEGG_OLFACTORY_TRANSDUCTION
OR6Y1	KEGG_OLFACTORY_TRANSDUCTION
CASP8	KEGG_P53_SIGNALING_PATHWAY
SFN	KEGG_P53_SIGNALING_PATHWAY
TSC2	KEGG_P53_SIGNALING_PATHWAY
RCHY1	KEGG_P53_SIGNALING_PATHWAY
TP73	KEGG_P53_SIGNALING_PATHWAY
MDM2	KEGG_P53_SIGNALING_PATHWAY
CASP3	KEGG_P53_SIGNALING_PATHWAY
TP53I3	KEGG_P53_SIGNALING_PATHWAY
SESN2	KEGG_P53_SIGNALING_PATHWAY
ATR	KEGG_P53_SIGNALING_PATHWAY
SESN3	KEGG_P53_SIGNALING_PATHWAY
CHEK2	KEGG_P53_SIGNALING_PATHWAY
RRM2	KEGG_P53_SIGNALING_PATHWAY
SIAH1	KEGG_P53_SIGNALING_PATHWAY
CHEK1	KEGG_P53_SIGNALING_PATHWAY
SESN1	KEGG_P53_SIGNALING_PATHWAY
STEAP3	KEGG_P53_SIGNALING_PATHWAY
CCNB1	KEGG_P53_SIGNALING_PATHWAY
CCND3	KEGG_P53_SIGNALING_PATHWAY
BRK1	KEGG_REGULATION_OF_ACTIN_CYTOSKELETON
DIAPH1	KEGG_REGULATION_OF_ACTIN_CYTOSKELETON
SSH2	KEGG_REGULATION_OF_ACTIN_CYTOSKELETON
RRAS2	KEGG_REGULATION_OF_ACTIN_CYTOSKELETON
ARPC4	KEGG_REGULATION_OF_ACTIN_CYTOSKELETON
CFL2	KEGG_REGULATION_OF_ACTIN_CYTOSKELETON
MYL5	KEGG_REGULATION_OF_ACTIN_CYTOSKELETON
ARHGEF4	KEGG_REGULATION_OF_ACTIN_CYTOSKELETON
FGF8	KEGG_REGULATION_OF_ACTIN_CYTOSKELETON
FGF3	KEGG_REGULATION_OF_ACTIN_CYTOSKELETON
FGF2	KEGG_REGULATION_OF_ACTIN_CYTOSKELETON
PPP1R12A	KEGG_REGULATION_OF_ACTIN_CYTOSKELETON
FGFR2	KEGG_REGULATION_OF_ACTIN_CYTOSKELETON
FGFR4	KEGG_REGULATION_OF_ACTIN_CYTOSKELETON
ACTG1	KEGG_REGULATION_OF_ACTIN_CYTOSKELETON
ITGA8	KEGG_REGULATION_OF_ACTIN_CYTOSKELETON
LIMK2	KEGG_REGULATION_OF_ACTIN_CYTOSKELETON
PIK3R3	KEGG_REGULATION_OF_ACTIN_CYTOSKELETON
IQGAP2	KEGG_REGULATION_OF_ACTIN_CYTOSKELETON
NCKAP1	KEGG_REGULATION_OF_ACTIN_CYTOSKELETON
VAV3	KEGG_REGULATION_OF_ACTIN_CYTOSKELETON
ITGA4	KEGG_REGULATION_OF_ACTIN_CYTOSKELETON
ITGA3	KEGG_REGULATION_OF_ACTIN_CYTOSKELETON
ITGA2B	KEGG_REGULATION_OF_ACTIN_CYTOSKELETON
ITGA5	KEGG_REGULATION_OF_ACTIN_CYTOSKELETON
PIP4K2B	KEGG_REGULATION_OF_ACTIN_CYTOSKELETON
DIAPH3	KEGG_REGULATION_OF_ACTIN_CYTOSKELETON
WASF1	KEGG_REGULATION_OF_ACTIN_CYTOSKELETON
ITGB5	KEGG_REGULATION_OF_ACTIN_CYTOSKELETON
ITGB6	KEGG_REGULATION_OF_ACTIN_CYTOSKELETON
ITGAV	KEGG_REGULATION_OF_ACTIN_CYTOSKELETON
ITGB1	KEGG_REGULATION_OF_ACTIN_CYTOSKELETON
PDGFC	KEGG_REGULATION_OF_ACTIN_CYTOSKELETON
CYFIP1	KEGG_REGULATION_OF_ACTIN_CYTOSKELETON
CHRM3	KEGG_REGULATION_OF_ACTIN_CYTOSKELETON
PXN	KEGG_REGULATION_OF_ACTIN_CYTOSKELETON
PDGFB	KEGG_REGULATION_OF_ACTIN_CYTOSKELETON
PDGFRA	KEGG_REGULATION_OF_ACTIN_CYTOSKELETON
BCAR1	KEGG_REGULATION_OF_ACTIN_CYTOSKELETON
CRKL	KEGG_REGULATION_OF_ACTIN_CYTOSKELETON
ACTN3	KEGG_REGULATION_OF_ACTIN_CYTOSKELETON
SOS2	KEGG_REGULATION_OF_ACTIN_CYTOSKELETON
RAF1	KEGG_REGULATION_OF_ACTIN_CYTOSKELETON
SSH3	KEGG_REGULATION_OF_ACTIN_CYTOSKELETON
ARHGAP35	KEGG_REGULATION_OF_ACTIN_CYTOSKELETON
ARPC2	KEGG_REGULATION_OF_ACTIN_CYTOSKELETON
SOS1	KEGG_REGULATION_OF_ACTIN_CYTOSKELETON
GSN	KEGG_REGULATION_OF_ACTIN_CYTOSKELETON
SSH1	KEGG_REGULATION_OF_ACTIN_CYTOSKELETON
ARAF	KEGG_REGULATION_OF_ACTIN_CYTOSKELETON
ITGA6	KEGG_REGULATION_OF_ACTIN_CYTOSKELETON
PIK3R1	KEGG_REGULATION_OF_ACTIN_CYTOSKELETON
PIK3R2	KEGG_REGULATION_OF_ACTIN_CYTOSKELETON
NOG	KEGG_TGF_BETA_SIGNALING_PATHWAY
GDF7	KEGG_TGF_BETA_SIGNALING_PATHWAY
INHBB	KEGG_TGF_BETA_SIGNALING_PATHWAY
ID2	KEGG_TGF_BETA_SIGNALING_PATHWAY
SMAD3	KEGG_TGF_BETA_SIGNALING_PATHWAY
RBL2	KEGG_TGF_BETA_SIGNALING_PATHWAY
RBL1	KEGG_TGF_BETA_SIGNALING_PATHWAY
SMAD1	KEGG_TGF_BETA_SIGNALING_PATHWAY
SMAD2	KEGG_TGF_BETA_SIGNALING_PATHWAY
SKP1	KEGG_TGF_BETA_SIGNALING_PATHWAY
CDKN2B	KEGG_TGF_BETA_SIGNALING_PATHWAY
PPP2CA	KEGG_TGF_BETA_SIGNALING_PATHWAY
PPP2R1A	KEGG_TGF_BETA_SIGNALING_PATHWAY
ID3	KEGG_TGF_BETA_SIGNALING_PATHWAY
PITX2	KEGG_TGF_BETA_SIGNALING_PATHWAY
TGFBR2	KEGG_TGF_BETA_SIGNALING_PATHWAY
LEFTY1	KEGG_TGF_BETA_SIGNALING_PATHWAY
LEFTY2	KEGG_TGF_BETA_SIGNALING_PATHWAY
SMAD7	KEGG_TGF_BETA_SIGNALING_PATHWAY
BMPR2	KEGG_TGF_BETA_SIGNALING_PATHWAY
GDF6	KEGG_TGF_BETA_SIGNALING_PATHWAY
ACVR2B	KEGG_TGF_BETA_SIGNALING_PATHWAY
ACVR1	KEGG_TGF_BETA_SIGNALING_PATHWAY
BMP4	KEGG_TGF_BETA_SIGNALING_PATHWAY
E2F5	KEGG_TGF_BETA_SIGNALING_PATHWAY
E2F4	KEGG_TGF_BETA_SIGNALING_PATHWAY
BMP8B	KEGG_TGF_BETA_SIGNALING_PATHWAY
THBS3	KEGG_TGF_BETA_SIGNALING_PATHWAY
MAGI2	KEGG_TIGHT_JUNCTION
TJP3	KEGG_TIGHT_JUNCTION
MYH13	KEGG_TIGHT_JUNCTION
RRAS2	KEGG_TIGHT_JUNCTION
CTTN	KEGG_TIGHT_JUNCTION
AKT3	KEGG_TIGHT_JUNCTION
EXOC3	KEGG_TIGHT_JUNCTION
CLDN18	KEGG_TIGHT_JUNCTION
CLDN17	KEGG_TIGHT_JUNCTION
PARD6B	KEGG_TIGHT_JUNCTION
GNAI1	KEGG_TIGHT_JUNCTION
GNAI2	KEGG_TIGHT_JUNCTION
VAPA	KEGG_TIGHT_JUNCTION
MYL5	KEGG_TIGHT_JUNCTION
ASH1L	KEGG_TIGHT_JUNCTION
YES1	KEGG_TIGHT_JUNCTION
MAGI3	KEGG_TIGHT_JUNCTION
MYH8	KEGG_TIGHT_JUNCTION
MYH11	KEGG_TIGHT_JUNCTION
ACTN3	KEGG_TIGHT_JUNCTION
PRKCB	KEGG_TIGHT_JUNCTION
PRKCG	KEGG_TIGHT_JUNCTION
PRKCH	KEGG_TIGHT_JUNCTION
PRKCD	KEGG_TIGHT_JUNCTION
CLDN19	KEGG_TIGHT_JUNCTION
PRKCQ	KEGG_TIGHT_JUNCTION
ACTG1	KEGG_TIGHT_JUNCTION
RAB13	KEGG_TIGHT_JUNCTION
PARD6G	KEGG_TIGHT_JUNCTION
PPP2R2A	KEGG_TIGHT_JUNCTION
PPP2CA	KEGG_TIGHT_JUNCTION
PPP2R1A	KEGG_TIGHT_JUNCTION
EXOC4	KEGG_TIGHT_JUNCTION
SRC	KEGG_TIGHT_JUNCTION
AMOTL1	KEGG_TIGHT_JUNCTION
PPP2R2C	KEGG_TIGHT_JUNCTION
EPB41L2	KEGG_TIGHT_JUNCTION
PARD3	KEGG_TIGHT_JUNCTION
CD80	KEGG_TOLL_LIKE_RECEPTOR_SIGNALING_PATHWAY
TLR9	KEGG_TOLL_LIKE_RECEPTOR_SIGNALING_PATHWAY
TLR6	KEGG_TOLL_LIKE_RECEPTOR_SIGNALING_PATHWAY
LY96	KEGG_TOLL_LIKE_RECEPTOR_SIGNALING_PATHWAY
AKT3	KEGG_TOLL_LIKE_RECEPTOR_SIGNALING_PATHWAY
TOLLIP	KEGG_TOLL_LIKE_RECEPTOR_SIGNALING_PATHWAY
TLR7	KEGG_TOLL_LIKE_RECEPTOR_SIGNALING_PATHWAY
TLR8	KEGG_TOLL_LIKE_RECEPTOR_SIGNALING_PATHWAY
CASP8	KEGG_TOLL_LIKE_RECEPTOR_SIGNALING_PATHWAY
CHUK	KEGG_TOLL_LIKE_RECEPTOR_SIGNALING_PATHWAY
IFNA4	KEGG_TOLL_LIKE_RECEPTOR_SIGNALING_PATHWAY
IFNA1	KEGG_TOLL_LIKE_RECEPTOR_SIGNALING_PATHWAY
IL12B	KEGG_TOLL_LIKE_RECEPTOR_SIGNALING_PATHWAY
IL12A	KEGG_TOLL_LIKE_RECEPTOR_SIGNALING_PATHWAY
MAP2K6	KEGG_TOLL_LIKE_RECEPTOR_SIGNALING_PATHWAY
IFNA17	KEGG_TOLL_LIKE_RECEPTOR_SIGNALING_PATHWAY
IFNA21	KEGG_TOLL_LIKE_RECEPTOR_SIGNALING_PATHWAY
IFNA14	KEGG_TOLL_LIKE_RECEPTOR_SIGNALING_PATHWAY
IKBKG	KEGG_TOLL_LIKE_RECEPTOR_SIGNALING_PATHWAY
IFNAR1	KEGG_TOLL_LIKE_RECEPTOR_SIGNALING_PATHWAY
CD40	KEGG_TOLL_LIKE_RECEPTOR_SIGNALING_PATHWAY
PIK3R3	KEGG_TOLL_LIKE_RECEPTOR_SIGNALING_PATHWAY
TAB1	KEGG_TOLL_LIKE_RECEPTOR_SIGNALING_PATHWAY
TLR1	KEGG_TOLL_LIKE_RECEPTOR_SIGNALING_PATHWAY
TLR2	KEGG_TOLL_LIKE_RECEPTOR_SIGNALING_PATHWAY
PIK3R1	KEGG_TOLL_LIKE_RECEPTOR_SIGNALING_PATHWAY
PIK3R2	KEGG_TOLL_LIKE_RECEPTOR_SIGNALING_PATHWAY
KLHL13	KEGG_UBIQUITIN_MEDIATED_PROTEOLYSIS
PIAS3	KEGG_UBIQUITIN_MEDIATED_PROTEOLYSIS
HERC1	KEGG_UBIQUITIN_MEDIATED_PROTEOLYSIS
MDM2	KEGG_UBIQUITIN_MEDIATED_PROTEOLYSIS
UBE2K	KEGG_UBIQUITIN_MEDIATED_PROTEOLYSIS
KLHL9	KEGG_UBIQUITIN_MEDIATED_PROTEOLYSIS
UBE3A	KEGG_UBIQUITIN_MEDIATED_PROTEOLYSIS
UBE2R2	KEGG_UBIQUITIN_MEDIATED_PROTEOLYSIS
TRIM37	KEGG_UBIQUITIN_MEDIATED_PROTEOLYSIS
FBXW8	KEGG_UBIQUITIN_MEDIATED_PROTEOLYSIS
UBE2E3	KEGG_UBIQUITIN_MEDIATED_PROTEOLYSIS
ANAPC7	KEGG_UBIQUITIN_MEDIATED_PROTEOLYSIS
UBE2I	KEGG_UBIQUITIN_MEDIATED_PROTEOLYSIS
SKP1	KEGG_UBIQUITIN_MEDIATED_PROTEOLYSIS
SIAH1	KEGG_UBIQUITIN_MEDIATED_PROTEOLYSIS
DET1	KEGG_UBIQUITIN_MEDIATED_PROTEOLYSIS
PIAS4	KEGG_UBIQUITIN_MEDIATED_PROTEOLYSIS
FBXO4	KEGG_UBIQUITIN_MEDIATED_PROTEOLYSIS
UBE2A	KEGG_UBIQUITIN_MEDIATED_PROTEOLYSIS
UBE2E1	KEGG_UBIQUITIN_MEDIATED_PROTEOLYSIS
UBE2E2	KEGG_UBIQUITIN_MEDIATED_PROTEOLYSIS
UBE2Q1	KEGG_UBIQUITIN_MEDIATED_PROTEOLYSIS
ANAPC10	KEGG_UBIQUITIN_MEDIATED_PROTEOLYSIS
RCHY1	KEGG_UBIQUITIN_MEDIATED_PROTEOLYSIS
UBE2W	KEGG_UBIQUITIN_MEDIATED_PROTEOLYSIS
UBE3C	KEGG_UBIQUITIN_MEDIATED_PROTEOLYSIS
UBE2J1	KEGG_UBIQUITIN_MEDIATED_PROTEOLYSIS
UBA2	KEGG_UBIQUITIN_MEDIATED_PROTEOLYSIS
CUL7	KEGG_UBIQUITIN_MEDIATED_PROTEOLYSIS
UBE3B	KEGG_UBIQUITIN_MEDIATED_PROTEOLYSIS
CUL4B	KEGG_UBIQUITIN_MEDIATED_PROTEOLYSIS
ANAPC4	KEGG_UBIQUITIN_MEDIATED_PROTEOLYSIS
TRIM32	KEGG_UBIQUITIN_MEDIATED_PROTEOLYSIS
FZR1	KEGG_UBIQUITIN_MEDIATED_PROTEOLYSIS
UBE2C	KEGG_UBIQUITIN_MEDIATED_PROTEOLYSIS
ERCC8	KEGG_UBIQUITIN_MEDIATED_PROTEOLYSIS
AOX1	KEGG_VALINE_LEUCINE_AND_ISOLEUCINE_DEGRADATION
ALDH1B1	KEGG_VALINE_LEUCINE_AND_ISOLEUCINE_DEGRADATION
ACADM	KEGG_VALINE_LEUCINE_AND_ISOLEUCINE_DEGRADATION
ACAT1	KEGG_VALINE_LEUCINE_AND_ISOLEUCINE_DEGRADATION
ACAA2	KEGG_VALINE_LEUCINE_AND_ISOLEUCINE_DEGRADATION
IL4I1	KEGG_VALINE_LEUCINE_AND_ISOLEUCINE_DEGRADATION
HADH	KEGG_VALINE_LEUCINE_AND_ISOLEUCINE_DEGRADATION
ALDH6A1	KEGG_VALINE_LEUCINE_AND_ISOLEUCINE_DEGRADATION
BCKDHB	KEGG_VALINE_LEUCINE_AND_ISOLEUCINE_DEGRADATION
HMGCS1	KEGG_VALINE_LEUCINE_AND_ISOLEUCINE_DEGRADATION
ALDH7A1	KEGG_VALINE_LEUCINE_AND_ISOLEUCINE_DEGRADATION
MUT	KEGG_VALINE_LEUCINE_AND_ISOLEUCINE_DEGRADATION
BCAT1	KEGG_VALINE_LEUCINE_AND_ISOLEUCINE_DEGRADATION
BCKDHA	KEGG_VALINE_LEUCINE_AND_ISOLEUCINE_DEGRADATION
