# Supplementary material for: KCML: a machine‐learning framework for inference of multi‐scale gene functions from genetic perturbation screens
Source: Mol Syst Biol. 2020 Mar 6;16(3):e9083. doi: 10.15252/msb.20199083 (PMC7059140; doi:10.15252/msb.20199083)
Supplement: Supplementary file 5 — Table EV4 [file MSB-16-e9083-s005.xls]

## Sheet: Description
Table EV4: List of MSD associated olfactory receptors and members of the olfactory receptor metagene.

## Sheet: TableEV4
Olfactory Receptors	Member of metagene
'OR10H2'	FALSE
'OR10H4'	FALSE
'OR10K1'	FALSE
'OR10P1'	FALSE
'OR11A1'	TRUE
'OR12D3'	TRUE
'OR13C3'	TRUE
'OR13D1'	FALSE
'OR13F1'	FALSE
'OR14C36'	FALSE
'OR1A2'	FALSE
'OR1E2'	FALSE
'OR1J1'	FALSE
'OR1J2'	FALSE
'OR1J4'	FALSE
'OR1L8'	FALSE
'OR1M1'	TRUE
'OR1N2'	FALSE
'OR1S1'	TRUE
'OR2A5'	TRUE
'OR2AK2'	TRUE
'OR2AT4'	TRUE
'OR2B2'	FALSE
'OR2B3'	TRUE
'OR2B6'	FALSE
'OR2D3'	FALSE
'OR2J3'	FALSE
'OR2L3'	TRUE
'OR2M7'	TRUE
'OR2T10'	FALSE
'OR2T27'	TRUE
'OR3A1'	FALSE
'OR3A2'	FALSE
'OR3A3'	FALSE
'OR4A47'	TRUE
'OR4C12'	TRUE
'OR4F6'	TRUE
'OR4K17'	TRUE
'OR4Q3'	TRUE
'OR51B4'	TRUE
'OR51E2'	FALSE
'OR51L1'	TRUE
'OR52B4'	TRUE
'OR52B6'	TRUE
'OR52D1'	TRUE
'OR52E4'	TRUE
'OR52K2'	TRUE
'OR52N4'	FALSE
'OR52N5'	TRUE
'OR52R1'	FALSE
'OR52W1'	FALSE
'OR5A2'	TRUE
'OR5AC2'	FALSE
'OR5AR1'	FALSE
'OR5AS1'	TRUE
'OR5B17'	TRUE
'OR5B21'	FALSE
'OR5C1'	TRUE
'OR5D13'	TRUE
'OR5D18'	TRUE
'OR5F1'	TRUE
'OR5H1'	TRUE
'OR5H6'	TRUE
'OR5K1'	FALSE
'OR5L1'	TRUE
'OR5M11'	FALSE
'OR6C3'	TRUE
'OR6C75'	TRUE
'OR6K2'	TRUE
'OR6N1'	FALSE
'OR6T1'	FALSE
'OR6Y1'	TRUE
'OR7A17'	TRUE
'OR7D2'	FALSE
'OR7G1'	FALSE
'OR7G2'	FALSE
'OR8A1'	FALSE
'OR8G5'	TRUE
'OR8H2'	TRUE
'OR8J1'	TRUE
'OR8K1'	TRUE
'OR8S1'	TRUE
'OR8U1'	TRUE
