# Supplementary material for: KCML: a machine‐learning framework for inference of multi‐scale gene functions from genetic perturbation screens
Source: Mol Syst Biol. 2020 Mar 6;16(3):e9083. doi: 10.15252/msb.20199083 (PMC7059140; doi:10.15252/msb.20199083)
Supplement: Supplementary file 6 — Table EV5 [file MSB-16-e9083-s006.xls]

## Sheet: Description
Table EV5: Top similar olfactory receptors to the olfactory receptors selected in our metagene.

## Sheet: TableEV5
Selected Olfactory receptor	Similar Olfactory receptor	Sequence similarity	length
OR6Y1	OR6B1	0.5452	310
OR2AK2	OR2T27	0.549	306
OR1M1	OR1F12	0.5505	307
OR1M1	OR1E1	0.5548	310
OR51L1	OR51F5P	0.5548	310
OR5AS1	OR5AP2	0.5548	301
OR5AS1	OR5AR1	0.5574	305
OR51L1	OR51G1	0.5592	304
OR1M1	OR1N1	0.5631	309
OR5AS1	OR5I1	0.5644	303
OR52B6	OR52B5P	0.5667	300
OR6Y1	OR6A2	0.5756	311
OR52D1	OR52S1P	0.5765	307
OR5C1	OR5AR1	0.5768	293
OR2AK2	OR2L8	0.5789	304
OR2AK2	OR2L3	0.5822	304
OR5C1	OR5W2	0.5836	293
OR52D1	OR52B2	0.5888	304
OR51L1	OR51G2	0.5934	305
OR6Y1	OR6P1	0.596	302
OR52B6	OR52B2	0.5973	298
OR52D1	OR52E8	0.5981	311
OR52B6	OR52Z1P	0.6027	297
OR4K17	OR4K5	0.6033	305
OR4K17	OR4K3P	0.6144	306
OR6K2	OR6K3	0.6197	305
OR6K2	OR6K4P	0.6263	297
OR6K2	OR6K6	0.6312	301
OR52B4	OR52B3P	0.6338	314
OR4K17	OR4K15	0.6379	301
OR8K1	OR8K5	0.6429	308
OR51B4	OR51B5	0.6502	303
OR51B4	OR51B2	0.6601	306
OR8K1	OR8V1P	0.6656	305
OR12D3	OR12D1P	0.6699	309
OR5A2	OR5A1	0.6733	303
OR12D3	OR12D2	0.6796	306
OR51B4	OR51B6	0.6797	306
OR8U1	OR5R1	0.682	305
OR52E4	OR52E2	0.6883	308
OR8K1	OR8K3	0.6883	308
OR4F6	OR4F13P	0.6903	310
OR52E4	OR52E8	0.6903	310
OR5D13	OR5D2P	0.6916	308
OR8S1	OR8T1P	0.6954	302
OR52E4	OR52E3P	0.6971	307
OR52N5	OR52N4	0.7016	305
OR4F6	OR4F15	0.7074	311
OR5B17	OR5B2	0.711	308
OR6C75	OR6C3	0.7194	310
OR52N5	OR52N1	0.7195	303
OR5B17	OR5B3	0.7226	310
OR5D13	OR5D3P	0.7226	310
OR5B17	OR5B1P	0.7258	310
OR4F6	OR4F14P	0.7273	308
OR5D13	OR5D15P	0.7296	307
OR6C75	OR6C74	0.7299	311
OR52N5	OR52N2	0.7362	307
OR6C75	OR6C66P	0.7377	305
OR6C3	OR6C1	0.7476	309
OR6C3	OR6C5P	0.7839	310
OR2A5	OR2A42	0.8019	308
OR6C3	OR6C7P	0.8039	311
OR7A17	OR7A1P	0.8039	306
OR7A17	OR7A2P	0.8066	305
OR5D18	OR5D16	0.8077	312
OR2A5	OR2A20P	0.8084	308
OR2A5	OR2A9P	0.8084	308
OR2B3	OR2AT2P	0.8252	309
OR7A17	OR7A10	0.8252	309
OR2AT4	OR2AT1P	0.834	253
OR13C3	OR13C4	0.8391	317
OR4C12	OR4C50P	0.8608	309
OR52K2	OR52K3P	0.8654	312
OR5H6	OR5H14	0.8669	308
OR8H2	OR8H1	0.8746	311
OR4C12	OR4C2P	0.8835	309
OR8J1	OR8J3	0.8861	316
OR5H6	OR5H7P	0.8964	309
OR4A47	OR4A19P	0.9061	309
OR52K2	OR52K1	0.9076	314
OR5F1	OR5F2P	0.9108	314
OR1S1	OR1S2	0.9167	312
OR2M7	OR2M3	0.9167	312
OR8H2	OR8H3	0.9199	312
OR2M7	OR2M2	0.9226	310
OR5L1	OR5L2	0.9228	311
OR2L3	OR2L6P	0.9263	312
OR2M7	OR2M5	0.9263	312
OR4Q3	OR4Q1P	0.9359	312
OR4A47	OR4A4P	0.9385	309
OR5H1	OR5H15	0.9457	313
OR2L3	OR2L8	0.9551	312
OR2T27	OR2T7	0.9862	290
OR11A1
