# Supplementary material for: KCML: a machine‐learning framework for inference of multi‐scale gene functions from genetic perturbation screens
Source: Mol Syst Biol. 2020 Mar 6;16(3):e9083. doi: 10.15252/msb.20199083 (PMC7059140; doi:10.15252/msb.20199083)
Supplement: Supplementary file 7 — Table EV6 [file MSB-16-e9083-s007.xls]

## Sheet: Description
Table EV6: Results of Cox Proportional Hazard model for OR5K1.

## Sheet: TableEV6
Type	Model	Model p-value	Predictor	coef	exp(coef)	se(coef)	z	Pr(>|z|)
Uni model		0.0341295	OR5K1+	0.516161	1.67558	0.24364	2.11854	0.0341295
Multi	Grade	7.85169e-08	OR5K1+	0.547375	1.72871	0.242696	2.25539	0.0241089
Multi	Grade		grade	1.21326	3.36445	0.227432	5.33463	9.57e-08
Multi	metastasis	1.47392e-13	OR5K1+	0.577198	1.78104	0.262638	2.1977	0.0279707
Multi	metastasis		metastasis	1.86382	6.44832	0.250969	7.4265	1.12e-13
Multi	node	3.49779e-10	OR5K1+	0.514174	1.67226	0.246654	2.0846	0.0371059
Multi	node		lymph nodes	0.888014	2.4303	0.143532	6.18685	6.14e-10
Multi	CIMP	0.201759	OR5K1+	0.452227	1.57181	0.247759	1.82527	0.0679602
Multi	CIMP		CIMP.High	0.482256	1.61973	0.49766	0.969049	0.332521
Multi	CIMP		CIMP.Low	0.509817	1.66499	0.472881	1.07811	0.280986
Multi	CIMP		CIMP.Neg	0.534501	1.7066	0.413927	1.29129	0.196602
Multi	MSI	0.145704	OR5K1+	0.534021	1.70578	0.247136	2.16084	0.0307078
Multi	MSI		MSI	-0.679552	0.506844	0.671733	-1.01164	0.31171
Multi	MSI		MSS	-0.508091	0.601643	0.600186	-0.846556	0.397243
Multi	Braf	0.458095	OR5K1+	-0.0794014	0.923669	0.380086	-0.208904	0.834523
Multi	Braf		braf_mut	-1.2565	0.284649	1.01597	-1.23675	0.216181
Multi	KRAS	0.966595	OR5K1+	-0.077539	0.925391	0.391064	-0.198277	0.842829
Multi	KRAS		kras_mut	-0.0768238	0.926053	0.363724	-0.211215	0.83272
Multi	CMS	0.18965	OR5K1+	0.492588	1.63655	0.243846	2.02008	0.043375
Multi	CMS		CMS1	0.111808	1.1183	0.485564	0.230264	0.817887
Multi	CMS		CMS2	-0.140025	0.869336	0.429439	-0.326065	0.744375
Multi	CMS		CMS3	-0.645579	0.524359	0.588554	-1.09689	0.27269
Multi	CMS		CMS4	0.269481	1.30928	0.430476	0.626006	0.531311
