# Supplementary material for: KCML: a machine‐learning framework for inference of multi‐scale gene functions from genetic perturbation screens
Source: Mol Syst Biol. 2020 Mar 6;16(3):e9083. doi: 10.15252/msb.20199083 (PMC7059140; doi:10.15252/msb.20199083)
Supplement: Supplementary file 8 — Table EV7 [file MSB-16-e9083-s008.xls]

## Sheet: Description
Table EV7: Results of Cox Proportional Hazard model for OR51B4.

## Sheet: TableEV7
Type	Model	Model p-value	Predictor	coef	exp(coef)	se(coef)	z	Pr(>|z|)
Uni model	Uni model	0.0511174	OR51B4+	0.832432	2.2989	0.42678	1.95049	0.0511174
Multi	Grade	2.15426e-07	OR51B4+	0.819754	2.26994	0.427133	1.9192	0.0549593
Multi	Grade		grade	1.20417	3.33399	0.228941	5.25975	1.44e-07
Multi	metastasis	1.74101e-13	OR51B4+	1.06785	2.90913	0.433051	2.46588	0.0136676
Multi	metastasis		metastasis	1.89409	6.64652	0.252842	7.4912	6.82e-14
Multi	node	1.08339e-09	OR51B4+	0.684446	1.98267	0.430787	1.58883	0.1121
Multi	node		lymph nodes	0.889783	2.4346	0.144936	6.13914	8.3e-10
Multi	CIMP	0.138183	OR51B4+	0.907751	2.47874	0.428458	2.11865	0.0341201
Multi	CIMP		CIMP.High	0.672699	1.95952	0.495025	1.35892	0.174172
Multi	CIMP		CIMP.Low	0.654739	1.92464	0.469883	1.39341	0.163497
Multi	CIMP		CIMP.Neg	0.703188	2.02018	0.409625	1.71667	0.0860404
Multi	MSI	0.192336	OR51B4+	0.865063	2.37516	0.428234	2.02007	0.0433758
Multi	MSI		MSI	-0.614666	0.540821	0.670274	-0.917037	0.359123
Multi	MSI		MSS	-0.359048	0.698341	0.593262	-0.605211	0.545039
Multi	Braf	0.119278	OR51B4+	0.995098	2.70499	0.605477	1.64349	0.100281
Multi	Braf		braf_mut	-1.224	0.294052	1.01588	-1.20486	0.228257
Multi	KRAS	0.233098	OR51B4+	1.02807	2.79568	0.605388	1.69821	0.0894685
Multi	KRAS		kras_mut	-0.0590285	0.94268	0.352621	-0.1674	0.867056
Multi	CMS	0.160685	OR51B4+	0.956115	2.60157	0.429763	2.22475	0.026098
Multi	CMS		CMS1	0.0699642	1.07247	0.484971	0.144265	0.885291
Multi	CMS		CMS2	-0.184761	0.831303	0.429318	-0.43036	0.666934
Multi	CMS		CMS3	-0.781111	0.457897	0.589141	-1.32585	0.18489
Multi	CMS		CMS4	0.252636	1.28741	0.4303	0.587115	0.557126
