# Supplementary material for: KCML: a machine‐learning framework for inference of multi‐scale gene functions from genetic perturbation screens
Source: Mol Syst Biol. 2020 Mar 6;16(3):e9083. doi: 10.15252/msb.20199083 (PMC7059140; doi:10.15252/msb.20199083)
Supplement: Supplementary file 9 — Table EV8 [file MSB-16-e9083-s009.xls]

## Sheet: Description
Table EV8: Results of Cox Proportional Hazard model for olfactory receptor metagene.

## Sheet: TableEV8
Test	Model	Model p-value	Predictors	coef	exp(coef)	se(coef)	z	Pr(>|z|)
Uni		0.0163716	OR+	0.373572	1.45292	0.155621	2.40052	0.0163716
Multi	grade	9.2104e-08	OR+	0.538033	1.71264	0.248545	2.16473	0.0304084
Multi	grade		grade	1.15786	3.18311	0.226778	5.10569	3.29593e-07
Multi	metastasis	1.58899e-13	OR+	0.578359	1.78311	0.26579	2.176	0.0295551
Multi	metastasis		metastasis	1.81529	6.14287	0.25108	7.22993	4.83245e-13
Multi	lymph nodes	3.09e-10	OR+	0.58642	1.79754	0.251092	2.33548	0.0195182
Multi	lymph nodes		lymph nodes	0.890481	2.4363	0.145975	6.10025	1.05903e-09
Multi	CIMP	0.0635053	OR+	0.621844	1.86236	0.248472	2.50268	0.0123259
Multi	CIMP		CIMP.High	0.682022	1.97787	0.493879	1.38095	0.167294
Multi	CIMP		CIMP.Low	0.66607	1.94657	0.469638	1.41826	0.156114
Multi	CIMP		CIMP.Neg	0.688651	1.99103	0.408588	1.68544	0.0919038
Multi	﻿microsatellite instability	0.081079	OR+	0.607108	1.83512	0.2481	2.44703	0.0144039
Multi	﻿microsatellite instability		msi	-0.570517	0.565233	0.668444	-0.8535	0.393382
Multi	﻿microsatellite instability		mss	-0.311571	0.732295	0.592303	-0.526034	0.598865
Multi	braf_mut	0.276639	OR+	0.354735	1.4258	0.345773	1.02592	0.30493
Multi	braf_mut		braf_mut	-1.27404	0.279699	1.01614	-1.2538	0.209914
Multi	kras_mut	0.613209	OR+	0.336658	1.40026	0.34546	0.97452	0.329798
Multi	kras_mut		kras_mut	-0.052746	0.948621	0.353002	-0.149421	0.881221
Multi	CMS	0.147615	OR+	0.555194	1.74228	0.250719	2.21441	0.0268006
Multi	CMS		CMS1	-0.0523939	0.948955	0.488805	-0.107188	0.91464
Multi	CMS		CMS2	-0.258273	0.772384	0.431151	-0.599032	0.549151
Multi	CMS		CMS3	-0.732366	0.48077	0.587317	-1.24697	0.212409
Multi	CMS		CMS4	0.107338	1.11331	0.433914	0.247372	0.804621
