# Supplementary material for: KCML: a machine‐learning framework for inference of multi‐scale gene functions from genetic perturbation screens
Source: Mol Syst Biol. 2020 Mar 6;16(3):e9083. doi: 10.15252/msb.20199083 (PMC7059140; doi:10.15252/msb.20199083)
Supplement: Supplementary file 10 — Table EV9 [file MSB-16-e9083-s010.xls]

## Sheet: Description
Table EV9: Predictivety of olfactory receptor genes when expression levels of neighboring oncogenes are considered.

## Sheet: TableEV9
CancerGene	MetaGenePval	CancerGenePval
'AGBL2'	0.015	0.652
'AHCTF1'	0.016	0.765
'BTN3A2'	0.011	0.204
'C2CD3'	0.015	0.658
'CC2D1A'	0.013	0.146
'CCKBR'	0.018	0.115
'CCNB1IP1'	0.018	0.119
'CDH24'	0.015	0.434
'CEP170'	0.022	0.343
'CHD8'	0.019	0.455
'CNGA4'	0.014	0.605
'COL2A1'	0.016	0.995
'COL5A3'	0.016	0.231
'CREB3L1'	0.015	0.408
'CTNND1'	0.012	0.029
'CYP4F22'	0.011	0.164
'DCHS1'	0.031	0.042
'DNAJB1'	0.016	0.984
'DNM2'	0.017	0.555
'DNMT1'	0.015	0.602
'DTX4'	0.017	0.063
'ELAVL3'	0.027	0.014
'EPHA6'	0.024	0.011
'FAM111B'	0.017	0.305
'FAM118B'	0.018	0.2
'FANCF'	0.016	0.656
'FOLH1'	0.019	0.178
'GPX5'	0.015	0.023
'HIST1H2AD'	0.016	0.904
'HIST1H2AG'	0.014	0.636
'HIST1H2AL'	0.015	0.215
'HIST1H2AM'	0.015	0.965
'HIST1H2BJ'	0.015	0.469
'HIST1H3B'	0.02	0.284
'HIST1H3C'	0.014	0.084
'HIST1H3D'	0.015	0.381
'HIST1H3G'	0.014	0.626
'HIST1H3H'	0.015	0.421
'HNRNPK'	0.014	0.64
'HNRNPU'	0.015	0.938
'IGF1R'	0.013	0.424
'IPO7'	0.017	0.318
'KBTBD4'	0.015	0.742
'KEAP1'	0.015	0.922
'LMO1'	0.014	0.232
'LRRC55'	0.015	0.886
'LRRK1'	0.016	0.976
'LYL1'	0.028	0.073
'MPEG1'	0.014	0.28
'MRVI1'	0.018	0.134
'MUC16'	0.021	0.526
'MYOD1'	0.02	0.003
'NLRP3'	0.015	0.791
'OR10A7'	0.014	0.011
'OR11L1'	0.014	0.012
'OR1M1'	0.014	0.023
'OR2A2'	0.015	0.04
'OR2D2'	0.021	0.01
'OR2L13'	0.02	0.015
'OR2M4'	0.014	0.02
'OR2T33'	0.014	0.051
'OR2T35'	0.014	0.009
'OR2T4'	0.016	0.027
'OR2W3'	0.016	0.588
'OR4C13'	0.014	0.012
'OR4C15'	0.014	0.011
'OR4C46'	0.014	0.01
'OR4C6'	0.018	0.045
'OR4K1'	0.015	0.013
'OR4L1'	0.014	0.012
'OR51I2'	0.016	0.03
'OR52E8'	0.015	0.014
'OR52N1'	0.013	0.015
'OR5B17'	0.014	0.012
'OR5L1'	0.015	0.008
'OR5L2'	0.015	0.013
'OR5T1'	0.014	0.015
'OR6A2'	0.015	0.088
'OR6K3'	0.017	0.021
'OR8H2'	0.014	0.012
'OR8K1'	0.014	0.021
'OXA1L'	0.017	0.298
'PCSK6'	0.016	0.493
'PDIA4'	0.016	0.744
'PEAR1'	0.014	0.574
'PODNL1'	0.014	0.171
'RPL10'	0.015	0.905
'RPS13'	0.015	0.853
'S1PR2'	0.019	0.545
'SLC1A6'	0.012	0.042
'SMARCA4'	0.018	0.087
'SMC2'	0.017	0.728
'ST3GAL6'	0.018	0.491
'SWAP70'	0.016	0.712
'TAS2R60'	0.015	0.179
'TEP1'	0.027	0.311
'TGM1'	0.022	0.318
'TM9SF1'	0.015	0.711
'TRIM48'	0.014	0.019
'TRIM58'	0.015	0.046
'TRPV5'	0.019	0.011
'VAV1'	0.02	0.08
'ZNF823'	0.016	0.391
'ZNF844'	0.015	0.59
