# Supplementary material for: KCML: a machine‐learning framework for inference of multi‐scale gene functions from genetic perturbation screens
Source: Mol Syst Biol. 2020 Mar 6;16(3):e9083. doi: 10.15252/msb.20199083 (PMC7059140; doi:10.15252/msb.20199083)
Supplement: Supplementary file 11 — Code EV1 [file MSB-16-e9083-s011.zip]

Archive with 84 entries (77 files):
- SupplementarySoftware/
- __MACOSX/._SupplementarySoftware
- SupplementarySoftware/.DS_Store
- __MACOSX/SupplementarySoftware/._.DS_Store
- SupplementarySoftware/Source/
- __MACOSX/SupplementarySoftware/._Source
- SupplementarySoftware/Compiled/
- __MACOSX/SupplementarySoftware/._Compiled
- SupplementarySoftware/Source/.DS_Store
- __MACOSX/SupplementarySoftware/Source/._.DS_Store
- SupplementarySoftware/Source/trainKCML.m
- __MACOSX/SupplementarySoftware/Source/._trainKCML.m
- SupplementarySoftware/Source/config.txt
- __MACOSX/SupplementarySoftware/Source/._config.txt
- SupplementarySoftware/Source/parsecsv.m
- __MACOSX/SupplementarySoftware/Source/._parsecsv.m
- SupplementarySoftware/Source/mycvpartition2.m
- __MACOSX/SupplementarySoftware/Source/._mycvpartition2.m
- SupplementarySoftware/Source/computeExpStats.m
- __MACOSX/SupplementarySoftware/Source/._computeExpStats.m
- SupplementarySoftware/Source/generateSamples.m
- __MACOSX/SupplementarySoftware/Source/._generateSamples.m
- SupplementarySoftware/Source/classifyFunctionalAnnotations.m
- __MACOSX/SupplementarySoftware/Source/._classifyFunctionalAnnotations.m
- SupplementarySoftware/Source/mycvpartition.m
- __MACOSX/SupplementarySoftware/Source/._mycvpartition.m
- SupplementarySoftware/Source/annotations/
- __MACOSX/SupplementarySoftware/Source/._annotations
- SupplementarySoftware/Source/sampleFunctionalAnnotation.m
- __MACOSX/SupplementarySoftware/Source/._sampleFunctionalAnnotation.m
- SupplementarySoftware/Source/main.m
- __MACOSX/SupplementarySoftware/Source/._main.m
- SupplementarySoftware/Source/optimizeClassifier.m
- __MACOSX/SupplementarySoftware/Source/._optimizeClassifier.m
- SupplementarySoftware/Source/readme.rtf
- __MACOSX/SupplementarySoftware/Source/._readme.rtf
- SupplementarySoftware/Source/getClassificationMetrics.m
- __MACOSX/SupplementarySoftware/Source/._getClassificationMetrics.m
- SupplementarySoftware/Source/validateClassifier.m
- __MACOSX/SupplementarySoftware/Source/._validateClassifier.m
- SupplementarySoftware/Source/license.txt
- __MACOSX/SupplementarySoftware/Source/._license.txt
- SupplementarySoftware/Source/data/
- __MACOSX/SupplementarySoftware/Source/._data
- SupplementarySoftware/Source/selectFeatures.m
- __MACOSX/SupplementarySoftware/Source/._selectFeatures.m
- SupplementarySoftware/Compiled/.DS_Store
- __MACOSX/SupplementarySoftware/Compiled/._.DS_Store
- SupplementarySoftware/Compiled/config.txt
- __MACOSX/SupplementarySoftware/Compiled/._config.txt
- SupplementarySoftware/Compiled/KCML.exe
- __MACOSX/SupplementarySoftware/Compiled/._KCML.exe
- SupplementarySoftware/Compiled/annotations/
- __MACOSX/SupplementarySoftware/Compiled/._annotations
- SupplementarySoftware/Compiled/log
- __MACOSX/SupplementarySoftware/Compiled/._log
- SupplementarySoftware/Compiled/readme.txt
- __MACOSX/SupplementarySoftware/Compiled/._readme.txt
- SupplementarySoftware/Compiled/data/
- __MACOSX/SupplementarySoftware/Compiled/._data
- SupplementarySoftware/Source/annotations/.DS_Store
- __MACOSX/SupplementarySoftware/Source/annotations/._.DS_Store
- SupplementarySoftware/Source/annotations/DemoAnnotations.csv
- __MACOSX/SupplementarySoftware/Source/annotations/._DemoAnnotations.csv
- SupplementarySoftware/Source/annotations/DemoAnnotations.mat
- __MACOSX/SupplementarySoftware/Source/annotations/._DemoAnnotations.mat
- SupplementarySoftware/Source/data/.DS_Store
- __MACOSX/SupplementarySoftware/Source/data/._.DS_Store
- SupplementarySoftware/Source/data/DemoData.mat
- __MACOSX/SupplementarySoftware/Source/data/._DemoData.mat
- SupplementarySoftware/Source/data/DemoData.csv
- __MACOSX/SupplementarySoftware/Source/data/._DemoData.csv
- SupplementarySoftware/Compiled/annotations/DemoAnnotations.csv
- __MACOSX/SupplementarySoftware/Compiled/annotations/._DemoAnnotations.csv
- SupplementarySoftware/Compiled/annotations/DemoAnnotations.mat
- __MACOSX/SupplementarySoftware/Compiled/annotations/._DemoAnnotations.mat
- SupplementarySoftware/Compiled/annotations/DemoAnnotations_.mat
- __MACOSX/SupplementarySoftware/Compiled/annotations/._DemoAnnotations_.mat
- SupplementarySoftware/Compiled/data/DemoData_.mat
- __MACOSX/SupplementarySoftware/Compiled/data/._DemoData_.mat
- SupplementarySoftware/Compiled/data/DemoData.mat
- __MACOSX/SupplementarySoftware/Compiled/data/._DemoData.mat
- SupplementarySoftware/Compiled/data/DemoData.csv
- __MACOSX/SupplementarySoftware/Compiled/data/._DemoData.csv
