# Supplementary material for: KCML: a machine‐learning framework for inference of multi‐scale gene functions from genetic perturbation screens
Source: Mol Syst Biol. 2020 Mar 6;16(3):e9083. doi: 10.15252/msb.20199083 (PMC7059140; doi:10.15252/msb.20199083)
Supplement: Supplementary file 11 — Code EV1 [file MSB-16-e9083-s011.zip › SupplementarySoftware/Source/mycvpartition.m]

function crossValidationSamples = mycvpartition(Y,K)
% Generate K random cross validatation samples from training data
% Y: label matrix
% K: number of cross validation samples
% crossValidationSamples is a matrix of the same length as Y where every 
% column is the indeces of one cross validation sample the index 
%
% Copyright (c) Heba Sailem 2018
%

posIdx = Y==1;
negIdx = find(Y~=1);
%negSubSampleIdx=floor(linspace(0,length(negIdx),K+1));
crossValidationSamples = logical(zeros(length(Y),K));
for i=1:K
    crNeg = logical(zeros(length(Y),1));
    rng(i);
    negSamples = randperm(length(negIdx), [sum(posIdx)])';
    crNeg(negIdx(negSamples)) = 1;
    crossValidationSamples(:,i) = posIdx | crNeg; 
end
