# Supplementary material for: KCML: a machine‐learning framework for inference of multi‐scale gene functions from genetic perturbation screens
Source: Mol Syst Biol. 2020 Mar 6;16(3):e9083. doi: 10.15252/msb.20199083 (PMC7059140; doi:10.15252/msb.20199083)
Supplement: Supplementary file 11 — Code EV1 [file MSB-16-e9083-s011.zip › SupplementarySoftware/Source/main.m]

% main
% Requirements:
% - update desired values in config.txt including experiment name, sigma values, and number of cross validation during training.
% - annotations files in annotations folder. The first column should have gene names and the second column should have functional annotation name as in the included example file. The name of this file should follow the following format: $expName$Annotation. For example if expName=Demo then annotation file name should be DemoAnnotation.csv.
% - data files in annotations folder. The first column should have gene names as in the included example file.The name of this file should follow the following format: $expName$Data. For example if expName=Demo then data file name should be DemoData.csv.
%
% Output:
% - The prediction of KCML on various functional terms and its confidence in these predictions 
% - The performance of the classifiers
% - The selected features by different classifiers
% - The individual trained model and their performance
%
% Copyright (c) Heba Sailem 2018   
%
fid = fopen('config.txt');
tline = fgetl(fid);
while tline~=-1
    eval(tline);
    tline = fgetl(fid);
end
fclose(fid);

dataFile = strcat('data/',expName,'Data');
annotationFile = strcat('annotations/',expName,'Annotations');
savePath = fullfile('classification_results',expName);
modelsPath = fullfile(savePath,'Models/');

parsecsv
opts.maxNumFeat = size(data,2); % maximum number that can be selected for a classifier


% Train classifiers for the provided GO terms 
trainKCML(dataFile, annotationFile, savePath, opts);


% Estimate KCML performance, and select successful classifiers
load(dataFile);
load(annotationFile);
[Mdl, Feats, stats, pred, conf, prank] = computeExpStats(modelsPath, data, gene, annotations, featureNames, functionalTerms, 'Mdl');

% Select classificable terms based on recall and percentage of genes
% predicted positive
idx = find(stats.testRecall>.3 & stats.trainingRecall>.4 & stats.percentPredictedPositive<.2);

%% Save results
% Set shuffle to 1 to perform cross validation to further validate the predictions of successful classifiers 
% Only predictions confirmed by > cvThreshold of the folds are considered
shuffle = 0;
if shuffle
    K = 10; % Number of folds for cross validation based on all annotations
    cvThreshold = 0.7;
    [cvMdl, cvPred, cvPredConf] = validateClassifier(modelsPath, idx, data, gene, annotations, featureNames, functionalTerms, 'Mdl', K);
    
    % Only consider validated predictions
    finalpred = cvPred>=cvThreshold & pred>0;
    save(strcat('classification_results/', expName, '/Results'), 'Mdl', 'cvMdl', 'Feats', 'stats', 'pred', 'conf', 'prank', 'cvPredConf', 'finalpred', 'cvPred','-v7.3');
else
    save(strcat('classification_results/',expName, '/Results'), 'Mdl', 'Feats', 'stats', 'pred', 'conf', 'prank','-v7.3');
end

%% Write results of all classifiers to csv files

% Generate a list of selected features for each classifier
selectedFeatList = {};
for i = 1:length(functionalTerms)
    selectedFeatList = [ selectedFeatList; ...
        repmat(functionalTermNames(i), length(Feats{i}), 1), ...
        Feats{i}'];
end

confTable = array2table(conf,'VariableNames', strtok(functionalTermNames ,';'), 'RowNames', gene);
predTable = array2table(pred,'VariableNames', strtok(functionalTermNames ,';'), 'RowNames', gene);
selectedFeatList = array2table(selectedFeatList,'VariableNames', {'FunctionalTermNames','Selected Features'});
stats.Properties.RowNames = functionalTermNames;


writetable(stats,strcat('classification_results/', expName,'/Results.csv'),'Delimiter',',','WriteRowNames', true);
writetable(confTable,strcat('classification_results/', expName,'/PredictionsConfidence.csv'), 'Delimiter', ',', 'WriteRowNames',true);
writetable(predTable,strcat('classification_results/', expName,'/Predictions.csv'),'Delimiter', ',', 'WriteRowNames',true);
writetable(selectedFeatList,strcat('classification_results/', expName,'/SelectedFeatures.csv'),'Delimiter', ',');
