# Supplementary material for: KCML: a machine‐learning framework for inference of multi‐scale gene functions from genetic perturbation screens
Source: Mol Syst Biol. 2020 Mar 6;16(3):e9083. doi: 10.15252/msb.20199083 (PMC7059140; doi:10.15252/msb.20199083)
Supplement: Supplementary file 11 — Code EV1 [file MSB-16-e9083-s011.zip › SupplementarySoftware/Compiled/log]

Start KCML training
Training classifier 1 out of 1 
Starting parallel pool (parpool) using the 'local' profile ...
