# Supplementary material for: KCML: a machine‐learning framework for inference of multi‐scale gene functions from genetic perturbation screens
Source: Mol Syst Biol. 2020 Mar 6;16(3):e9083. doi: 10.15252/msb.20199083 (PMC7059140; doi:10.15252/msb.20199083)
Supplement: Supplementary file 11 — Code EV1 [file MSB-16-e9083-s011.zip › SupplementarySoftware/Source/annotations/DemoAnnotations.csv]

GeneSymbol	FunctionalTermName
'AIM1'	cell cycle checkpoint
'APC'	cell cycle checkpoint
'ARID3A'	cell cycle checkpoint
'ATF2'	cell cycle checkpoint
'ATM'	cell cycle checkpoint
'ATR'	cell cycle checkpoint
'AURKA'	cell cycle checkpoint
'AURKB'	cell cycle checkpoint
'BABAM1'	cell cycle checkpoint
'BACH1'	cell cycle checkpoint
'BAX'	cell cycle checkpoint
'BCL2L1'	cell cycle checkpoint
'BLM'	cell cycle checkpoint
'BRCA1'	cell cycle checkpoint
'BRCC3'	cell cycle checkpoint
'BRE'	cell cycle checkpoint
'BRIP1'	cell cycle checkpoint
'BRSK1'	cell cycle checkpoint
'BTG2'	cell cycle checkpoint
'BUB1B'	cell cycle checkpoint
'BUB1'	cell cycle checkpoint
'BUB3'	cell cycle checkpoint
'C5orf45'	cell cycle checkpoint
'CARM1'	cell cycle checkpoint
'CASP2'	cell cycle checkpoint
'CCNB1'	cell cycle checkpoint
'CCND1'	cell cycle checkpoint
'CCR4'	cell cycle checkpoint
'CDC14B'	cell cycle checkpoint
'CDC25C'	cell cycle checkpoint
'CDC45'	cell cycle checkpoint
'CDC5L'	cell cycle checkpoint
'CDC6'	cell cycle checkpoint
'CDH1'	cell cycle checkpoint
'CDK1'	cell cycle checkpoint
'CDK2'	cell cycle checkpoint
'CDK5RAP3'	cell cycle checkpoint
'CDKN1A'	cell cycle checkpoint
'CDKN1B'	cell cycle checkpoint
'CDKN2B'	cell cycle checkpoint
'CDS1'	cell cycle checkpoint
'CDT1'	cell cycle checkpoint
'CENPF'	cell cycle checkpoint
'CENPJ'	cell cycle checkpoint
'CEP63'	cell cycle checkpoint
'CHEK1'	cell cycle checkpoint
'CHEK2'	cell cycle checkpoint
'CHFR'	cell cycle checkpoint
'CHMP4C'	cell cycle checkpoint
'CLOCK'	cell cycle checkpoint
'CLSPN'	cell cycle checkpoint
'CNOT10'	cell cycle checkpoint
'CNOT11'	cell cycle checkpoint
'CNOT1'	cell cycle checkpoint
'CNOT2'	cell cycle checkpoint
'CNOT3'	cell cycle checkpoint
'CNOT4'	cell cycle checkpoint
'CNOT6L'	cell cycle checkpoint
'CNOT6'	cell cycle checkpoint
'CNOT7'	cell cycle checkpoint
'CNOT8'	cell cycle checkpoint
'CRADD'	cell cycle checkpoint
'DCLRE1B'	cell cycle checkpoint
'DLG1'	cell cycle checkpoint
'DNA2L'	cell cycle checkpoint
'DONSON'	cell cycle checkpoint
'DOT1L'	cell cycle checkpoint
'DTL'	cell cycle checkpoint
'E2F1'	cell cycle checkpoint
'E2F4'	cell cycle checkpoint
'E2F7'	cell cycle checkpoint
'E2F8'	cell cycle checkpoint
'EIF2AK4'	cell cycle checkpoint
'EME1'	cell cycle checkpoint
'EME2'	cell cycle checkpoint
'EP300'	cell cycle checkpoint
'FANCI'	cell cycle checkpoint
'FBXO31'	cell cycle checkpoint
'FBXO6'	cell cycle checkpoint
'FOXN3'	cell cycle checkpoint
'FOXO4'	cell cycle checkpoint
'FZR1'	cell cycle checkpoint
'GADD45A'	cell cycle checkpoint
'GIGYF2'	cell cycle checkpoint
'GML'	cell cycle checkpoint
'GTSE1'	cell cycle checkpoint
'H2AFX'	cell cycle checkpoint
'HINFP'	cell cycle checkpoint
'HMGA2'	cell cycle checkpoint
'HORMAD1'	cell cycle checkpoint
'HRAS'	cell cycle checkpoint
'HUS1B'	cell cycle checkpoint
'HUS1'	cell cycle checkpoint
'IK'	cell cycle checkpoint
'INTS3'	cell cycle checkpoint
'INTS7'	cell cycle checkpoint
'KLHL22'	cell cycle checkpoint
'KNTC1'	cell cycle checkpoint
'MAD1L1'	cell cycle checkpoint
'MAD2L1BP'	cell cycle checkpoint
'MAD2L1'	cell cycle checkpoint
'MAD2L2'	cell cycle checkpoint
'MAPK14'	cell cycle checkpoint
'MDC1'	cell cycle checkpoint
'MDM2'	cell cycle checkpoint
'MDM4'	cell cycle checkpoint
'MRE11A'	cell cycle checkpoint
'MSH2'	cell cycle checkpoint
'MUC1'	cell cycle checkpoint
'MUS81'	cell cycle checkpoint
'NABP1'	cell cycle checkpoint
'NABP2'	cell cycle checkpoint
'NAE1'	cell cycle checkpoint
'NBN'	cell cycle checkpoint
'NEK11'	cell cycle checkpoint
'NPM1'	cell cycle checkpoint
'NSUN2'	cell cycle checkpoint
'ORAOV1'	cell cycle checkpoint
'PCBP4'	cell cycle checkpoint
'PCNA'	cell cycle checkpoint
'PEA15'	cell cycle checkpoint
'PIDD1'	cell cycle checkpoint
'PLAGL1'	cell cycle checkpoint
'PLK1'	cell cycle checkpoint
'PLK2'	cell cycle checkpoint
'PLK3'	cell cycle checkpoint
'PML'	cell cycle checkpoint
'PRCC'	cell cycle checkpoint
'PRKDC'	cell cycle checkpoint
'PRMT1'	cell cycle checkpoint
'PRPF19'	cell cycle checkpoint
'PSMG2'	cell cycle checkpoint
'PTPN11'	cell cycle checkpoint
'RAD17'	cell cycle checkpoint
'RAD1'	cell cycle checkpoint
'RAD9A'	cell cycle checkpoint
'RAD9B'	cell cycle checkpoint
'RB1'	cell cycle checkpoint
'RBBP8'	cell cycle checkpoint
'RBL2'	cell cycle checkpoint
'RFWD3'	cell cycle checkpoint
'RGCC'	cell cycle checkpoint
'RPA2'	cell cycle checkpoint
'RPA4'	cell cycle checkpoint
'RPL26'	cell cycle checkpoint
'RPS27A'	cell cycle checkpoint
'RPS27L'	cell cycle checkpoint
'RPS6'	cell cycle checkpoint
'RQCD1'	cell cycle checkpoint
'SETMAR'	cell cycle checkpoint
'SFN'	cell cycle checkpoint
'SOX11'	cell cycle checkpoint
'SOX4'	cell cycle checkpoint
'SPDL1'	cell cycle checkpoint
'SYF2'	cell cycle checkpoint
'TAOK1'	cell cycle checkpoint
'TAOK2'	cell cycle checkpoint
'TAOK3'	cell cycle checkpoint
'TEX14'	cell cycle checkpoint
'TFDP1'	cell cycle checkpoint
'TFDP2'	cell cycle checkpoint
'TGFB1'	cell cycle checkpoint
'TICRR'	cell cycle checkpoint
'TIPIN'	cell cycle checkpoint
'TIPRL'	cell cycle checkpoint
'TNKS1BP1'	cell cycle checkpoint
'TOP2A'	cell cycle checkpoint
'TOP2B'	cell cycle checkpoint
'TOPBP1'	cell cycle checkpoint
'TP53BP1'	cell cycle checkpoint
'TP53'	cell cycle checkpoint
'TP63'	cell cycle checkpoint
'TP73'	cell cycle checkpoint
'TPR'	cell cycle checkpoint
'TRIAP1'	cell cycle checkpoint
'TRIP13'	cell cycle checkpoint
'TTK'	cell cycle checkpoint
'UBA52'	cell cycle checkpoint
'UBB'	cell cycle checkpoint
'UBC'	cell cycle checkpoint
'UIMC1'	cell cycle checkpoint
'USP17L2'	cell cycle checkpoint
'USP28'	cell cycle checkpoint
'VPS4A'	cell cycle checkpoint
'WAC'	cell cycle checkpoint
'WNT9A'	cell cycle checkpoint
'XPC'	cell cycle checkpoint
'ZAK'	cell cycle checkpoint
'ZFYVE19'	cell cycle checkpoint
'ZNF207'	cell cycle checkpoint
'ZNF385A'	cell cycle checkpoint
'ZNF830'	cell cycle checkpoint
'ZW10'	cell cycle checkpoint
'ZWILCH'	cell cycle checkpoint
'ZWINT'	cell cycle checkpoint
