# Supplementary material for: KCML: a machine‐learning framework for inference of multi‐scale gene functions from genetic perturbation screens
Source: Mol Syst Biol. 2020 Mar 6;16(3):e9083. doi: 10.15252/msb.20199083 (PMC7059140; doi:10.15252/msb.20199083)
Supplement: Supplementary file 11 — Code EV1 [file MSB-16-e9083-s011.zip › SupplementarySoftware/Source/data/DemoData.csv]

GeneSymbol	A375_27260156_viability	A673_27260156_viability	ASPC1_27869803_viabilityafter36days	CADOES1_27260156_viability	CAL120_27260156_viability	COLO741_27260156_viability	CORL105_27260156_viability	DLD1_26627737_viability	DLD1_28700943_viability	EOL1_28162770_viability	EW8_27260156_viability	EWS502_27260156_viability	G402_27260156_viability	GBMcells_26627737_viabilityafter13days	GBMcells_26627737_viabilityafter21days	HCC44_27260156_viability	HCT116_26627737_viabilityafter12days	HCT116_26627737_viabilityafter15days	HCT116_26627737_viabilityafter18days	HCT116_28700943_viability	HEL_28162770_viability	HeLa_26627737_viabilityafter12days	HeLa_26627737_viabilityafter15days	HeLa_26627737_viabilityafter18days	HL60_27760321_viability	HPAFII_27869803_viabilityafter15days	HPAFII_27869803_viabilityafter27days	HPAFII_27869803_viabilityafter31days	HPAFII_27869803_viabilityafter35days	HS294T_27260156_viability	HT1080_27760321_viability	HT29_27260156_viability	HT29_27760321_viabilityafter13days	HT29_27760321_viabilityafter16days	HT29_27760321_viabilityafter19days	HT29_27760321_viabilityafter22days	HT29_27760321_viabilityafter25days	Jiyoye_26472758_viability	K562_26472758_viability	K562_27260156_viability	KBM7_26472758_viability	LNCAPCLONEFGC_27260156_viability	MEWO_27260156_viability	MHHES1_27260156_viability	MOLM13_27760321_viability	MOLM13_28162770_viability	MONOMAC1_28162770_viability	MV411_27760321_viability	MV411_28162770_viability
'APC'	0.286506131	0.495017985	0.326487221	0.296474641	-0.554377218	0.493865991	0.483060135	-1.777966002	0.285512966	0.806812097	0.492659551	0.494184528	0.290112913	-0.298892201	0.439569541	-0.553605228	-1.195872735	-1.288687219	0.152420287	0.003688657	-0.05464175	1.293794492	1.528738587	1.554717337	-1.08448995	1.28105248	1.716186211	1.758557562	1.943156511	0.486311596	1.211357572	-1.632410234	-1.838199483	-2.246458119	-2.331453488	-1.525789175	-1.422309847	1.043345614	0.204088109	0.225029582	-0.576083879	0.291847843	0.489668941	0.490245801	0.569443763	0.716304439	0.78619553	-0.844396708	1.170558988
'ATF2'	0.865142247	0.223903677	0.426173698	1.097201889	0.717575223	0.315843916	0.847866417	1.232304977	-0.136808025	0.574175397	0.565136423	0.293463143	1.008571908	-0.202846631	-0.019875543	0.406623773	0.265307746	-0.180824458	-0.166175794	0.147447627	0.402226464	0.213867855	0.463313889	0.450437419	-0.435457708	0.142191694	0.543130629	0.643323167	0.498931863	0.323708081	0.57545398	0.47624596	-0.44514968	1.478865018	-0.072943508	0.102722509	0.725566241	0.446879637	0.519529764	0.434659492	0.650608412	0.90826946	-0.221978024	0.866836738	1.063536561	0.889122439	0.403537969	-1.705161856	0.473126406
'ATM'	0.360598696	-0.355617494	0.583033848	0.848475101	0.051043358	0.390480499	0.40462426	-0.963359716	0.12837874	1.434945057	0.466405241	-0.517290642	0.689446691	1.249003931	0.952529727	-0.268704261	0.351287035	0.572791137	0.515628441	-0.550444368	-0.314825366	0.430585908	0.602432361	0.593246448	-1.701516376	0.704410313	0.111835862	-0.103460642	-0.025067851	-0.433412239	0.63174326	0.107057473	-0.444990344	-0.405064417	-0.199371586	-0.474892535	-0.66599436	0.556682618	0.267429423	0.52589688	-0.305934496	1.240591915	-0.439540781	-0.002492418	1.180920824	1.046402477	0.59526676	1.472615465	0.904960339
'ATR'	-2.577154166	-2.643389143	-1.821045258	-1.690999441	-1.736831648	-2.246642382	-2.492434156	-2.299880779	-2.988420951	-1.223457835	-1.938503868	-2.704989566	-1.017097422	-0.903093478	-2.37964302	-1.987537698	-2.468537547	-2.353297947	-1.587432809	-4.015438278	-1.577280691	-2.386646549	-1.037985395	-1.088227035	-1.727328191	-2.019327638	-1.611550578	-1.297855707	-1.157393019	-1.639610981	-0.525233447	-2.188981552	-1.994815679	-1.582625761	-1.43790761	-1.182432003	-1.211481685	-1.595084915	-1.944541641	-1.831649904	-2.652688957	-1.696882352	-2.467550982	-3.072055486	-2.143194792	-1.651119577	-1.486049961	-2.416527125	-1.143692952
'AURKA'	-1.459550924	-2.80197943	-1.570261319	-2.620033791	-1.5342203	-3.226108011	-2.643452966	-2.380259673	-2.146840884	-2.430804599	-4.158786349	-2.114119964	-2.289992524	-1.656707335	-1.640783666	-2.542236282	-3.654985335	-1.248360302	-2.738803375	-1.776946513	-2.053325698	-2.289313034	-2.862692954	-2.807007203	-2.475558053	-2.659491155	-2.363336962	-1.663406532	-2.147430763	-3.292758516	-2.337635983	-1.015928682	-2.734838795	-2.424636392	-2.250737989	-2.316432186	-2.230956423	-3.991736003	-2.58126741	-2.481889852	-2.538854187	-3.166178931	-1.856477153	-2.757075775	-3.247296209	-2.087528881	-1.553630263	-2.180153398	-1.697158057
'AURKB'	-4.924034241	-2.60795124	-3.692098506	-5.047092044	-2.790780999	-2.609007616	-2.560116759	-3.263419294	-3.533784328	-2.257819933	-2.616967591	-2.60521498	-4.970955303	-4.441253239	-4.810485052	-2.784000553	-2.285332712	-1.745397764	-3.696336548	-1.791220932	-3.113042712	-3.397326129	-2.435078315	-2.398743118	-2.685634712	-3.833485662	-3.528422154	-3.959040063	-3.898189733	-2.573989644	-4.755780905	-5.559216762	-6.069244318	-4.588618605	-4.632389185	-5.170981381	-5.356541969	-3.728412553	-3.471065785	-3.416037903	-2.832169072	-5.02125772	-2.590430124	-2.579343405	-2.705351832	-3.84443172	-4.481183092	-2.846749313	-1.967950769
'BACH1'	0.261300595	0.71624021	1.061959048	0.25039178	0.164234823	0.288487768	0.749698174	-0.156306893	0.005138903	0.278751165	-0.562578409	0.495503035	0.336676554	-0.188431902	0.218762089	0.261137076	-0.627677809	-0.046575107	0.095895662	0.739551228	-0.411424603	0.554293786	0.621471017	0.609488261	0.447152785	0.593354921	0.100502447	0.431024966	0.461246254	0.342368352	-0.380390219	0.409413902	0.546469134	0.278130367	0.415717247	0.231893356	0.568612579	0.079091389	0.78887394	0.455707434	0.485528185	0.45415406	0.513841968	0.176151963	0.191197927	0.901989817	0.278199482	0.48279799	-0.002058013
'BAX'	0.364197096	0.756698194	0.558663825	0.780339889	1.215841443	0.787853398	0.324178155	0.418603648	-0.291072373	1.281899512	0.486311259	0.354613614	0.461717046	-0.077144996	0.074340639	1.417956481	0.717740353	0.43422052	0.40921726	0.191908215	0.961990972	0.312376848	0.743547185	0.765806279	1.214591549	0.113271596	0.465831266	0.529960286	0.374925185	0.602866483	0.201479007	-0.079601131	0.535458706	0.259251784	-0.12710342	0.361545883	-0.174209762	0.622941524	0.244871978	0.426438359	0.907411483	0.894683522	0.32371964	0.731607537	-0.088213078	0.781919523	0.889700316	0.724014339	0.100237909
'BLM'	-0.524819122	-1.083274522	-0.45792763	0.069306988	0.379549514	-0.686510478	-1.429740811	-0.787552046	-0.633384995	-0.654483419	-0.844274107	-0.956066089	-0.073438206	-2.450277609	-1.672503629	-0.034514195	0.474194799	0.83043962	-0.913087275	-0.510888647	-0.305820389	0.168813743	0.021466302	-0.071497485	-0.393141294	-1.558103514	-1.438829598	-1.191802743	-1.1253533	-0.389040622	-0.620608167	-0.993406283	-0.582337007	-0.897506346	-0.984452504	-0.97216339	-1.021246776	-0.79259728	-0.13573416	0.177694861	-0.402599651	-0.762404011	-1.10094241	-0.531875507	-1.386017944	-1.713826473	-0.51935168	-0.919309364	-0.098478529
'BRCA1'	-0.961028016	-1.359154499	-0.701059983	-0.415770775	-0.309719286	-1.163736557	-2.04754781	-1.718557971	-1.238685385	-0.127708837	-0.800718979	-0.509825455	-1.05941784	-2.200749173	-2.455020131	-0.548354642	-1.032953461	-0.904050022	-0.76232155	-0.716696094	-0.847999191	-0.165863567	0.15546447	0.14972623	0.767099106	-0.356532412	-0.675917084	-0.504599704	-0.420800815	-1.079324875	-0.758167487	-1.33573536	-0.071809536	-0.140593404	-0.761189687	-0.361023057	-0.567310013	-0.66845356	0.386338805	-0.151783167	-1.097411236	-0.518713254	-0.582471132	-1.134499072	-0.486232765	-1.107270431	-0.156385629	-0.499003281	-1.550531062
'BRCC3'	1.139763576	0.418666547	0.222579387	0.841688204	0.339343978	0.757222305	0.623725622	0.559726872	-0.115962698	0.545223681	0.75842956	0.175316754	1.163368655	0.435229907	0.431456777	0.46719229	0.479009975	0.284178195	0.5524681	0.674865017	-0.210879209	0.244939006	0.245244506	0.245216102	-0.66085096	0.573405263	0.682721243	0.682448695	0.681444365	0.31046912	1.354767096	0.286955427	0.70145073	0.714648097	0.450007765	0.269438108	0.725345977	0.250531669	0.220799339	0.86582488	-0.374015198	0.363375277	0.435516337	1.019834032	0.441514927	1.428379731	-0.051863675	0.796377643	0.5972007
'BRIP1'	-1.763468407	-1.1795092	0.276014636	-1.805836227	-0.902482582	-1.180609594	-1.159199929	-0.041964243	-0.335867391	-2.108464607	-1.1854606	-1.178416248	-1.779740715	-2.28616869	-2.851912236	-0.900775352	0.328393529	-0.054959563	0.083727679	-0.100338521	-1.057552595	0.211571956	0.688652844	0.682280243	-3.049031729	-0.004975477	-0.132318279	-0.163954157	-0.324921879	-1.165189676	0.091465592	-0.24132995	0.097131546	0.715556928	0.038304185	-0.234471415	0.287538204	-0.661463631	-0.225540747	-0.200614542	-0.927252735	-1.798478754	-1.17251629	-1.166267751	-0.8355428	-2.222569564	1.225695932	-0.739405035	-1.709750927
'BTG2'	-0.433936869	0.221035718	0.323411425	-0.610163252	-0.26934344	-0.260955884	-0.101805244	-0.12742026	-0.517661092	-0.103637323	0.012487458	-0.231973756	0.239790021	-0.042236251	-0.243243693	0.104438661	0.330889041	0.494419541	-0.151693299	-0.192661716	0.31899481	0.171610602	0.268910551	0.279852503	-0.682640934	-0.184123749	0.101807093	0.260231461	0.30583247	-0.027511815	0.276712505	0.035915008	0.241252708	0.945295852	0.546230375	0.614863946	0.79786205	0.103609939	0.009583428	-0.211862107	-0.146061466	-0.454316138	0.594615701	-0.129168325	-0.092897482	-0.33389902	0.302817751	0.714220741	-0.270184306
'BUB1'	-0.982289256	-0.348202653	-0.582525179	-0.393460669	-0.619053129	-0.581036413	-0.951627222	-0.470783104	-0.616043477	-1.395723434	-0.768615961	-0.786679976	-0.484571117	-0.035948699	0.394303868	-1.348275816	0.376091353	-0.060864093	-1.700882897	-0.875117357	-0.573364622	0.050050431	0.136985588	0.142831289	-0.917768993	-0.574256332	-0.635739499	-0.563660049	-0.889927351	0.110198207	-0.578004507	-0.507589156	-0.215191777	-0.358090606	-0.334603882	-0.281739485	-0.54933773	0.290178828	-0.29987823	-0.461939293	-1.025871362	0.011607727	-0.966140913	-1.012593365	-0.635954559	-0.636055904	-0.614179929	-0.906816921	-0.174608823
'BUB1B'	-1.611309604	-2.642025146	-1.92901726	-3.036672289	-1.630510718	-1.926642375	-1.973508254	-4.275714504	-1.765166169	-2.332948955	-2.097418833	-2.303145638	-2.141161673	-2.136637831	-2.273586486	-1.318770083	-2.696811101	-2.639250721	-2.751534966	-1.747194698	-3.947034255	-1.862644723	-2.239228301	-2.17701229	-2.783468619	-3.156712907	-2.866989491	-2.816003665	-3.208669009	-0.730961537	-1.783489837	-1.867302647	-2.381477355	-2.341698883	-2.369811487	-2.403588646	-2.337958653	-1.143418684	-0.598873513	-0.223693545	-1.112929097	-1.45203202	-1.610170746	-2.559007829	-1.647720892	-0.776356469	-1.2619607	-1.114806722	-2.153063072
'BUB3'	-3.715446306	-3.389440032	-4.077084475	-3.410719813	-2.494342002	-3.92214034	-2.852758061	-2.720090742	-2.888709653	-2.522897828	-3.06092101	-3.48638892	-2.123247845	-2.314088871	-1.020706106	-2.710497011	-3.52466017	-4.380958122	-4.071203565	-2.38429721	-3.874475237	-3.107648984	-2.622581283	-2.610816094	-2.058660045	-2.510945017	-3.563880579	-3.376646481	-3.522561964	-2.515270288	-3.419225027	-3.443341798	-3.042751515	-3.475119939	-3.391746458	-3.264858299	-3.494576264	-3.118734028	-1.913248219	-2.762999557	-3.551483666	-2.459592459	-3.395679035	-4.12197715	-3.11377282	-2.562557467	-3.594376273	-2.269692745	-3.32591412
'CARM1'	-0.18640559	-0.436513454	-0.456682139	0.642528356	-0.536489004	0.768077562	-0.732209157	-0.502636366	-0.342331949	0.363020417	-1.010078897	0.091208884	0.748275097	-0.429791676	-0.8115955	-0.470105291	0.253317733	0.573132749	0.309010717	-0.431525844	-0.624575682	-0.479653539	-0.517722932	-0.565464314	0.363114479	-0.414747042	-1.076547851	-1.092063592	-0.864930709	0.098190081	0.686114063	-1.367830075	-1.080838323	-1.116135706	-0.917143796	-1.247512502	-1.233312509	-0.375127773	0.073463276	0.061335341	-0.80599027	0.088824388	-0.804918508	-0.119151158	-0.154048703	-1.137117912	0.267261372	0.001609866	-0.541000634
'CASP2'	1.226328772	1.954704312	0.478184755	1.260291173	1.093681393	1.953507337	1.914619194	0.536053896	1.351032783	0.76097801	1.955477868	1.952191603	1.239049237	0.950624545	1.150552537	1.090025609	0.433754628	0.418427074	0.179116547	1.110827282	1.231821405	0.73370597	0.962474607	0.952462279	0.338160203	0.849680743	0.770671167	1.015355559	1.002898552	1.92592622	1.103521005	0.627615213	0.243989649	0.367911528	0.41626366	0.572156594	0.419197732	0.57396645	1.516873016	1.525638639	1.086478428	1.250170118	1.938596779	1.934229634	1.177621728	0.429820761	1.516175427	0.612951863	1.168711632
'CCR4'	0.228325914	0.880751007	0.150819951	0.739244198	-0.29127036	0.877231245	0.812084374	0.618527296	0.399345342	0.352818551	-0.050955814	-0.211348667	0.465578957	0.73522605	0.776447083	0.481394684	0.240070774	0.097053261	0.212775428	0.586167802	0.367515349	0.054556937	0.022766344	0.020404976	0.334133867	0.485818912	0.789689622	0.920962214	0.991213131	0.394893207	0.632905667	0.900489927	0.652689134	0.461735851	0.471501872	0.637669802	0.74764824	0.259273565	0.343950758	-0.188011527	0.578891337	0.203700002	1.299814359	1.031834309	-0.577785605	0.388102046	0.636009197	-1.027134155	0.42481997
'CDC14B'	0.306903774	0.713336686	0.381104403	0.31739304	1.145619232	0.712177964	0.697171967	1.060197139	-0.096409992	1.275216331	0.711446689	0.712252071	0.310708356	-0.781776335	-1.010253544	1.141823908	0.260905018	-0.333349564	0.772913743	-0.147986175	0.704635018	-1.199359652	-0.437811886	-0.43122353	-0.050435638	0.921965425	0.682713462	0.916715478	0.386401768	0.701628262	-0.622292398	-0.184473268	0.600209454	0.485927623	0.371259864	-0.181692259	0.249543434	0.270123724	1.287075007	1.297971967	1.138873345	0.312646997	0.706378543	0.706215951	0.403616262	0.618253083	0.741931229	0.214440289	0.86263299
'CDC5L'	-1.572166672	-1.768918553	-1.560877973	-1.570234779	-1.021372225	-1.277853894	-1.594556137	-1.454523258	-2.46757381	-2.159670871	-1.69709501	-2.262096783	-1.231643845	-1.481782878	-1.49085409	-1.173482081	0.04999394	-1.062121461	-1.652995507	-4.010814813	-1.470785997	-2.424169057	-2.044804117	-2.093044992	-2.919316291	-1.679192468	-1.638593492	-1.209628824	-1.116153263	-2.347857403	-1.786829719	-2.358194029	-3.962959206	-4.189753238	-3.695717553	-3.994342031	-3.608879892	-2.205027792	-1.725912531	-1.482779829	-1.571651731	-1.140722671	-1.930140813	-2.483188133	-1.371576258	-1.700930686	-1.780240248	-1.270910014	-1.481078415
'CDC6'	-1.103474549	-1.767595696	-1.34573459	-0.689353262	-0.170256022	-0.64759317	-1.611260572	-0.721756235	-1.499111102	-0.257438501	-1.086093711	-0.514105537	-0.897645015	-0.669010477	-0.503747688	-0.852665675	-1.751794032	-1.799642437	-0.724862397	-0.668472096	-0.21598162	0.700851381	-1.19862818	-1.225065208	-0.644657173	-0.618543373	-0.652016216	-0.209174557	-1.061386754	-1.007775596	-0.896695577	-1.779992719	-1.525464436	-1.545663205	-0.946912561	-0.499910082	-0.336220421	-2.048228724	-0.741366685	-0.321381831	-1.161542203	-0.254716574	-1.051164228	-2.185820263	-1.27271469	-1.535291023	-1.036471974	1.156599964	0.044235041
'CDH1'	0.09852196	-0.51728884	-0.017963091	0.068737976	0.056518273	0.174828637	0.834839263	-1.017830977	0.47335449	0.758340817	-0.3768643	-0.209261144	0.785762336	0.378717595	0.761193232	-0.078277761	0.222518361	0.463554378	-0.173132566	0.003573273	0.195246232	0.359978131	-0.447118595	-0.435760055	-0.642481662	0.710315217	0.695156073	0.834884619	0.546348498	0.747914744	0.204993563	-1.566565305	-1.403235842	-1.430130323	-1.324023098	-1.110068399	-1.432520122	0.647021256	-0.055780382	0.696515028	0.525387298	0.230338697	-0.378203213	0.684566504	1.039883965	-0.236689899	1.18323283	-1.940529222	0.528616608
'CDK2'	-0.980749295	0.367964941	-2.672091535	-0.916712448	-1.005901315	-1.960467764	-2.011915272	-0.828958106	-1.31079424	-1.737035007	-1.492361025	-1.068173511	-2.739470857	-1.791610397	-2.505210033	-4.138680623	-0.582313691	0.85915188	0.966058227	-1.054994434	-1.686857918	-1.289319839	-2.072177225	-2.029200216	-1.677784153	-1.361477347	-0.560222493	-1.963838277	-1.948292281	-1.776280191	-0.585120275	-0.850105055	0.358970436	-0.422349431	-0.532536559	-0.399334901	-0.168292188	0.203324474	-0.916227785	-0.829300614	-1.544676925	-1.192217051	-2.133017589	-0.131399307	-0.29624364	-0.486696154	-3.885334395	0.088835922	-0.232796623
'CDK5RAP3'	-0.025631162	-0.395972895	0.276789833	-0.968787805	-0.320311079	0.055515255	0.078958043	0.227015382	-0.498959912	0.231648276	-0.247691103	-0.267970804	0.118422077	-0.435781725	-0.912090451	-0.394026102	-1.661750027	-0.773845294	-0.472881797	-0.789078566	-0.34520172	0.401752667	0.493906664	0.547327202	-0.942382613	-0.649381178	0.455839353	0.405013977	0.170190824	-0.306844682	-0.323769451	-0.67532272	-0.861735738	-0.893235708	-0.62288001	-1.212506736	-1.022558641	-0.267801615	-0.113524781	-0.178033439	-0.044037689	0.537745474	0.106638031	-0.128982002	0.312035944	-0.345853308	-0.56456105	0.041752592	0.050611744
'CDKN1B'	0.240091975	-0.040526418	-0.328574827	0.248875521	0.498171199	-0.04166191	-0.042164653	-0.939260516	0.08500134	0.848369648	-0.044033949	-0.040743774	0.243248668	-0.477649095	0.506053222	0.496115348	0.037420815	0.382079617	0.742311099	0.414878687	0.264361581	-1.848698015	-1.887917502	-1.992132164	0.565204229	0.368121972	0.237202131	-0.372823323	0.140271726	-0.041868699	0.292281629	1.324390556	1.307782057	1.143876507	1.156047859	1.218962092	1.407602435	0.794805331	0.501255628	0.519440925	0.485727462	0.244520063	-0.04192828	-0.039537513	1.833603607	1.066648288	0.51504984	1.149442882	1.805929485
'CDKN2B'	0.919417493	0.833430309	0.874144671	1.244987104	0.072154876	1.272201754	0.716984989	0.470214413	0.632017291	0.772793237	0.246770088	0.648125682	-0.176736922	1.582068499	1.364222309	0.086008152	0.037292267	-1.183511248	-0.46555087	0.648004362	1.593544393	0.064716405	-0.248645537	-0.24210568	0.164247424	1.442351044	1.648093314	1.625695148	1.622931164	0.963923827	1.278709435	0.719325229	1.38985918	1.337281321	1.059235597	1.119337481	1.176439197	0.996589825	1.960060042	0.908597374	-0.017566816	0.336021646	0.315185013	0.511630383	0.852966424	1.229201181	0.552471418	0.188439105	0.155492474
'CDS1'	0.666351483	0.188094344	0.498960337	0.812934852	0.543509956	-0.049746231	0.515147993	-0.072763405	0.334174127	0.196544685	0.031995312	0.106738191	0.955885102	-0.200158175	0.320126105	0.143411615	-0.729114183	-0.163305133	0.645739744	-0.162138793	0.691496914	0.965724499	1.028697405	1.009703782	-0.248803789	-0.086519586	-0.03410554	0.396344802	0.067513395	-0.322447609	0.780092915	0.021270651	0.597036032	0.4908886	0.348809995	0.664386369	0.691898818	0.35711202	0.565226189	0.66721009	-0.152706115	0.274423075	-0.576029617	0.629847575	-0.622071225	-0.001222575	0.494428404	0.461964133	0.607299743
'CDT1'	-1.808288805	-2.70164342	-1.595051512	-2.291647386	-2.491656024	-2.2988124	-3.138206845	-2.213706736	-2.21286781	-2.176296263	-1.610110155	-2.438309393	-4.52611557	-2.188379946	-1.698530053	-1.426537902	-1.17070004	-0.519054257	-1.652906152	-3.093621011	-2.266828599	-1.217316531	-2.678379914	-2.621504595	-3.728522057	-2.338595077	-1.880303017	-1.789917495	-1.55996382	-2.413128624	-1.551088579	-1.549474899	-3.197363211	-3.130989888	-2.777878262	-2.497460465	-2.947391158	-3.348444472	-3.325813783	-3.566607409	-3.407500174	-3.169995065	-3.425247078	-1.218595289	-2.143834093	-3.704952768	-2.562208922	-0.660236032	-1.70873781
'CENPJ'	-1.014749758	-0.337496238	-1.677318125	-1.038002616	-0.873522471	-0.338622578	-0.333412045	-0.937884183	-0.718181151	-1.527291481	-0.341640965	-0.337371954	-1.023761563	-0.989744909	-1.204235416	-0.871893047	-0.058586032	-1.027753864	-0.167617781	-1.267325007	-0.884487663	-0.40134999	-0.593819526	-0.630412825	-0.03924966	-0.477519371	-0.753404815	-0.686508901	-0.58043421	-0.334754978	-0.521126904	-0.600495853	-1.098491913	-0.684739123	-0.592271152	-0.567879425	-0.478269822	-1.8817782	-0.468110879	-0.440934878	-0.898037761	-1.035022196	-0.33670931	-0.333312696	-0.198390891	-0.245330144	-0.293882128	-0.735301654	-0.784332014
'CHFR'	0.348004243	0.2996993	0.178771429	0.359542814	0.471868298	0.298553324	0.291505122	-0.881370883	-0.273722555	0.810080711	0.296921778	0.299090541	0.352207387	-0.240070826	0.22761886	0.469883115	-1.077542414	-0.823275512	-0.971611219	0.077781934	0.358496219	-0.170061145	0.441757404	0.428504663	0.343023747	-0.495190307	-0.747555034	-0.373812682	-0.602867908	0.293678678	0.116067526	0.209376908	0.194094793	0.133920534	-0.248148216	0.183912611	0.156167063	-0.120213597	-0.128439333	-0.104413726	0.459193084	0.354556495	0.295789835	0.297028246	0.510784767	0.78413789	0.942956311	0.193281737	1.552995522
'CLOCK'	0.210681498	0.912251328	0.070717738	0.218714187	0.317070737	0.911086476	0.892253645	0.259615016	-0.46026018	-0.143630551	0.910788134	0.910937878	0.21355299	0.597175305	0.802769811	0.315501442	1.720740532	0.687001422	0.487272546	-0.101367289	0.782714717	0.603212384	0.828242299	0.860455868	0.526379867	0.730322317	0.884857626	1.0266502	0.805389985	0.89780769	0.187015304	0.299325158	-0.125561114	0.567865991	1.050114979	0.267410145	0.43122742	0.37112713	0.952134385	0.96613786	0.303033231	0.214530665	0.903827102	0.90299078	-1.864512028	0.739215274	0.100451639	0.970440739	0.921017444
'CLSPN'	-0.84091874	-0.701135283	-0.384279212	-0.581377603	-0.807391871	-0.583017882	-0.925756767	-0.709441243	-1.52166879	-0.107838252	-0.496054179	-0.249277211	-0.469610467	-0.377945954	-0.272081057	-0.899739635	-0.418355147	-1.008106124	-1.191312404	-2.032241427	0.106448742	0.365959301	0.172288322	0.142563483	-1.669972536	-0.706400286	-0.751534679	-0.90168231	-0.595914522	-1.411956698	-0.035995404	-0.020632737	-1.163604137	-0.83175023	-0.683811225	-0.460786541	-0.635139559	-0.062261979	-0.154187522	-0.757415193	-0.738532022	-0.250640104	-0.967600041	-0.210500033	-0.222490378	-0.810998107	-0.869321276	-0.705279008	-0.936405048
'CNOT10'	-0.453422115	-1.478105078	-0.599310319	-1.547080222	-2.00464849	-1.241030307	-2.596714507	-0.950907158	0.179386068	-0.61828803	-1.564935454	-1.349400118	-1.788140878	0.59226511	0.805422638	-0.847285129	0.459249232	-0.488530899	0.651664659	-1.044289737	-0.970342451	0.496804152	0.025191771	0.048629999	-0.823700352	-0.468673459	-0.57611235	-0.633110119	-0.408595078	1.197701997	1.171682868	-1.039060301	0.870682524	1.007304046	0.78279072	0.871954099	1.142847817	-0.478402389	-0.515584492	-0.262629916	-1.383408868	-0.282753756	-0.624507237	-0.317510328	-1.173056185	-1.545004225	-0.45102395	-0.292204626	-0.923065557
'CNOT11'	0.298786329	0.293434786	0.674486693	-0.0756977	0.095053053	0.407252996	-0.860969036	-1.235726954	-0.155528345	-0.84090237	0.472338198	-0.039830787	-0.108458513	0.333843905	0.296550527	-0.723839509	-0.139219006	-1.874011927	0.03158005	-0.480094366	-0.433599813	0.932970025	0.920024519	0.851048596	-1.216418267	0.246479498	-0.004507369	-0.20218681	-0.201354787	0.266033306	1.416178021	-0.032834778	0.453817147	1.302053829	1.471633274	1.733741809	1.886682997	-0.061393127	0.075070782	-0.14009352	-0.88254874	0.515636179	0.740709111	0.01913384	-0.425147394	-0.866099424	-0.089428761	-0.755300478	-1.311979578
'CNOT2'	-0.146793094	-0.932128094	-0.799064397	-0.80746232	-4.255060624	-2.601223744	-1.646627523	-0.636005137	0.269427357	-2.224064532	-0.517428059	0.325641014	-1.611644942	-3.60485326	-3.903358726	-0.713214466	-0.458232613	0.097399894	-0.337604051	-0.72820458	-0.74751186	-0.25510062	-0.111053431	-0.094577271	-0.398419231	-1.683517546	-1.859703906	-2.155163416	-1.772651507	0.19926553	-1.028656057	-1.294011994	-0.848061173	-0.48453716	-0.695008309	-0.884036323	-0.892835334	-0.910056873	-0.345012459	-0.557667661	-0.515528772	-1.859158318	-1.835856812	-0.904633866	-1.018193228	-1.936923086	-1.960662715	-0.586910971	0.439157442
'CNOT3'	-3.401401373	-3.050559965	-2.021002147	-5.556248654	-2.645529243	-1.860511129	-4.05475239	-3.209158806	-2.203424671	-5.249289183	-3.748790766	-2.977691463	-3.947190062	-2.500620388	-2.215804909	-4.230583349	-1.97758253	-1.506118245	-4.371154215	-2.57282275	-2.631551399	-1.533146306	-2.04209852	-2.065687618	-3.008054356	-3.126703077	-4.134836555	-3.757597639	-4.116260756	-1.675378133	-4.730723655	-4.200411851	-2.813252885	-3.252138455	-3.157593	-3.151149832	-3.21876559	-3.099561722	-2.909381586	-2.597697193	-2.179074381	-2.588392696	-1.889955779	-5.765317974	-2.884533259	-5.040294948	-4.292427413	-3.287001633	-3.529789782
'CNOT4'	0.601553406	0.846605991	0.287664801	-0.124924899	-0.035088731	-0.047871713	-0.520477221	-0.442678868	0.619782116	-0.837559456	-0.060662858	-0.419408871	-0.355232604	-1.167648151	-0.097455141	0.061881986	-0.022392242	-0.993316658	-0.423339804	-0.420675871	-0.315359647	-2.330079653	-2.555793088	-2.533497639	-0.20915033	-0.342211108	-1.602959836	-1.830511182	-2.413670716	-1.334341942	0.27643688	-0.55844092	2.259622429	1.203387191	1.003478686	0.428443657	0.601268478	0.320347286	0.051779509	-0.941793488	-0.939996464	-0.186832128	0.699211865	-0.102108279	-0.428541384	-0.04332192	-2.032591463	-3.649951843	-1.411232471
'CNOT6'	0.946191941	1.462060776	2.243997808	0.973002383	0.66338237	1.460878982	1.431468599	0.525148417	0.463117007	0.416042627	1.461777286	1.460114814	0.956195852	-0.5800722	0.640158687	0.660882653	0.734168031	0.946784405	0.943647074	1.194764119	0.681808273	-0.068745626	-0.846603637	-0.673128979	0.3275568	0.039976455	-0.465404035	-0.703959755	-0.822080151	1.440056875	0.503308867	0.552154561	1.149044516	0.905225281	0.376413491	0.502107668	0.492223794	0.872144243	1.182190438	1.194060183	0.65239257	0.964519024	1.449584228	1.446885683	0.631301576	0.671536097	0.424298047	1.572125808	0.792668805
'CNOT7'	0.574113281	-0.146419711	0.238094682	0.435920863	-0.223685131	0.05017565	-0.18933612	0.042299743	0.227825709	-0.141208592	0.591132418	-0.561961229	0.154960309	-0.089978846	-0.088504398	-0.525219137	-0.359838593	0.050914902	0.002619722	-0.164871353	-0.102831861	-0.313440545	-0.313823551	-0.313811018	0.607686401	0.099528717	0.632977146	0.631874373	0.630971805	0.689372232	0.054821614	0.736238507	0.690313817	-0.116420762	0.745876335	0.226605875	0.438723133	0.564805971	0.911030008	0.031735945	0.09814243	0.708569253	0.170970934	0.407510577	-0.201807945	0.329068443	0.188255976	0.018094943	0.957653847
'CNOT8'	0.735415864	0.013072484	-1.176364407	0.39086925	0.81792064	0.288161834	0.141008395	2.227077024	0.509127937	-0.256269237	0.310498876	0.48277669	0.661681181	0.14649301	0.082872688	-0.233764848	-0.202758189	0.920778164	-0.371483767	-0.21411567	0.375242854	0.711631476	0.625174139	0.640892772	1.000214046	-0.450542698	0.188415671	-0.026643189	0.019119675	1.129350614	0.575974652	0.5939143	-0.178822435	-0.594543553	-0.51508968	-0.606737669	-0.722224456	0.726112883	0.202516024	0.647391571	0.70105489	0.100018867	0.188741619	0.589405753	1.042013875	0.018950661	-0.81709869	0.844400644	0.860556313
'CRADD'	0.106545584	0.427794294	-0.128293214	0.579206015	-0.704665102	0.73195312	0.358713791	-0.040021977	0.058373513	0.349685622	0.528408324	0.540677644	0.352827099	0.627364665	1.306217355	0.377210196	-0.05359216	0.475472543	0.78288113	0.304016711	-0.330891013	0.945938472	-0.010994941	0.006522318	-0.046942833	0.570406627	0.421760765	0.592984769	0.792925114	0.263747895	0.961259296	0.79340925	0.869476272	0.799087052	0.614973303	0.691340919	0.665704775	0.369522688	0.592601256	0.377296055	0.647304992	0.691050236	-0.023194048	0.803420602	1.367975303	0.916803518	1.016445661	0.565559281	0.984790991
'DCLRE1B'	-2.199528045	-0.198887102	-0.53072242	-1.200841615	-1.248137224	-0.953056973	-0.710283287	-2.651877847	-0.144268711	-1.777874686	-0.777325703	-0.684498077	-3.338916335	-2.656954555	-2.311730135	-1.853599327	-0.692185984	-1.518893041	-0.077097254	-0.950090514	-0.378273249	-0.203537396	-0.169392848	-0.182709954	0.668435732	0.197639996	-0.089188854	0.107012079	-0.017502502	-1.503712602	-1.591736757	-1.973186612	-1.356199408	-1.708379805	-1.381437958	-1.815773648	-2.171458693	-0.854734044	-0.342835787	-0.578042346	0.316352917	-2.230496968	-0.623225988	-0.554300717	-4.005158788	-2.506286566	0.123430976	-2.571078407	-3.265348993
'DLG1'	0.602620683	0.177881593	0.636912122	0.219661055	0.246671743	-0.267283057	0.002594779	0.726012054	1.036889388	-0.114397664	0.284861832	0.340751137	0.246126455	0.386659973	0.40381532	0.362625567	0.324786085	-0.123033039	0.845953559	0.485606918	0.967493276	0.38955183	0.602666374	0.631994785	0.05205522	-0.664273437	-0.611810999	-0.572852476	-0.508731074	0.43685381	-0.658201128	0.454770376	0.215783274	0.45408177	0.574677247	0.445956016	0.334412788	0.659837683	0.426405617	0.754557999	-0.142546881	-0.014484514	0.112417731	0.383117857	0.292200373	0.02076503	0.695881365	-0.833912848	0.987684579
'DOT1L'	-1.028551191	-2.753446088	1.242286771	-1.526180583	-0.029275115	0.175023233	-1.022613771	-3.495405419	-1.14657696	-1.88304564	-1.148540428	-0.655085874	-1.438749651	-2.049727973	-1.960689531	0.305402509	0.930284988	0.204529671	0.637957859	-0.528997509	-1.003617758	0.224383509	0.427635114	0.409915378	-0.421786754	-0.777113671	-0.202775679	-0.167514927	-0.419419323	-0.423217497	1.421567888	-1.517938925	-0.12892922	-0.299703894	-0.206006521	-0.740969235	-0.757172959	-0.151764226	-0.53816895	-1.051133715	-1.366371624	-2.453856564	-2.197748698	0.736384316	-1.34575445	-1.794536426	-2.351690437	-0.670600308	-1.049979251
'E2F1'	-0.298764853	0.633996875	0.756220811	-0.166278171	0.609028999	1.121792656	-0.610019833	0.358749222	0.428066155	0.768942081	0.496244157	0.884552878	0.099488833	-0.035261297	-0.419869961	-0.681817248	0.870178076	0.893586836	1.065075059	0.411884062	-0.442456534	0.007282007	0.415380367	0.405705849	0.877099989	-0.181564774	-0.387572792	-0.335941005	-0.332188981	-0.5698659	-0.821310036	0.525875315	0.366022439	0.653965458	0.842352736	0.639946414	0.633809803	0.148065092	0.498947931	-0.718708522	0.520195559	-0.426269581	0.618726867	0.081032507	-0.14519666	0.185950926	-1.431677647	-0.227672321	0.174949572
'E2F4'	-0.619578186	-0.476833791	0.143466377	-0.632742221	-0.381779978	-0.477955838	-0.470064647	-0.592000772	-0.331775585	0.335983682	-0.481277489	-0.47654921	-0.624757919	0.02817106	0.430814052	-0.381471699	-0.151512219	0.326777589	-0.667017842	-0.467567693	0.262065363	-0.473994631	-0.473850499	-0.471658593	-0.659321011	0.64725927	0.972623431	1.083239788	1.121623009	-0.472176542	-0.353237805	-0.074014281	0.054881551	-0.121127168	-0.114050459	-0.079154934	-0.027564732	-0.189030288	-0.151939428	-0.127695862	-0.401967701	-0.632071997	-0.475019887	-0.471151333	0.050903444	-0.271078624	-0.797396724	0.227243628	-0.255350219
'E2F8'	0.858406033	0.861464053	0.653502538	0.669577338	0.964630598	0.443848827	0.743905957	-0.09143265	-0.066813403	0.268866364	0.888814562	0.754616161	0.841265351	0.361701779	0.154792368	0.751708151	0.219857002	0.016300612	-0.54921613	0.780797079	0.36687111	0.28588873	0.552674136	0.577735885	-0.024548556	0.305978181	0.670732829	0.277508189	0.536232147	0.651245823	0.540697987	0.630683913	0.732248158	0.794758758	0.894129188	1.02042746	0.748096043	2.519085313	-0.034730263	0.734535657	0.271468678	0.47083738	0.546410308	1.049664812	1.052442441	0.949039565	0.301134284	0.537432593	1.340279562
'EIF2AK4'	-1.402228044	0.289514977	-0.153506467	0.127070773	-0.000971389	0.3747087	-0.116603752	-2.378148809	0.49104609	-0.105710008	0.11434999	0.385116927	-0.434339767	0.59026661	0.068685169	-0.392888203	-0.104153259	-0.296249988	-0.736751293	-0.202079746	-0.365707011	-1.791931295	-0.375559535	-0.398784835	-0.114621448	-0.738854442	-0.096543497	0.007945855	-0.094347998	-0.467043926	0.813522088	-0.00773352	-1.276745392	-1.84653694	-1.713261486	-1.597302628	-1.678488194	0.422064192	-1.669354043	-1.294086229	0.481585574	-2.385754154	0.096976106	-0.169242323	-0.474013282	-2.6474383	-0.356020719	-1.571094362	-1.965972949
'EME2'	0.586026363	0.439894455	0.594066798	0.425727636	0.175601274	0.140304883	-0.117602822	-0.069800324	0.420983284	0.487762051	0.310643031	0.305784566	0.275152137	0.449475155	0.818193745	0.302566036	0.465843394	0.441922488	-0.413710603	0.233428668	0.408406571	0.871147891	1.011140175	0.996000348	0.105476245	0.659155381	0.552183591	0.783681194	0.718092157	-0.033126102	0.280744841	0.097421896	0.754179013	0.612863815	0.775934376	0.613440122	0.662432796	0.413817092	-0.080934287	-0.006268611	0.572697628	-0.180726961	0.529902385	-0.357005157	0.290815788	0.436307146	-0.232539471	0.155275365	0.317909849
'EP300'	1.045532406	-0.418936014	1.208653597	-0.62960853	1.341648513	-0.21094416	0.057860138	-1.123405285	0.892393641	-1.879820841	-0.866632146	-1.04908286	-0.538654633	-0.014869201	0.722404858	0.91514601	0.258160647	-1.561266516	-0.642298225	3.023278372	0.46764516	0.134511663	-0.007321929	-0.015092588	-1.017996662	-0.395817605	0.069856216	-0.144910497	-0.175037194	1.04633099	3.392409906	-1.346742663	0.250100089	0.120737631	0.318056289	0.818245196	1.151179823	-0.468306879	-1.665364733	-0.065529669	0.242307661	-0.976894864	-0.021186039	-0.632365101	-1.298838425	0.419746629	-1.491743474	-1.16014551	-0.940203454
'FANCI'	-0.093710644	-0.086134777	1.291873612	0.176019769	0.38589724	0.304259432	0.059415542	-0.458443405	1.460285244	-0.851306836	0.285699985	0.48468383	-0.132631114	-1.692557176	-1.588495435	0.615425784	0.603802627	0.470966756	-0.450547104	0.182449016	-0.347287778	0.352424856	-0.019453721	-0.023095292	-1.213500974	0.957424204	0.619483662	0.525695666	0.613244024	-0.290175464	1.229590985	0.382622341	2.951170265	3.509762096	2.263229938	3.235662311	3.271055748	0.744633774	1.219093475	0.227291335	0.065263826	0.160769406	0.265263861	-0.156772324	2.273096836	-2.288048902	1.162469403	-0.042698096	-1.101449435
'FBXO6'	0.42593981	0.853650318	-0.278638568	0.305467629	-0.483250805	1.128875929	0.469735558	0.602202239	0.791048385	0.457145081	0.388427693	0.122195501	0.586963114	0.261232155	-0.198759694	0.143756182	0.781786591	-0.081419653	0.162320339	0.429904145	0.668161651	-2.629579411	-2.506624215	-2.603940366	0.723404701	0.174735685	0.3240902	0.445428534	0.494904448	0.72378867	0.208850489	0.812883058	0.02594484	0.718928868	0.315763284	0.442411026	0.477193291	0.035986594	0.259361053	1.075052568	0.915079518	0.237737719	0.347693506	0.474494018	0.253633695	0.490862428	-0.061035353	0.766101646	0.550619682
'FOXO4'	0.278166354	-0.631576714	0.520045676	0.11704957	0.682827934	-0.37422213	0.396638025	0.828725269	-0.480676943	1.057861248	-0.61888247	-0.374657303	-0.146647986	-0.020019529	0.000678119	-0.059421596	-0.103625065	-0.032095919	0.381006718	0.010462157	0.619325822	-0.818038833	-0.735431668	-0.661294628	-0.184993335	-0.591821662	-0.304027721	-0.350399797	-0.100142756	-0.704356861	0.115739476	0.040278043	-0.081086871	-0.532565769	-0.16699535	-0.026933678	0.183393247	0.641812988	-0.153825015	0.052192423	-0.324958865	0.810891209	-0.081593713	0.279478411	0.023153073	0.742502479	-0.274106404	0.386471913	0.65570686
'FZR1'	-0.737452861	0.839078203	1.653547007	0.568020423	-0.34361147	0.293381831	-0.547846902	0.779762931	0.684346693	0.095800956	-0.84093039	0.504572413	0.392557805	-1.043803252	-2.204080917	0.517425971	-0.316117413	0.36962662	-0.106036571	0.827449586	-1.083238828	0.897040204	1.006325132	0.990378111	-0.913655231	0.134689374	-0.478346481	-0.481926852	-0.770510816	-2.000301141	-1.604572862	-0.498851999	0.118161861	0.012067984	-0.229752624	-0.306320148	-0.377807156	0.285946378	-0.446656555	0.063718334	0.409269395	-0.234386121	-0.101150297	0.078738586	-0.881137152	-0.378598286	0.633351022	-0.348855879	-0.128831889
'GIGYF2'	1.313735164	-0.437705667	-0.321770845	-0.14459113	0.053549174	0.003798286	-0.458329765	-0.507020661	-1.171884598	-0.363587113	-0.017232015	-0.711090278	-0.103447294	0.007853305	-0.102681049	0.09840904	0.277982909	0.52690337	0.315551082	-1.12694401	-1.369350698	0.720991645	0.723208688	0.719287538	0.859428396	-0.644172086	0.015883742	-0.147627257	-0.102832222	-1.9102953	1.475349115	-0.287658505	-0.091577669	0.290577776	0.229970524	-0.329195825	0.251599214	0.003559079	0.27799059	-0.055541693	-0.402946875	0.913501039	-2.074066694	-0.498615364	0.29288104	0.503473474	-1.002942083	0.514863644	1.394765036
'GML'	-0.43896768	-0.09188087	0.11516887	-0.236666438	0.292852987	0.197101726	-0.468120215	-1.069786013	-0.183577866	-0.20419961	0.180173821	0.01982569	0.47810234	0.11620879	-1.078567532	-0.254241689	0.290847077	-2.570582535	0.273734419	-0.488049486	0.318443274	0.865827929	1.353990746	1.355033116	0.465427231	0.202396405	0.172273915	0.002071346	0.388590034	-0.364893927	1.05260326	0.060019692	-0.298328203	-0.328153748	-0.46249779	-0.495868358	-0.449915337	-0.010674321	0.054857299	0.323468396	0.760270523	-0.327880693	0.172004758	0.025618227	-0.11325447	-0.271318343	-0.434138078	-0.496913055	0.037382838
'H2AFX'	-1.205452836	0.269120896	-0.240460441	-0.119596714	-0.522926722	0.108140876	-1.561704207	-4.519047282	-0.586248828	-1.769286775	-1.096067292	-1.880437103	-0.67878832	-1.645076773	-2.108272948	0.031473267	-0.121605195	-0.131942438	0.149205837	-1.397402194	-1.168667888	-2.762275185	-2.106203536	-2.092709907	-2.422680807	0.141931915	-1.435808635	-1.563168908	-1.117682943	-0.937986606	-1.587455529	-0.265397848	-1.368496839	-1.674240872	-1.559444834	-1.473675991	-1.319747708	0.272129947	0.044257497	0.407494345	-1.801714846	-0.886144919	-0.551479082	-0.612321217	-0.537078383	-0.780430014	-0.845122651	-0.547147325	-1.777194889
'HUS1'	-2.457808323	-2.659677277	-1.784117006	-2.780748765	-0.922336292	-1.741742105	-4.022037307	-1.947694965	-1.166021993	-3.362036274	-3.357091807	-2.763984056	-3.346171168	-2.986121481	-2.515667569	-0.505858997	-0.21350972	-0.721983243	-0.959134752	-4.552351888	-5.070738898	0.026808789	-0.288042147	-0.222655427	-2.461907893	-1.928158465	-1.190130366	-1.294283178	-1.330274017	-2.8125264	-1.280836801	-0.772414234	0.21750134	-0.26004165	-0.341015315	-0.760318966	-0.844852812	-1.497760742	-3.394159769	-3.299548947	-4.289968795	-3.045949199	-0.679504532	-2.622797163	-2.082504832	-3.236388865	-3.486620208	-2.409382597	-3.3674618
'IK'	-1.322906813	-0.822931299	-0.084682716	-1.719003864	-0.849506068	-1.852448661	-2.204383535	-2.092133259	-0.865334171	-0.393415479	-0.567756843	-1.644052334	-0.917711108	0.219607627	-0.096026813	-1.266997504	-1.119097722	-1.334520077	-2.135096596	-1.088517895	-1.415693312	-0.190095956	0.005466868	0.011602531	-1.029514279	-0.676436364	-1.468508505	-1.11051085	-0.725118515	-1.31534632	-1.567762837	-1.377282731	-1.873815099	-1.784397629	-1.332322061	-1.273484045	-1.100078244	-1.01678157	-0.673009434	-0.553087505	-1.008047088	-0.392398453	-1.687450037	-1.913634759	-0.736453025	-0.721449393	-1.175950098	-0.264396437	-0.825420959
'INTS3'	-1.659556502	-1.902900439	-2.470457002	-1.589224262	-3.079380806	-5.042199083	-3.297641679	-2.673130872	-1.149394585	-3.213974066	-3.996340448	-2.644661703	-1.555046046	-2.898528135	-1.3508783	-1.943683269	-2.189226643	-3.825442532	-2.415678798	-1.441713871	-4.029275762	-2.977182213	-3.305067183	-3.464707269	-1.934139129	-2.255296322	-2.59827491	-3.677377451	-3.697447812	-3.91006232	-3.313841205	-3.33553445	-3.673506358	-3.726153837	-3.634518561	-3.704871304	-3.721749922	-1.417298378	-4.031600684	-2.923882719	-3.152646484	-2.161658424	-3.100222447	-2.017532817	-3.210593915	-3.282807575	-3.029202567	-2.582140835	-3.658470277
'KLHL22'	-0.077078947	0.043926762	-0.179429312	-0.320742445	0.206966776	-0.678685462	0.152696211	0.027900497	-1.074705725	0.274537963	-0.169013148	-0.029983594	-0.714094694	0.600828614	0.229969381	0.511177783	-1.918698383	-1.264208575	0.426953713	-1.398405058	-0.455528091	-0.181218912	-0.379379532	-0.369940832	-0.125685464	0.498501703	0.541848644	0.463735903	0.501823501	-1.555919155	0.733712639	-0.59243321	-0.582639182	-0.361457992	-0.216918992	-0.517278618	-0.598341283	0.380462226	-3.339336987	-6.021753163	-0.194414441	0.346818715	-0.445889374	0.222925679	-0.128963157	0.31343865	-0.320826654	-0.002516898	-0.733984876
'MAD1L1'	-0.093813783	-0.770160129	-1.629023162	-1.742146963	0.556685619	-0.059459313	-0.942798563	-1.449053599	-0.17253268	-0.439096318	0.083528152	-1.178363841	-0.463092487	-0.335275555	-0.296204306	0.257975329	-0.584964727	-0.148300232	-0.273196985	-0.441741287	0.096414903	-0.23766073	-0.458032271	-0.532286119	-0.825617292	-0.554969912	-0.850875897	-0.612949884	-0.692196059	-0.170972137	-0.262420148	-0.621366049	0.396331545	0.212168247	-0.122490575	0.024427266	0.031495551	-0.084536528	-0.388154328	0.249328753	-0.000451207	-1.107764495	-0.098129143	-1.458935167	-0.017343149	-0.462310151	-1.218386671	0.202011009	-0.74679797
'MAD2L1'	-2.850430351	-5.331151139	-3.255984487	-3.490158509	-2.735579675	-5.15375783	-5.055908091	-3.137607434	-4.615072513	-2.998945071	-5.878053261	-3.87344244	-2.877243186	-3.321198353	-3.290105709	-4.303989418	-3.20358333	-3.630485034	-3.345314718	-3.264292699	-4.452362507	-2.788278421	-2.797131766	-2.796847894	-2.561658917	-2.875403194	-3.091275646	-3.087882019	-3.081828942	-3.649569183	-3.103121619	-3.720057994	-4.323095611	-4.497929522	-4.939192155	-5.086865621	-5.249418428	-3.542402291	-2.393370763	-3.091274373	-2.65746979	-4.742125871	-3.93943336	-3.64764863	-2.929653749	-3.857061044	-3.164659185	-2.673511988	-2.846535199
'MAD2L1BP'	-0.847143696	-0.577148368	-2.019174351	-1.015831541	-0.80307825	-1.210913166	-0.221654423	-0.89715713	0.534320043	-2.550087069	-0.438580063	-0.053645493	-0.865800506	-2.718079781	-2.000223275	-0.518961388	0.678479326	-0.827767351	-0.123243216	-1.176935193	-1.387017864	0.133255072	-0.179838242	-0.185234139	0.243915497	-0.510283983	-0.202565715	-0.443772977	-0.542510755	-1.237218422	-2.137913931	-0.6685223	-0.891710798	-1.317086813	-1.253594771	-1.072485225	-1.018617687	-0.777064645	0.068170839	-0.435389555	-0.911283724	-0.925875273	-1.240804226	-1.005135364	-0.906944526	-1.228461559	-0.169974745	-1.06181685	-0.127065192
'MAPK14'	-0.012144606	0.536663488	-1.750257534	0.40204457	-0.390221221	0.627441991	0.589515056	0.884792532	0.098530729	-0.110292139	0.405628255	0.260472043	-1.236236099	0.021478854	0.321888501	-0.390708116	-1.67910554	1.028251304	-0.715247253	-0.750070203	-0.610647949	0.282109075	-1.176174539	-0.982314933	-0.237342231	-0.127707235	-0.36004212	0.033439929	0.404594412	0.699807475	0.93408605	-0.383330182	-0.511671886	-0.750941936	-0.343286785	-0.644221977	-0.840644153	0.405771704	-1.523118282	-0.536903323	0.983957526	1.3007274	0.81507536	0.258392397	0.131206002	-0.133113358	-1.052941188	-0.202129077	0.389565721
'MDC1'	-2.164525297	-0.778527921	-0.49185165	-0.297197543	-0.652322921	-0.066403721	-2.025827096	-1.546760955	-0.974536643	-1.659507938	-1.683318043	-2.464508285	-2.227700537	-1.049901928	-0.810000817	-1.090266017	-0.167238783	-2.705278745	-1.127994243	-1.903086034	-0.602992547	-2.32231127	-5.512825973	-5.481176979	-1.335090711	-0.448084749	-0.727077299	-0.789496029	-1.034426598	-1.646620388	-1.655194268	-0.50707738	-0.483458406	-0.483673473	-0.484792176	-0.481160539	-0.47950639	0.210589298	-0.735135621	-1.8696657	-2.575601781	-0.379748124	-0.464928397	-0.571651556	-0.9008538	-0.55408836	-0.414995567	-1.335148712	-0.242216228
'MDM2'	-2.683931519	-1.564421612	0.877079829	-3.856764178	-3.105429054	-2.383301239	-4.740023635	0.097277377	-0.425440073	-4.099598007	-1.211485992	-0.978549515	-3.37630044	-3.75302187	-3.357445254	-1.063353449	-1.928805299	-2.085735362	-1.847880373	-2.846863287	0.61167769	0.48985198	0.320819162	0.319146444	0.625799711	0.129115919	0.288976778	0.025358922	-0.150274224	-1.94072445	-1.814605772	-0.367733528	0.124575025	-1.172872815	-0.594725021	-0.433710547	-0.294980044	-0.252281568	0.434265037	-0.273356831	0.744435191	-3.345352873	-2.079148652	-0.14966875	-2.001221111	-2.618916673	-0.335942386	-1.515990012	-4.154002138
'MDM4'	-1.185961104	0.086470376	0.377393098	-0.507235884	0.827668062	0.330579193	-0.360368168	0.663203133	1.108740992	-3.638987281	0.504251998	0.883784661	-1.428247312	-0.597865255	0.068152393	0.710236486	-2.045106386	-2.729719241	-2.081160953	-1.620459831	0.939429862	0.447989095	0.514972334	0.49952567	3.225470519	0.412356927	0.721867056	0.631808123	0.745379002	-0.975613491	1.828963014	0.203243387	2.899293615	2.893111319	2.90379769	3.365272653	2.991222068	-0.129515809	0.349317223	1.126894827	0.723289022	-2.688446031	0.598158869	0.640555877	-0.163772433	-2.245976055	0.847409403	-1.696565244	-1.321962362
'MUC1'	-0.45598016	0.386973425	0.461013848	0.263307434	-0.191142148	0.845507805	0.48993681	-0.079130547	0.313740965	0.069678108	0.234851	0.56358324	0.372777638	0.053583005	0.042287108	-0.068739895	0.653615129	-0.477037285	-0.077410598	0.5709813	0.44147418	-0.735371071	-1.289127618	-1.212630475	0.290930918	0.126526523	0.304685647	0.337675479	0.498040008	-0.610982305	0.065774071	0.117293209	0.417062457	0.462077141	0.497790934	0.167591354	0.613399588	0.276404558	-0.089537808	-0.207599658	0.154301713	-0.536472342	0.223365028	-0.260526224	-0.519144677	0.303840032	0.589053493	0.363818741	0.46863489
'MUS81'	-0.200111129	0.219772654	-0.04531188	-0.210368711	-0.393185223	0.218357524	-1.075890731	-0.241287082	-0.32090818	-0.472210453	0.006771482	-0.191381776	-0.843509073	-4.211475113	-4.276896994	0.331903982	-0.478285239	-1.3830036	-0.089745673	-0.192393261	-0.243167047	-0.655356769	-0.848089993	-0.84632561	-0.474935037	-0.356292144	-0.319409542	-0.33733468	-0.062177579	-0.729181993	-0.204758728	-0.176129274	0.635313382	0.818013452	0.596000108	0.249682932	0.477577298	-0.518347643	-0.277225673	-0.387901744	-0.497309694	-0.83780638	0.130110039	-0.014778962	0.119560778	-0.021838273	0.410398061	0.124288132	-0.359778636
'NABP1'	0.517578219	0.167344268	0.338835031	0.533446053	0.280944979	0.16620237	0.161700491	0.153025725	0.893023797	1.438414491	0.164282756	0.166887773	0.523425761	0.590497418	0.591573014	0.279472742	-1.383158076	0.170330999	0.369552884	0.201131688	0.434524864	-0.056782088	0.364938738	0.3710033	0.207007104	-0.409583568	-0.641697027	-0.797519378	-0.736357333	0.16314362	0.528982751	0.341031219	0.689564093	0.394461917	0.434658925	0.306125219	0.580785063	0.309564338	0.821659802	0.836873405	0.266589549	0.527468394	0.164410313	0.166097015	0.430948503	-0.039278163	1.373442425	0.030954217	1.057286998
'NABP2'	0.336544625	-0.042224037	0.610516064	-2.080460502	-0.397461031	0.344338972	0.360504179	-0.614710638	-0.58652153	0.027046589	-0.677822939	-0.576202716	0.29746014	0.355662617	0.354147862	-0.029085446	0.116162107	0.492723971	0.900104841	-0.786923616	-0.908872816	0.16032769	-0.004485726	-0.014487581	0.297197133	0.892207575	1.202461248	1.379205097	1.398353801	0.370838086	0.292665809	1.028048722	1.330860606	1.538733628	1.276575765	1.755059042	1.77967787	0.055042812	-0.032579264	-0.329814892	-0.232014007	0.121531899	0.497216137	0.696816518	0.44079649	-0.162143238	0.402431342	-0.264813194	-0.223458297
'NAE1'	-3.338998798	-3.018731133	-4.579913636	-2.791975174	-3.394815596	-3.456186589	-3.310514284	-3.028452874	-5.166776722	-2.9586398	-3.427216418	-4.262404011	-3.969899795	-3.098374587	-4.492927636	-3.484807054	-2.974418051	-2.294482361	-3.558491682	-3.949845476	-3.347306319	-4.316460872	-2.483508477	-2.471841388	-3.246831845	-4.554429135	-4.112523565	-4.357033116	-4.327127503	-3.123678852	-4.103640363	-4.197534919	-4.838541679	-4.868450014	-4.749819467	-4.975424513	-4.747217677	-2.80527845	-3.86281577	-2.899323301	-3.474787094	-3.190025452	-1.753072078	-1.063976978	-4.197596892	-3.800859051	-3.245882412	-2.443776959	-2.640359799
'NEK11'	1.250838771	0.689391539	0.505884474	0.818664522	1.198163547	0.713452525	0.244642482	1.279956446	-0.052604693	0.402949716	1.381106711	0.623961331	0.970566939	0.196357703	0.266606964	0.346603317	-0.030705151	0.206244872	0.727807854	0.033700498	0.978980689	0.210873899	0.594078755	0.586958083	0.777233685	0.191520751	0.27045365	0.387446172	0.265688508	0.70754552	0.127642715	0.696490017	0.279114347	0.029620011	0.644371875	0.388458556	0.43399285	0.241752548	0.765171845	0.998229278	0.726500249	1.156634234	0.919877805	0.888146227	0.091841158	1.167411672	0.959350943	1.005840694	0.680854636
'NSUN2'	-0.610064431	-0.716950118	0.776360591	-0.159461128	0.590649988	-0.44074416	0.368956523	-0.776326787	-0.256167736	-0.661532127	-0.078182336	0.030438165	-0.697586089	0.138424076	0.038541307	-0.814566105	0.175792877	-0.397736819	-0.706939476	0.610884984	0.780374765	0.579302767	0.821251591	0.811487772	0.43200772	-0.398131353	-0.222416932	-0.736063238	-0.633236364	-1.241562893	0.944461017	-0.223467201	0.128600536	0.270924584	0.182557285	-0.311305741	0.071220906	0.025668425	0.120652665	-0.042368168	0.245826709	0.049492572	-0.426331163	0.043542276	0.033030853	-0.087188555	0.354631617	-0.386750626	0.428628844
'ORAOV1'	-2.21328438	-2.664456585	-1.951398714	-3.110219717	-0.958463306	-0.817709745	-2.236295683	-4.293151918	-1.987472655	-2.279997043	-3.312898066	-2.724128911	-1.839965765	-1.737252494	-1.939036512	-1.548786869	-1.83392269	-0.347433004	-0.990127398	-1.585203738	-2.58017336	-1.717211021	-1.386450538	-1.477123382	-2.78795881	-1.256850726	-2.784944967	-2.653569048	-2.536061486	-1.055980333	-1.284103358	-2.383810585	-2.578707103	-2.602889309	-2.453188002	-3.12207348	-2.544666353	-3.307492965	-3.850480412	-2.325237915	-2.926429035	-1.841373529	-1.756564725	-3.24777273	-3.019024752	-3.349352713	-2.266972666	-3.404193256	-3.091760635
'PCNA'	-5.121965096	-4.18110724	-5.083038052	-4.545618796	-4.618696138	-4.84358087	-4.115335488	-3.392149542	-4.857340972	-5.363989095	-3.340621768	-5.493217135	-5.340918163	-3.5709715	-3.215152426	-4.52236124	-3.517862633	-4.175929724	-4.204436946	-5.614705315	-5.689722456	-3.827817202	-3.572610127	-3.596494903	-4.987401502	-6.073690062	-6.374928479	-6.249025162	-6.356901037	-4.679980741	-4.359205054	-5.45272953	-4.844684975	-5.230982167	-4.293920536	-5.10419578	-4.543759057	-4.648800919	-5.37120261	-5.973584272	-5.474978876	-3.892691981	-7.272644576	-2.862269776	-1.909941173	-4.000117837	-4.42876339	-3.414566201	-4.359406952
'PLAGL1'	-0.089188384	-0.310338232	1.025704564	-0.088811443	0.109049106	-0.31146541	-0.306777357	0.233594728	0.183520965	-0.185675178	-0.314424687	-0.310245191	-0.089224801	-0.187927929	0.211894669	0.108038695	-0.748615385	0.097533183	-0.686933287	0.87271543	-0.655978435	0.277161723	-0.036961466	-0.043950391	0.702337629	0.316497353	0.025310434	0.491489741	0.596829749	-0.307970413	0.013913066	0.013188182	0.388987412	0.185117944	0.249330621	0.001793729	-0.049511698	-0.110183246	-1.141577752	-1.108155463	0.093180912	-0.091241908	-0.30975147	-0.306446841	0.146054328	-0.121407288	-0.139567762	0.419991473	-0.097020385
'PLK1'	-3.775296473	-3.525065955	-4.903291621	-4.297401885	-4.558538748	-4.420323965	-4.52615225	-4.391081648	-3.644307689	-3.589406483	-4.077104567	-4.173564328	-2.229994457	-2.707334681	-1.653838391	-4.23569916	-2.691532954	-4.304586053	-4.849043891	-4.575693689	-4.95155205	-4.629358166	-3.787934119	-3.855446637	-5.234754036	-4.83625305	-3.880607118	-3.594322333	-3.655891286	-3.487956946	-2.583856856	-4.109920118	-4.967780609	-4.277297862	-4.665756716	-4.304692768	-3.97164334	-4.550734136	-3.445816023	-3.099819485	-4.438619288	-3.935863359	-4.301693736	-3.152125273	-3.943569595	-4.047854681	-3.88736355	-4.117806147	-3.756968175
'PML'	0.807318184	0.597784689	0.80900812	0.055804995	1.431192762	0.298784084	1.044681485	0.44674844	0.359879917	1.377581232	0.714061576	0.823747075	0.42905594	1.014983967	0.439008715	1.177878501	0.264339896	0.628803794	0.484254585	0.308047714	-0.02857622	0.069538527	0.236915628	0.229790127	0.776205231	0.583151928	0.466115704	0.543762748	0.607134327	0.322401575	0.524177989	0.869135673	0.669546012	0.952046427	0.637436989	1.046850253	0.729377805	0.562199427	0.601557336	0.800052926	0.026974696	0.667488583	0.7089686	-0.118981161	0.621271603	0.67532272	0.948971451	0.80686493	0.412089859
'PSMG2'	-4.442783987	-3.037275438	-1.753803048	-0.913252392	-0.707688231	0.207770948	-2.772759043	-4.215861304	-1.324538552	-2.760489464	-4.698020929	-0.65336338	-4.025347474	-2.58688425	-1.502954312	-2.437845568	-3.73864197	-1.451831703	-1.124422689	-1.633987055	-2.161953073	-1.671051772	-1.201492597	-1.189439944	-1.496091947	-1.510936512	-1.808147339	-1.834036859	-2.06892214	-2.75245495	-2.256344944	-1.092547667	-0.794637456	-0.102825072	-0.588273863	-0.667430361	-0.822159775	-1.587859764	0.504241299	-0.197448715	-1.778917075	-1.324984495	-0.644756806	-4.865859443	-2.341720183	-2.799589207	-1.628447139	-2.424810998	-2.180848391
'PTPN11'	-0.231384106	-0.439035099	-0.703474241	-0.285638768	-3.492721811	-0.148322581	-2.680202886	-0.597020453	0.5519586	-1.948029672	-1.261990071	-0.365082948	-2.832282325	-0.702800269	-0.695783084	-1.466914542	-0.739519685	-0.256775689	-0.129181149	-0.685736886	-1.231840004	-1.275036547	-1.280287339	-1.280288854	-2.083641217	-1.301194484	-0.396755598	-0.396373069	-0.395354853	-1.099840837	-0.621947251	-0.634248026	-2.031531921	-1.973988231	-1.689018751	-1.39708006	-1.585340487	0.461437438	-2.631261892	-3.871346574	-1.540247658	-0.537716572	-2.494638076	-0.856349541	-4.673491984	-1.32966138	-1.951103463	-4.818252616	-1.410449144
'RAD1'	-1.672018562	-2.120445416	-0.956906448	-1.216879319	-0.075301472	-0.120589011	-1.947946624	-1.197613846	-0.379044446	-1.154093007	-1.23001098	-1.542395908	-0.984042281	-1.129258409	-1.118105958	-0.238814095	-1.335066625	-0.958290208	-1.317031196	-2.664393476	-0.938236219	-1.429458193	-1.434179204	-1.434086037	-0.971493864	-1.032871221	-1.011928576	-1.012301609	-1.01011955	-1.132336781	-0.758728134	-0.51406053	1.944845707	0.646015898	1.557062823	0.469862747	0.620825079	-0.320742199	-1.010752337	-0.993697533	-1.316970962	-0.82788032	-0.768190027	-1.882141216	-2.833169935	-1.203273271	-1.748337329	-0.779670949	-0.693814879
'RAD17'	-0.819448974	-1.018032012	-0.970637556	-0.662088173	-0.907546498	-0.66887596	-1.333468119	-1.162837199	0.495794324	-0.644011675	-0.792919758	-1.126258377	-0.721059511	-1.288177481	-1.276342889	-1.035189935	-1.406826859	-1.167780551	-1.121637541	-1.204013259	-1.277251151	-1.189076344	-1.192943126	-1.19288601	-0.484898537	-1.240618311	-0.821615577	-0.821058118	-0.819243044	-2.0200529	-0.912304388	-0.949439564	-0.903954653	-0.461251001	-0.539592561	-0.697416786	-0.864000648	-0.307475732	-2.198882419	-1.137291637	-0.968040918	-0.551302843	-0.036982017	-2.615142844	-1.233064579	-1.003477849	-0.830100565	1.467544321	-0.416317908
'RAD9A'	-4.514437252	-3.980203672	-1.972112419	-4.627037948	-2.429581824	-0.536283552	-2.105912054	-3.838917921	-1.551595573	-2.873856407	-3.99216441	-5.531043243	-4.205918833	-3.687892482	-4.236236515	-2.229288691	-2.307790301	-2.017355494	-1.86315132	-1.399344599	-4.621065275	-3.554431681	-3.46808685	-3.519316105	-4.267486243	-4.487393907	-4.404151641	-4.520875788	-4.285027723	-4.518133278	-3.616376598	-0.462776416	-2.04368285	-2.051654508	-2.983605011	-2.756104166	-3.103726343	-2.30955654	-4.721752403	-5.439495852	-5.191406792	-4.793496709	-4.100903308	-3.367852349	-3.292664019	-3.638716317	-5.491970256	-3.482514115	-4.205797972
'RB1'	1.508232527	1.027996791	0.980251536	1.14258577	1.059465468	1.223816909	0.56133735	0.11108197	0.373444058	0.931328512	1.03076044	2.139812913	2.074436662	0.824700686	0.890240524	0.776207534	0.191032357	-0.022228717	0.498884523	1.791144827	0.265416424	0.933194001	0.920466985	0.909892094	-0.833213431	0.637286119	0.369388482	0.801977096	0.621244733	0.556160896	0.785537823	1.376786369	-0.131315448	-0.0712847	-0.169402165	0.504758565	0.30037165	0.94565708	1.439901823	1.250330106	0.271034494	1.37010908	0.98273805	1.321902581	1.241982922	0.925720625	0.739260183	-0.045417655	0.842251933
'RBBP8'	-0.926122088	-0.499883032	-1.208086394	-0.4699514	-0.696401161	-0.036235282	-1.377595075	-1.744854392	-0.098290919	-1.087427464	-0.621971149	-0.571524116	-1.57833584	-0.451503932	-0.105928008	-0.105096851	-0.503825166	0.228351716	-0.769818885	-0.755160302	-0.720077013	-0.172225382	-0.855394468	-0.773400562	-0.095103754	-2.272553672	-1.19882939	-1.104433253	-0.80479043	-0.393163006	-0.730834122	-1.316391143	-1.213088528	-1.086908879	-1.008650028	-0.946033178	-0.768721353	-0.703309515	0.073293128	-0.655293335	-1.468601109	-0.131548926	-0.720363584	-1.238097841	-0.653290187	-0.577951714	-0.115579376	-0.216426891	-0.527459793
'RFWD3'	-0.846615273	-1.761102289	-0.497807219	-1.097215624	-0.249116815	-0.308474257	-1.003896258	-0.985149425	-0.374814428	-0.339152501	-0.750142489	-1.339078926	-1.327079252	-1.020584676	-1.417052687	-0.049158909	-0.359108526	-1.243203441	-1.67721252	-0.772277656	-0.024177512	-0.542296904	-1.922011737	-1.91723346	-1.865119727	-0.129824898	-0.380895029	-0.29254707	-0.081105485	-0.101350748	-0.823553446	-0.586154224	-0.127955806	-0.036007223	0.447152416	0.101136279	0.163748542	0.093161807	0.537436979	-0.429985334	-1.443158557	0.025993838	-1.456937364	-1.00961617	-0.674257518	-0.843400909	-0.655700286	-1.004216005	-0.968027763
'RPA2'	-2.179492148	-1.635599385	-0.204464525	-1.223790278	-1.01747842	-1.014486221	-2.271999218	-1.477987412	-3.002519307	-0.291230896	-0.673324156	-1.857556539	-1.579587689	-1.148281374	-1.970437731	-2.543922765	-2.500989054	-1.92436732	-2.614277713	-5.671485193	-1.123041601	-0.754469267	-0.05276605	-0.145476871	-1.006812668	-2.354697554	-2.353830505	-2.166947309	-2.136972582	-2.097669123	-1.956482171	-3.541088722	-2.641399759	-1.96645043	-1.715479816	-1.850852967	-1.419540591	-2.04058251	-1.096551558	-1.105173878	-2.047151616	-1.615242608	-0.544647595	-1.58544974	-1.225891657	-1.567969426	-1.316942898	0.428858231	-1.671817481
'RPA4'	1.370628073	1.43781704	0.332347628	1.408274469	0.710874864	1.436635992	1.407692025	1.335161014	0.744493073	1.209742045	1.437481531	1.435898968	1.384747842	0.678078928	0.611958472	0.708247551	0.497121205	0.848535519	1.175227531	0.324852051	0.158560476	0.632960375	1.348485662	1.35333496	0.812618037	1.097349393	1.361690215	1.593089076	1.233170429	1.416146507	0.367728913	-0.202061794	0.277735624	0.087555657	0.364790912	-0.198019409	-0.02794034	-0.147829871	0.791005493	0.80650341	0.70030302	1.397309832	1.425519178	1.422902747	0.072262841	0.389823835	1.381840975	0.35831139	1.376285138
'RPS27L'	-0.96048792	-0.434790043	-0.237799029	-1.522716173	-0.163357072	-0.140448226	-0.170965017	-0.046547693	0.44380062	-6.809333765	0.264010856	0.484163771	-4.218829377	0.170599003	0.168804509	-1.106529257	0.161739262	0.22751217	-0.128803668	-0.810732929	0.238476019	-0.09583235	-0.097239111	-0.097295965	-0.16062215	0.08116384	-0.351146279	-0.352139135	-0.351192965	0.034978018	-1.150737586	0.174900826	-0.224205752	0.225972451	-0.376951035	0.436643736	0.000682786	0.198707751	0.350418824	-0.189841037	-0.808554743	-0.267141849	0.208340656	0.332006159	-4.330782861	-1.824170727	-0.041202966	-3.283750073	-1.253563234
'SETMAR'	0.039939597	-0.045959554	-1.148161394	1.029683211	0.352037165	0.533467336	0.526160438	0.45263992	0.560063494	0.650749516	0.557409035	-0.357237342	0.269947149	-0.099139423	0.006747583	0.520591662	0.610751021	0.725000079	0.551941126	0.101198013	0.484767289	0.441409818	0.143111216	0.157243523	0.092785972	-0.077772904	-0.157846105	-0.482508176	-0.405489768	-0.164066165	-0.276188597	0.00484306	0.620596721	0.773993024	0.927153186	0.75426311	0.838157509	-0.215973096	0.13523779	0.50041091	0.440814162	0.286997684	-0.066280963	0.012018309	0.782747914	0.270065028	0.13005411	0.157179578	0.442529304
'SOX11'	0.452896841	-0.541294261	-0.065713657	0.776870661	0.013012894	0.45974213	0.577145918	0.076818695	0.328117221	1.699875765	0.310316435	-2.162707301	0.443338386	-1.067689711	-1.245313615	0.053434722	-1.079242467	0.370862391	-0.223609878	0.357484094	-0.169168026	0.684560783	0.595374783	0.576532544	0.686386575	0.87199103	0.95790627	1.025772267	0.879042339	0.481620489	0.698470236	0.122960395	0.988383305	0.63832488	0.716200672	0.842265495	0.798014116	0.558855593	0.74967162	0.579004462	0.679267718	0.524314162	0.75923701	1.1958099	0.510129172	0.278563531	0.355627488	0.699890576	0.485222555
'SPDL1'	-1.393943929	-2.84830276	-0.658353548	-2.70261305	-1.746043078	-2.055841036	-2.205965322	-0.732353878	-1.501933571	-2.482905932	-3.806668215	-1.994450023	-1.628184533	-2.391632884	-2.006964989	-1.874922185	-2.924579055	-1.488596155	-2.691426145	-1.637658022	-2.207258369	-2.539061984	-2.86043487	-2.941989031	-0.603844431	-2.308163038	-1.714925368	-1.530252988	-1.933419874	-0.621299291	-2.092695324	-2.512222757	-2.771682345	-2.988433487	-2.666372393	-2.965094385	-2.410769892	-2.26834605	-1.653225333	-1.845534355	-2.170675847	-1.85110647	-3.227160658	-1.627896325	-3.030364447	-2.179067016	-1.926053912	-0.912089928	-1.695875455
'TAOK2'	0.421006946	-0.1278548	-0.037384816	0.312314358	-0.216731848	-0.737298584	0.089228927	-0.664800903	1.443156708	0.63164582	-0.149376987	0.257539657	0.833146311	-0.322382509	0.454741991	0.393923097	0.718315069	1.314548968	1.05534871	2.290005452	0.396579192	0.810310346	1.182817597	1.168527604	0.250748404	0.928647054	1.219194356	1.315082185	1.45358342	0.783901435	0.003970245	0.038467115	0.784783457	1.017951484	0.818091658	0.739783217	0.974074228	0.763500369	0.338246636	0.602401019	0.256005505	0.182729797	0.514074041	0.480764679	0.296474042	0.584959451	0.540679883	0.645159974	0.262610873
'TAOK3'	0.701980154	0.953626051	0.24270975	0.761821236	0.193199163	0.378736222	0.537579606	-0.208224898	1.163973978	0.731778475	0.69517371	0.634565123	0.688731538	0.849642519	0.689068859	0.79204945	0.69311816	0.11854222	0.248721321	1.041477826	-0.429001056	0.309118517	0.596865232	0.621393746	0.219145971	0.902777661	1.347686984	1.432459179	1.258131595	0.593976765	-0.49151435	0.748911941	0.081157423	0.153651809	0.107208946	0.341535795	-0.141602292	0.074436017	-0.043086342	0.711339006	-0.257236475	0.095680248	0.637015452	0.868425475	0.565700534	0.285830323	0.857523032	0.99930151	0.76209406
'TEX14'	-0.00892172	-0.056519255	-0.312028874	-0.006495553	0.413350925	-0.057654255	-0.057849318	0.241701453	0.399083337	0.053439724	-0.060061102	-0.056718213	-0.008179773	0.31257357	0.379245109	0.411522958	-0.083820627	0.308576119	0.115870305	0.211421997	-0.309957074	-0.064312519	-0.095151138	-0.085100395	-0.406641626	0.606766412	0.038906787	-0.157442643	-0.04170125	-0.057641624	0.199947131	-0.343158946	-0.614718361	-0.588695645	-0.129725819	-0.328997657	-0.318659611	-0.208095826	-0.112017034	-0.088143741	0.40016073	-0.009395262	-0.057803243	-0.055358308	0.562026782	0.059610757	0.022243376	0.00701898	0.054239058
'TFDP1'	-0.75562207	0.234609537	-0.041581651	0.085375292	0.355382701	0.38281104	-0.239883734	-0.352549589	-0.003316549	-0.096609379	0.032290595	0.219481891	0.033152208	-0.269423993	-0.267428908	-0.115190416	-0.433610636	-0.099843133	-0.402930378	0.402478832	0.75647367	-0.098924424	-0.098947837	-0.099001024	1.04003093	-0.27778821	-0.235664338	-0.236627646	-0.235898838	-0.406532723	-0.792201909	0.21651231	0.101710122	0.068705594	0.295104866	0.309532407	0.255213531	0.309586897	1.96661713	-0.142217094	0.282067129	0.040306735	0.435789062	0.317468317	-0.270322281	-0.802430582	-0.711330177	-0.848117805	-0.222976873
'TFDP2'	0.624077291	0.625164512	0.749214635	0.556134051	-0.287676124	0.932713649	1.109065613	0.874553467	0.379247948	0.800444903	1.031044907	0.428620176	-0.289244188	0.326029423	0.629301045	0.493841392	-0.021696841	-0.041076333	0.044665972	-0.282009189	0.493434142	0.486016612	0.073055322	0.085698657	0.381035601	0.510649101	0.28198818	0.22380625	0.35425067	0.641013325	0.311137595	0.351821739	0.467073932	0.190916925	0.487415235	0.704628302	0.389184088	0.561129196	0.571552608	0.009148843	0.493795018	0.231048863	-0.147423164	0.463675121	0.453023801	0.873232971	0.675674946	0.421155055	0.48268047
'TGFB1'	0.28729565	0.248146547	0.416890557	0.590850853	1.298371425	0.275449986	0.538337626	-0.130956195	0.808919703	1.057117107	0.265803797	0.576807823	0.516524349	0.664812515	0.835821205	1.154750809	0.346679796	0.592561705	0.168738929	1.083586847	0.988793566	0.497121321	1.022180703	0.990137557	0.213770523	0.553737217	0.796874585	0.710670612	0.899044982	0.962801736	0.922512635	0.001375782	-0.002719108	-0.00824237	0.052863909	-0.179081658	-0.271720191	0.320072317	-0.278333879	0.872479387	0.236196229	0.949369293	0.23143778	0.745366617	0.616440258	0.900391031	0.695218035	0.416662699	0.929238171
'TICRR'	-3.596053757	-3.330056026	-2.990522718	-4.561496406	-2.945145286	-4.2273903	-3.309075107	-2.827572157	-4.263505521	-2.24494715	-3.168337918	-4.718833002	-3.014993249	-4.418521134	-4.404376879	-2.682753641	-2.832447336	-2.219070262	-2.60409189	-4.236644537	-2.129876151	-2.624083475	-3.501653436	-3.444388512	-2.171187484	-3.054223293	-3.788229937	-4.6147199	-3.449506122	-3.146028327	-2.41430931	-3.364818763	-3.487626906	-2.945621706	-2.312273604	-2.436660346	-2.454226579	-2.394499254	-2.917671276	-3.954001666	-2.369431138	-3.3694143	-2.524767457	-2.850736355	-1.977749198	-2.985380253	-3.431568077	-1.802540117	-2.57719326
'TIPRL'	-0.73467137	-1.091928402	-1.585473196	-0.107441753	-0.112087371	-0.297564453	-0.673391303	0.106208639	-0.525657039	-0.285078811	-0.405597857	-0.940158916	0.140145087	-1.47079076	-0.999172651	0.625829866	1.474924906	0.707983313	0.547231584	-1.110648184	-1.280477868	-0.131979305	-0.140930847	-0.147638386	-0.919150467	-1.974030032	-2.071405216	-2.370270972	-1.984904257	-1.064898742	-0.676015369	-0.977095004	-0.921606077	-0.920997149	-0.922950629	-0.917470443	-0.914692585	-0.201285846	-0.228484639	0.45150801	-1.298708115	-0.774826281	-0.764029233	-0.914218093	-0.79052655	-1.222858425	-2.114475749	-0.680604322	-0.924246035
'TNKS1BP1'	-0.362261664	0.59864695	-0.051744766	-0.102181163	0.013677752	0.479515292	-0.760287252	-0.075312093	-0.542516846	0.562624382	-0.618439974	-0.248026976	-0.113222261	-0.339820086	0.019097023	-0.437120317	-0.433045877	-0.338595309	0.144354334	-0.480774794	-0.212868469	-0.259917083	0.241434423	0.292942045	0.144604415	-0.291540853	-0.013623981	-0.271424313	-0.181650669	-0.240253689	0.11443456	0.04751557	0.162695618	0.265940714	0.106271705	-0.055376157	0.103495948	-0.323662507	-0.49385227	-0.264361213	-0.030009051	-0.105771736	-0.169173414	-0.450173356	0.6437694	-0.056245575	0.541751736	-0.018718079	-0.523935121
'TOP2B'	-0.160933737	-0.023319419	-1.327625923	-0.162388471	0.23389561	-0.024455441	-0.025289222	0.053442894	1.675967978	-0.334703646	-0.02679003	-0.023556571	-0.161665886	-1.79895338	-0.517608209	0.232549779	0.329033287	-0.073797497	-0.002838122	0.139411772	-0.128010363	0.630538272	-0.047040489	-0.062699943	0.152831831	0.335586697	0.505892594	0.787537149	0.815911154	-0.024898309	0.301919913	-0.143288738	-0.585942878	0.211195092	-0.324451814	-0.143461313	0.4176772	0.72516831	0.609308835	0.626491957	0.219126124	-0.16439951	-0.024848104	-0.022515617	-5.28695053	-0.708244046	-0.512738689	-2.195625458	-0.691212126
'TP53'	1.510315759	0.549658184	0.499414815	2.137667501	0.056387259	0.857611738	3.643957301	0.084331941	0.764217094	3.174893723	0.76151143	0.506125813	3.692816023	3.52335184	3.490527628	0.715280062	3.48141047	3.480828056	3.470839329	1.318842927	0.342589202	-0.048210882	0.623645577	0.631626293	1.057866999	0.194196293	0.200598539	0.250678666	0.234822021	2.569788793	2.122886568	0.72141997	-0.127823359	-0.428559763	-0.722728261	-0.994077624	-1.046689785	0.077972343	-0.247742953	0.472289377	0.086911098	3.728207168	0.695387601	0.368812247	2.0560937	2.586087814	0.124757069	3.656154174	2.720119018
'TP53BP1'	0.084443277	0.193514946	-0.379406677	0.834213222	1.033140648	0.086887882	-0.433568891	0.133143691	-0.022062539	1.172864246	-0.07436473	-0.256808271	1.203799718	1.918933519	2.149039305	0.063936984	0.343237586	-0.37864325	0.832417254	-0.256021014	-0.864105659	-0.166234861	-0.32226342	-0.388993278	-1.026592494	-0.551570343	-0.268577209	-0.217988182	-0.638653576	0.966130275	0.458072506	-0.227604255	0.02360089	-0.2075132	0.520437689	0.318700508	-0.580173321	-0.338454956	-0.499091528	-0.284612727	-0.521748802	1.288910163	-0.457219433	-0.232234623	-1.408461226	0.275871914	0.040758175	-1.321946693	0.13496132
'TP63'	1.107951496	0.997525198	0.718940564	1.033820377	0.683570356	0.880297728	0.90038861	1.807041138	0.857758612	1.335779369	0.663678657	0.704673089	1.27690404	0.967317267	0.703801685	0.624067812	0.436319959	1.23354769	1.453637288	0.91544879	1.023855779	0.213135419	-0.30730511	-0.272417411	0.403044878	0.170124623	0.452069964	-0.064477113	-0.471472447	0.468642794	0.963106938	1.053110559	0.852082349	1.012686457	0.805009168	1.104153258	0.996592065	-0.277543033	0.71720644	1.466970371	1.060666989	0.686064372	1.233974099	1.079770826	0.874267728	0.713289552	-0.387263714	1.059081144	1.188846991
'TPR'	-2.145160193	-1.789289714	-1.053892289	-0.366268293	-1.37248213	-1.381123803	-2.073083955	-1.325073231	-0.839045954	-1.167784671	-0.815874071	-0.679873366	-1.033558148	-2.143786021	-1.672746424	-0.910200425	-0.151479626	-0.794125431	-1.637893405	-0.610328502	-1.658043475	-1.182344676	-1.777732662	-1.894492108	-1.442425217	-1.416817892	-1.207600421	-1.4145697	-1.173701803	-1.755740673	-2.939368335	-0.90188039	-2.040018447	-1.91097137	-1.944660573	-1.783602994	-1.871439561	-1.516148593	0.154730122	0.291747279	-1.476474028	-0.380867009	-1.530918951	-1.229044222	-0.581070827	-0.508144231	-1.646046488	-0.872233962	-1.916325583
'TRIAP1'	-2.578136356	-2.23892017	-1.228965118	-2.722174166	-1.205874032	-2.387726392	-3.250587283	-3.959095831	-2.59377863	-2.488916974	-2.765110417	-2.791520747	-2.749584922	-2.080717495	-2.537661702	-2.123764102	-2.833280941	-1.203969397	-1.365753411	-1.272277198	-2.257849129	-4.374272325	-4.461360367	-4.452346122	-2.56514114	-2.655490684	-2.244464239	-2.44333446	-2.595168624	-4.328546822	-2.460940058	-2.959638683	-1.789545341	-2.65829876	-3.007139047	-3.489744686	-2.544093682	-2.871463335	-2.530689256	-2.907105167	-2.787430734	-2.43661903	-2.459994362	-2.827429551	-1.919375022	-2.359593073	-2.058914449	-0.873175602	-1.730159051
'UBB'	-2.557849167	-1.204493103	-1.710280117	-2.108955225	-1.758314978	-2.282427174	-1.119546127	-1.579350554	-1.69026176	-3.23908846	-2.968418856	-1.390702683	-3.342413384	-1.401215676	-1.388166866	-2.312385698	-1.458372694	-1.350298389	-1.754562731	-1.675376664	-2.093223833	-1.818966791	-1.826664188	-1.826567835	-1.688265683	-1.33407667	-1.778227482	-1.777985623	-1.77436929	-1.900986661	-1.698963758	-1.253654634	-1.179413341	-1.178319573	-1.180764237	-1.17419636	-1.170757308	-2.523763403	-3.607998544	-2.26152065	-2.834383547	-3.6187388	0.011856914	-1.12386865	-1.829739999	-2.108490896	-1.570317809	-1.908736478	-1.900284824
'UBC'	-0.613461112	0.188330997	0.051234782	0.828238637	-0.180541177	0.812119205	-0.750909706	0.138318924	0.467539617	-0.597379806	0.184669	0.583887755	0.041445301	0.324021917	0.321002064	0.315418619	0.461670636	0.318879332	0.166209158	-1.116174843	-0.040358808	-0.21249026	-0.215259854	-0.215313588	0.218196682	0.10265445	-0.334701229	-0.335145591	-0.33423579	0.094030737	-0.172698974	-0.130237884	-1.437686742	-0.834046699	-1.030902026	-1.002111544	-0.929086152	-1.257900529	0.142116316	0.227590268	-1.652068126	0.199756141	0.666338193	1.052906671	0.578786415	0.170991889	-0.125436838	0.19982219	0.871959925
'UIMC1'	-0.290783066	-0.905365092	-0.025757488	-0.295552885	-0.7308799	-0.906473933	-0.890338411	-0.604059581	-2.441266641	-0.144921763	-0.910728272	-0.904587521	-0.292774395	0.249677122	-0.16556649	-0.729633708	-1.424971897	-1.425844541	-1.168985885	-1.220948616	-0.76802905	-0.370216322	0.008429129	0.025320632	1.080592722	0.156534381	0.113933455	0.337895926	0.080173128	-0.89481524	-0.35787323	-0.071481318	0.036159711	0.470091109	0.550877165	-0.076803625	0.324105118	-0.133146766	-1.402746844	-1.366902258	-0.754139868	-0.296804816	-0.900392737	-0.895072733	-0.474269799	-0.890328892	-0.251504393	-0.848109508	-0.513102937
'USP28'	1.267329217	1.01115781	0.857148248	1.302338369	1.319408049	1.00998991	0.989254259	0.682760788	0.875419173	1.767892868	1.009906835	1.009730575	1.280447273	2.968245727	2.46752589	1.315145815	0.476463633	0.289625997	0.898677627	1.128504213	0.395561002	-1.065848968	-0.383707561	-0.399042261	-0.460746781	0.299580092	0.241777739	0.244662112	0.618565928	0.995354138	1.916067548	0.238827983	0.316966405	0.686053267	0.764526797	0.211251577	0.304980866	0.149380151	0.666938806	0.68358742	1.314191586	1.291977623	1.002004602	1.00083328	0.214660299	1.125912929	-0.110543269	0.174139384	0.948508596
'VPS4A'	-1.750281706	-0.480620896	-3.701193322	-0.64919765	-0.588513909	-2.494557568	-0.188102163	0.170586444	-0.16276704	-0.765110957	-0.496889339	-1.353245367	-2.740930941	-0.024791342	0.60633347	-0.4575251	-0.974137084	-0.128050779	-1.0898879	-0.780084309	-0.343359253	-0.45586546	0.077962077	0.061314762	-0.84688655	-2.012061116	-0.914874039	-1.233833769	-1.513867663	-1.151521258	-0.895383001	-0.367332555	-0.412146975	-0.23518731	-0.022843088	-0.248507519	-0.479472425	-0.949961863	-1.079942397	-0.961180068	-0.8327299	-0.830812369	-0.248302149	-0.014500629	-0.435397504	-0.673689126	-0.725096339	-0.402775015	-0.188417238
'WAC'	-0.430419089	0.114306059	-0.597309752	-0.656648272	0.047990666	-1.695156507	-0.589737996	0.103185769	0.002561315	-0.717457083	-0.703905557	-1.332795507	-0.595652492	-0.697367639	-0.31921894	-1.214019611	-0.900155212	0.016462417	-0.008555932	0.315123832	-1.364228529	-0.262366068	-0.125037549	-0.136455933	-0.181869461	-1.111821781	-1.109651601	-1.14415485	-1.280435547	-1.56877064	0.632907855	-0.431898331	-0.393260631	-0.268955258	-0.443038547	-0.483987361	-0.647382551	0.56397234	-0.648563309	-0.869376373	-0.252407109	0.071869276	0.341740923	-0.638634365	-4.499986749	-1.162114906	-0.657004147	-0.658376419	-0.803050738
'WNT9A'	-1.004669987	0.661387178	0.424742693	-1.027665505	0.041943441	0.660230056	0.646223494	-0.263613631	0.3203896	0.643571635	0.659385715	0.660362326	-1.013584046	-0.457716888	-1.551251167	0.041113319	1.141527497	0.114720667	0.619542781	0.046531273	0.074403641	-1.025015705	-1.396514368	-1.46317842	0.640445441	0.656871655	0.657825213	0.940235162	0.596120732	0.650393096	0.733307076	1.39827277	1.063660373	1.310909666	1.197455503	1.28754578	1.330417786	0.01582249	0.183389377	0.204522828	0.025484684	-1.024744012	0.654811924	0.654825286	0.618087523	0.497005395	0.390418402	0.994201179	1.007610216
'XPC'	-0.042234724	0.051759826	0.148761221	-0.156323048	-0.393227237	0.275720674	0.236343865	0.583377467	0.15815853	0.862658776	-0.156979321	-0.007146664	0.231780175	-0.031200576	0.226061461	-0.031092989	-0.109277088	0.202963036	-0.110937582	-0.002091572	0.20141093	1.033076231	0.585108255	0.638611423	0.381400138	-0.300881442	-0.752456585	-0.837536602	-1.495360511	-0.07653196	-0.934285447	0.067054583	0.405142556	0.280952094	0.382724714	0.909405008	0.585418807	-0.323106539	0.031370141	-0.100725369	0.281030197	-0.050147157	0.096404022	0.610707439	0.872712111	0.519837095	0.455783868	-0.349952645	0.66221512
'ZFYVE19'	0.085956828	0.876258126	0.452054618	0.819146738	0.571173965	1.155648515	0.916011114	0.409538108	0.237144474	0.495211266	1.051968804	0.585025622	-0.101763313	0.011304212	0.71382776	0.598826818	0.908896794	0.198822475	0.495376471	0.187667246	0.11071558	-1.338557988	-1.733071517	-1.839606318	-0.221492226	-0.034816638	0.157996622	0.138099455	-0.233302724	1.146715752	0.058922718	0.793917616	0.495694607	0.752651694	0.306846482	0.437023615	0.713076799	-0.364742026	-0.510313402	0.381930332	-0.495681242	0.63833285	0.797312255	1.22187536	0.336561553	-0.026224915	0.492202679	0.4618719	0.381251764
'ZNF207'	-1.51436033	-0.474213344	-0.244137164	-0.582360781	-0.436600654	-0.551824992	-0.704679416	-1.631186524	-1.670389892	0.073163686	-0.687456928	-0.786211382	-0.661393437	-0.343925372	-0.109591604	-1.360441494	-1.15507416	-1.929707745	-1.789622125	-1.959358226	-0.590920436	-0.738680616	-1.088740959	-1.132006735	-0.682981026	-1.344270128	-1.785749717	-2.194433945	-2.423828978	-1.158923354	-1.397423055	-1.198945336	-1.504004465	-1.270815723	-1.209166395	-0.884231324	-1.102669093	-1.412359639	-0.195295851	0.277198496	-0.521532671	-0.860673069	-0.919257467	-0.267095789	-0.41963449	-0.354214958	-1.387661758	-0.7288273	-0.970839016
'ZNF830'	-1.457825185	-2.783370245	-1.233988195	-1.980375631	-0.69371366	-2.211395191	-1.879771275	-1.313174172	-1.129600822	-1.134938405	-1.372767702	-1.87885914	-1.197653272	-2.257252834	-1.726631125	-1.533939015	-1.772739709	-2.95447073	-3.061726247	-2.169383152	-1.299024622	0.365048022	-0.51708381	-0.501872082	-0.787615796	-1.360939887	-0.322209477	-0.095871817	-0.328132198	-1.295832407	-0.675709141	-1.392942609	-1.351315091	-1.069922478	-1.00244673	-1.011524766	-0.920507563	-1.374430302	-1.227818311	-1.503764863	-1.605694483	-1.597701056	-3.123075527	-1.776528572	-0.593944401	-1.458319005	-2.689619079	-0.336718409	-3.168043705
'ZW10'	-0.489346053	-0.99907661	-0.635816697	-0.499185231	-0.478849537	-1.000182564	-0.982244165	0.308330918	-0.728156645	-0.45443732	-1.004640864	-0.998191232	-0.493262894	-0.102311043	-0.512746983	-0.478280465	-1.065352109	-0.631535624	-1.087377452	-0.793125218	-0.638283968	0.003771469	-0.034373514	-0.014888722	-0.285285045	-0.043084951	-0.177878709	-0.233256924	-0.358780655	-0.98723816	-0.268059577	-0.363318951	0.224342205	-0.001001335	0.143987816	-0.34771187	-0.440564371	0.06969737	0.120752522	0.142466918	-0.499891518	-0.499276351	-0.993413563	-0.987776155	-0.693658056	-0.650984473	-0.696148456	-0.978501634	-0.281085849
'ZWILCH'	-3.556493061	-0.100430502	-2.030073504	-2.389843321	0.724817809	-1.314142898	-0.144840077	0.411156802	-0.361761313	-0.980121076	-1.627310732	-1.998376383	-1.907525665	-1.588107139	-1.987678514	-0.156164735	-1.275493877	-1.512808044	-1.592820421	-2.014671268	-0.91505407	-1.921834151	-1.489533021	-1.53087296	-0.049154527	-0.301122933	-0.402115552	-0.384817828	-0.812323893	-0.778409571	-1.654583093	-1.31540372	-0.41253396	-1.218364987	-0.640554386	-0.946521348	-0.7751342	0.563548738	0.385216548	-0.355940736	-0.54601665	-1.088444877	-0.191884297	-0.034337588	-1.582983352	-1.469427634	-0.799985438	-1.015814646	-0.49430974
'A1CF'	0.670372184	-0.215666701	0.544541949	0.646879193	-0.346575724	0.029280773	0.027413152	0.222961558	0.343073412	-0.237945409	-0.197032044	0.20827374	-0.140464928	0.408737357	0.250111722	0.89664094	1.225621722	1.205433912	0.656739125	0.447781414	0.180849058	1.055981239	0.762296893	0.77918879	-0.375480069	0.787976242	0.252638085	0.289175658	0.35166642	1.370653242	0.355622993	0.264247818	-0.363204332	0.151999082	0.259004183	0.19296949	0.21151033	1.098264588	-0.754736374	-0.141842834	0.430875239	0.016388561	0.387953345	0.874550595	-0.005583672	0.597217723	-0.313600703	0.632614422	0.1719341
'A2M'	0.37836708	0.250677693	0.589493855	0.277689857	0.177947504	0.316332403	0.464397651	0.380829449	0.319444064	-0.146548602	0.452746909	0.244517192	0.442986963	0.036813237	0.249042169	0.079430442	0.873277833	0.135836176	0.235645469	0.456541402	0.467469969	0.525640328	0.868703452	0.896268664	0.454282482	0.633932066	1.126887308	0.800535935	0.649594062	0.525495998	0.617379446	0.523302291	0.244467664	0.498281249	0.405833249	0.495858738	0.494410296	0.691923299	-0.065100173	0.665184271	0.407959643	0.598571684	-0.217484361	0.783085023	0.743090804	0.292195894	0.49034634	0.526110184	0.504045137
'A2ML1'	0.735441409	0.663008463	-0.553570873	0.573082508	0.0310802	0.797485881	0.693724335	0.440460362	1.192696658	0.233676871	0.544648899	0.83161017	0.53197027	0.403727361	0.508396231	0.580081293	0.668417739	0.813357736	0.504667769	1.0036019	0.40429494	0.743041019	0.136319906	0.209364516	0.00406076	0.815064397	0.899237932	0.892713491	0.782175369	0.00959726	0.646600621	0.866071072	0.793881981	1.126184886	0.254629208	0.685854625	0.727393347	0.477029777	0.467795245	0.749950626	0.760904757	0.604251384	0.660269289	0.473434806	0.926341479	0.385820599	1.0643431	0.881205237	0.282021895
'A4GALT'	0.385498819	-0.458616041	-0.473390348	-1.016860297	-0.434269078	0.001069424	0.264014443	-0.32995929	-0.306862189	-0.054691865	-0.535427574	0.055216057	-0.200659131	-0.113457267	-0.563420643	0.282978849	0.419494682	0.413165475	-0.798122914	0.260269647	0.071925399	0.618195774	0.401750207	0.381363004	1.189592287	-0.392781678	0.116933307	0.087081977	0.371513749	-0.420307521	-0.01684222	-0.41309596	0.620989473	0.355626049	0.072284908	0.214229143	0.125425382	0.584827252	-0.091613671	-0.15637756	0.196033135	0.126478956	-0.619485042	-0.062300458	0.081094155	-0.591934537	0.82735891	0.059550855	0.025526445
'AAAS'	-0.790767711	-0.871844971	-0.657404716	-0.808302255	-0.790036298	-0.872954845	-0.857464202	-1.369636976	-0.818563965	-1.102713062	-0.877136229	-0.871105962	-0.797607509	-0.415255121	-1.18499601	-0.788631173	0.007315819	-0.862262981	-0.02958555	-0.263533954	-1.356186841	-1.304516159	-0.835227301	-0.863052051	-0.491236704	-1.146435826	-1.072792221	-1.384812557	-1.149364119	-0.861756044	-1.772798015	-1.209100125	-0.794577353	-0.666525748	-1.148500434	-1.132837116	-1.289238123	-0.743674868	-2.102070225	-2.059739537	-0.81381687	-0.806631247	-0.867119673	-0.861913203	-0.45205293	-0.473308851	-0.62579944	-1.07561083	-1.395219907
'AACS'	0.415144117	0.635960906	0.310098424	0.428396785	0.375003775	0.634804568	0.621287172	-0.129832956	0.696658314	0.223060353	0.633904887	0.634965306	0.419998332	0.506763291	0.184592087	0.373278833	-0.087032053	0.439163973	-0.033920755	0.809839484	0.130209667	-0.344389861	-0.376059725	-0.38671653	0.467666829	0.366164402	0.736349234	0.49108219	0.501293212	0.625316453	-0.16127693	0.012481969	0.174963887	0.453675267	0.800737267	0.001138162	0.391467952	0.213578926	0.464260813	0.48278923	0.361476107	0.423017962	0.629573054	0.629672536	0.193053014	0.460886123	0.741536882	0.470348502	-0.039522012
'AADAC'	0.82691049	0.636886737	0.593005568	0.98181715	0.731314742	-0.588125888	0.614066244	0.669003821	0.865939118	0.98272389	1.119005094	0.799067684	0.429547563	0.651564848	0.645323466	1.146398485	0.717891822	0.534494955	0.658485749	1.516080387	-0.310328214	0.762981326	0.765491203	0.765405941	2.003352824	0.692275816	0.605064089	0.604471853	0.603616673	1.101093894	-0.146903447	0.430322397	0.291447001	0.382486376	-0.34878862	0.00523152	0.139194381	0.594799355	0.86667858	0.551145262	0.547654438	0.901309313	1.147751607	0.861683412	-0.313821342	0.987363727	0.740506129	0.718256759	0.831680424
'AADACL2'	0.694137075	0.640291317	0.90155401	1.00884535	0.300907247	0.657792408	1.363614436	0.680777337	1.159040376	0.589232154	0.577748001	0.915963569	0.941842907	0.699681144	0.693146143	0.554585817	0.689656203	0.758651008	0.751979838	0.882111365	0.620642425	0.890177693	0.89392403	0.893817348	0.682121499	0.584495783	0.677260615	0.676240176	0.675253551	0.656052771	-0.134653866	0.711616158	0.056192884	0.792664156	0.636633009	0.166574553	0.717939539	0.040136544	1.370137586	0.854694192	1.37239315	1.020701809	0.31399085	0.494948954	1.334313164	1.152986375	0.263225307	1.063416083	0.909592023
'AADACL4'	0.496024523	1.087876285	0.252491661	0.194299523	-0.092797885	0.393903195	1.013703763	0.56520444	0.152144792	0.41841334	0.907045988	0.417438249	0.856660673	0.826783676	0.381062557	0.054006671	0.045609901	0.505611879	0.75127435	0.524856842	0.156884155	0.442133777	0.38407778	0.368296314	0.699139789	0.443905058	0.386448698	0.101570148	0.190180006	0.557401163	0.34389748	1.113240987	0.441729963	1.160471653	0.824439378	0.734569822	0.628459637	0.805355415	-0.137821693	-0.287952806	0.656631729	0.50433919	1.3849951	0.462796708	0.778713579	0.762161449	1.075121764	1.068839906	0.783333039
'AADAT'	1.450250839	1.255891761	0.640156441	1.489930023	0.927528384	1.25471632	1.229272336	0.792469876	0.471229297	1.048446493	1.255165903	1.25418298	1.465142729	0.722370739	0.669167129	0.924318997	0.882113987	0.934789693	0.637332102	0.70592193	1.32566049	1.063529923	0.908210444	0.938186688	1.216531354	0.485081125	0.4159492	0.518438976	0.654019039	1.236722828	1.374738938	0.601516384	0.234671658	0.144256202	0.310591469	0.547929466	0.411719605	0.246907993	1.41620881	1.425908075	0.918863195	1.478499906	1.244934764	1.24293452	0.646526594	0.757954948	1.018422039	0.275361592	0.889883402
'AAED1'	0.383469901	0.397266757	-0.225185815	0.395913918	-0.123480409	0.396117774	0.387192514	-0.313399524	0.403657518	1.149224168	0.394698581	0.396545755	0.388016963	0.353945806	0.515748974	-0.123866092	0.677488851	0.757114392	1.005489821	-0.232661676	0.50582494	-0.045328892	0.399143332	0.402209316	0.673563866	0.501522985	0.615590448	0.31871802	0.469813303	0.389904515	-0.689193542	0.450954418	-0.372665716	-0.620784363	0.590024688	0.408165182	0.88006989	-0.145586687	0.296673102	0.316755866	-0.141394973	0.390720265	0.392638179	0.393546126	0.3508371	0.27333366	0.366143745	-0.592276254	0.148440715
'AAGAB'	-0.550348681	-1.068865238	-2.292838316	-0.052509583	0.487020238	-0.244180103	-0.339255264	0.050601147	-0.066491128	1.3009261	0.088227985	0.051993172	-0.079701058	0.669340635	0.463745789	0.176372056	-0.461552392	0.002846863	-0.983692955	0.47427232	-0.925137514	-0.836654328	0.001673011	-0.061612017	-1.510688489	-0.863554068	-0.582689263	-0.378677135	-0.570809294	-0.823702758	-0.260003272	0.417020059	0.503078645	0.978824419	0.158901218	-0.016916557	0.405968543	0.499945896	-0.069718255	-2.441410908	-1.133802955	-0.838021709	-0.739801075	0.57283744	-0.346333512	-0.491071165	-0.786973241	0.347566566	-0.172969054
'AAK1'	0.366950488	0.075247165	0.035728857	0.851847401	-0.136309002	0.032478894	-0.076194969	-0.117495769	-0.099570301	-0.178582626	-0.08521968	-0.244757143	-0.08016331	0.088856787	0.491889228	-0.324447974	1.238598204	0.485347783	-0.286122964	0.011419337	-0.341993398	0.012235313	-0.802560312	-0.802517881	-0.111776226	0.489392311	1.084072748	1.347992203	1.375228977	-0.268327763	0.347348546	0.15363253	0.53910418	0.417180851	0.541597635	0.252844191	0.341356224	0.242299476	-0.213180779	0.566799811	0.386902005	0.662515285	0.191078015	-0.101066945	0.092652798	0.17105171	-0.05893695	0.659080449	0.29321204
'AAMP'	-2.357967462	-1.824333642	-0.409683934	-1.886899241	-1.140482113	-1.756790377	-1.913260155	-2.020220065	-2.510146157	-1.081872271	-1.899948843	-1.540924952	-2.029282965	-1.674282962	-1.545070937	-2.176069274	1.555558019	-0.260676586	-0.879191445	-1.500625547	-1.506750849	-1.256667531	-2.328444765	-2.343639319	-1.117647945	-1.238092344	-2.696695668	-2.257511801	-1.891137642	-1.728991494	-1.478553887	-2.448918682	-2.748751269	-2.672198624	-2.434689543	-3.145964513	-2.858196613	-2.141876581	-1.405076662	-1.083193873	-1.988938349	-3.418015779	-0.867637338	-2.892526119	-0.626758081	-0.893514979	-0.264484717	0.115817733	-2.26813599
'AANAT'	0.590333878	0.600155661	0.456505346	-0.016916808	-0.137728134	0.494937409	0.227453541	0.292371362	0.230108383	0.700442854	0.673315686	0.391622468	0.341222046	0.020529997	0.292944789	0.769998395	-0.109572629	0.543269821	0.42601971	0.544861038	0.345171123	-0.384183221	0.213424434	0.199347895	-0.086658354	-0.464526375	-0.253563094	-0.241969287	-0.665925119	-0.425554444	-0.065177505	0.357221638	0.436704342	0.747566597	0.353555916	0.341821654	0.479205275	0.408268875	-0.357037338	0.309140327	0.353342995	-0.084451834	0.006234495	0.588190123	0.672420763	1.064380572	-0.296276299	1.235073508	0.129904904
'AAR2'	-0.594282238	0.106482179	-2.023444963	0.169498508	0.413563004	0.465682645	0.261857166	0.966992887	0.74556421	-0.361201686	-0.118813971	0.682712374	0.012806382	0.572368835	0.022306755	0.497060533	-0.135567384	-0.109337984	0.078282699	0.092176229	-1.683372404	-0.552966388	-0.239914904	-0.22077919	-0.222905269	0.017645899	-0.309306075	-0.019084404	-0.208894501	-0.393595083	-0.231343301	-0.243533929	1.121190272	0.33646643	0.130327492	0.891152871	1.084477545	-0.35178858	0.159577411	-0.541915954	-0.257654623	0.287847303	0.735607546	0.387219443	-0.99575742	-0.077212867	-0.385497193	-0.083999995	-0.350920616
'AARD'	0.248819802	0.578025121	-0.532141488	0.257826171	0.371709874	0.576870568	0.564467773	0.563331334	0.381341986	0.135599942	0.575844791	0.577096171	0.25206113	-0.274299961	-0.131480874	0.369993782	0.561686865	0.662661883	1.950487526	0.715252037	0.540071696	0.99904759	0.251111623	0.336416708	0.178946597	-0.538474229	0.45742547	0.204194734	0.371364468	0.568177325	-0.100007857	-1.039786144	-1.333900079	-0.955502414	-0.968766158	-0.975665634	-1.033668865	0.664488887	0.555105674	0.57279152	0.358153218	0.25341969	0.572064279	0.572359992	0.273498621	0.101181025	0.994313117	0.618603491	0.215671892
'AARS'	-1.86786613	-3.016262554	0.664191685	-2.132830068	-3.815550096	-3.331090149	-1.949000894	-4.007930679	-3.502916106	-2.743091926	-3.725027153	-3.237158692	-2.586829362	-0.970678667	-1.49075687	-2.442199477	-2.452335491	-1.703431013	-2.034317867	-2.096844304	-3.51185179	-3.366304123	-3.947758317	-3.987530788	-3.496622074	-2.960256693	-3.897172514	-3.542818108	-3.494711339	-3.178520553	-1.142177505	-2.509676772	-3.341292657	-3.453629139	-2.814643987	-3.189959896	-2.832352017	-3.773017749	-3.323334396	-2.900568775	-3.540236848	-1.668765177	-3.416872294	-1.456660808	-2.268708255	-2.522509159	-2.619942074	-2.712883857	-2.785134628
'AARS2'	-1.506303802	-0.869729516	-1.304228026	-1.595074602	-0.861988255	-0.309484838	-1.852267553	-2.819655229	-2.63922764	-1.775822809	-3.742100801	-2.475765026	-2.429934165	-1.819464575	-3.471272514	-2.325825012	-2.37916524	-2.486246264	-4.167931503	-3.147587572	-1.393569623	-0.203710448	-1.015610205	-0.955243288	-1.884167236	-2.350424322	-3.869887085	-3.301478685	-4.033157014	-2.197166382	-2.959802941	-2.504194267	0.008867618	-0.429065665	-1.412636876	-1.772970806	-2.07045781	-0.620757236	-1.292395601	-2.626273628	-1.633939879	-2.504457131	-0.566193899	-0.847738348	-1.706665969	-2.170359231	-2.794003403	-2.64032364	-0.931477792
'AASDH'	0.213121381	0.436618776	-0.056689311	0.690524484	0.15101661	0.48360905	0.451344581	0.118946462	-0.233692373	-0.325103544	0.07973356	-1.284270247	0.354921578	-0.448995097	-0.754675525	-0.361187849	0.827338882	0.668977415	1.411394128	-0.498455592	-0.374925115	0.047215971	-0.561456238	-0.561109339	-0.124820031	0.297088964	0.512291316	0.602821627	0.418904506	-0.243783	-0.276366874	0.7304534	-0.613221834	-0.11010556	0.105899059	-0.087332219	-0.053474256	0.310420163	0.704090737	0.965965029	-0.046117684	0.3610254	0.062707295	0.037542433	-0.574606837	0.39619812	-0.279897832	0.887241783	0.358532858
'AASDHPPT'	-2.450408317	-4.112021709	-2.79354176	-0.987695076	-1.704431934	-3.114664021	-2.552482642	-2.777298872	-1.537490121	-2.71321445	-3.344582907	-2.167072444	-1.173164565	-1.203732689	-2.056187186	-2.371298863	-2.773670473	-2.555342899	-4.461011058	-1.19373995	-2.650388053	-1.215558592	-1.343363658	-1.358905984	-2.443307837	-1.261777598	-1.812597427	-2.432826245	-1.933176484	-3.724104264	-2.155155553	-1.101800131	-0.628952912	-1.296110976	-1.851307208	-2.320095482	-2.267207016	-2.077052771	-0.822321782	-0.809745517	-1.770768342	-2.600729539	-4.034476249	-3.751033488	-1.613575316	-1.737250436	-1.3356788	-2.484676019	-2.324468606
'AASS'	0.697193827	0.41511234	1.779626715	0.71764729	0.840814868	0.413962808	0.404694224	0.423698581	0.29118387	0.808425467	0.412582455	0.414370808	0.704783145	1.10048212	0.506816937	0.837838451	0.066157443	-0.154542068	0.164213848	0.834958566	0.740172906	1.086550259	0.922879595	0.925473457	1.041600907	0.614526644	0.346145535	0.618839043	0.591780187	0.407504709	0.755637094	0.478130904	0.038917641	-0.106235042	0.051619003	0.433392682	0.575173462	0.776481368	0.63841428	0.655327454	0.831386559	0.710619588	0.410352233	0.411199737	0.543307982	0.559947684	0.159442544	-0.937916551	0.420390819
'AATF'	-0.688412668	-2.600167129	-1.929473375	-4.352865978	-2.441558025	-0.480633636	-3.457580693	-3.137704059	-2.361028403	-2.219891893	-2.612186135	-3.204903823	-3.406945603	-2.941031939	-3.231308774	-4.8266588	-1.628055682	-1.452126716	-2.074041304	-2.62822443	-2.197738522	-1.025315971	-2.629570818	-2.595722713	-2.026027198	-2.856943894	-1.55140982	-1.73671388	-1.759136005	-0.206730358	-1.356444382	-1.586699481	-1.916515411	-1.90237259	-1.790266736	-1.827648063	-1.655781853	-2.098586	-1.219384562	-3.482429644	-1.772074287	-1.161046513	-5.460448239	-5.039021468	-1.55268621	-1.21136498	-2.417255481	-4.901812093	-2.315184229
'AATK'	0.805944796	0.186053004	0.126819036	-0.391194042	-0.443877376	0.206253228	0.454709676	0.105899262	-0.272880878	-0.012726836	0.307132797	0.144006684	-0.132875406	-2.273856296	-1.504544448	-0.004626654	-0.850043374	0.986985012	0.13509895	-0.11337321	-0.259242448	-1.218913547	-1.474478669	-1.425025248	-0.285126982	0.798991778	0.346380154	0.604526677	0.549342317	-0.07805096	-0.070712454	-0.117639467	0.049301207	-0.138985043	0.247096342	-0.123676297	-0.260774797	-0.033277126	0.013758051	0.495833457	-0.079913485	-0.309799676	-0.703699671	-0.732957783	0.308290227	-0.445190541	-0.185359705	0.163716484	-0.278412281
'ABAT'	0.10837951	0.781118277	0.723780226	0.113800405	0.459378277	0.779957466	0.763647448	0.614272858	0.310437849	0.332125413	0.779373716	0.779955685	0.110258955	0.701033658	1.081992705	0.45742665	0.692154787	0.297099524	0.61345658	0.564829943	0.509737727	0.160581758	-0.019664115	-0.017240783	0.381739461	0.723528588	1.174087631	0.884605099	0.895054325	0.76847781	0.037187901	0.81650989	0.961010161	0.606177702	0.953454025	0.747504527	0.510184296	1.267774336	0.231775245	0.252459925	0.446593144	0.110214946	0.773660556	0.773268385	0.792957952	0.378061046	0.323765089	0.255605626	0.652777303
'ABCA1'	0.471849252	-0.015561539	0.564924928	0.486549615	0.139568129	-0.0166978	-0.017680832	0.377160066	1.277400076	1.054566521	-0.019015504	-0.015807615	0.47725335	0.162895196	-0.497829573	0.138475723	0.621732191	0.736554791	0.618282803	0.86050561	-0.054760524	0.447766017	-0.081754457	-0.047061567	0.510212069	0.998857191	0.6765313	0.569466624	0.327642314	-0.017247105	0.316961712	0.33235386	0.48160261	0.555595484	0.418519047	0.298070165	0.058040691	1.090832683	0.877348691	0.89204579	0.123968516	0.480839291	-0.017147402	-0.014841192	0.718891644	0.239766775	0.011158072	0.527991179	-0.103309895
'ABCA10'	0.580592306	0.434388705	-0.496518377	0.598068905	0.525639434	0.433238578	0.423599144	-0.005402781	1.174156356	0.385892987	0.43190018	0.433624997	0.587050911	-1.045301206	0.022467158	0.523509786	1.177779811	1.164245052	0.265591305	0.729757623	0.288990263	0.594445208	0.786301218	0.784008345	1.246578871	0.519421887	-0.252484887	-0.252782281	-0.221654815	0.42651601	0.094087434	-0.58001749	-1.412620104	-0.803894701	-0.989282487	-0.548869686	-0.889294656	0.482058092	1.137308263	1.149594283	0.513437432	0.591722862	0.429486523	0.430268737	-0.008416586	0.850301722	1.122962354	0.05932949	0.634832789
'ABCA12'	0.900911298	-0.042392244	0.428187091	0.477530785	0.349271545	0.72000507	0.350633474	0.452860163	0.688753698	0.23462983	0.350467661	0.045666954	0.520692208	0.357600032	0.35486241	0.487363749	0.394479971	0.326191318	0.5383547	0.849488356	0.589147693	0.372613922	0.374526043	0.374494401	0.933864507	0.328108279	0.541852627	0.541562957	0.540823584	0.603262286	0.386101291	0.225382666	0.606348056	0.668357299	0.439208103	0.468605015	0.360595829	-0.806338178	0.419139889	1.042321885	0.640049648	0.637531447	0.470884135	-0.37363383	1.368217973	0.386733273	0.702527717	0.256920539	0.533791298
'ABCA13'	0.886134796	0.339587144	0.726394982	0.634773823	0.950740284	0.141796545	0.339692702	-0.097256085	0.689926673	0.781470222	0.416144288	0.182975596	0.501406365	-0.184411323	-0.142092684	0.305281356	0.382845321	0.397568538	0.94184757	0.843892852	0.681510144	-0.46178346	-3.50E-05	0.026015	-0.07505016	0.008305992	-0.204874522	-0.279220906	-0.32030771	0.34455174	-0.18350599	0.18578358	0.176952753	0.450733738	0.463796263	0.192467016	-0.019723399	-0.197403783	0.399082326	0.730791188	0.236306115	0.786852656	-0.013922907	0.695262511	0.841320351	0.853794753	0.631962418	-0.275148345	0.51057588
'ABCA2'	-0.004871335	-0.002047068	0.000444653	0.688704771	0.605339514	0.190246597	0.313317523	-0.621621628	0.04329493	-0.028703617	-0.435074826	0.159692722	0.193504246	0.952038021	0.057463389	0.346384901	0.43701821	0.346810349	1.159505762	-0.212813066	0.221513381	-0.223991341	-0.421163335	-0.443660085	0.479791191	1.008479413	0.482773895	0.587619989	0.802126228	-0.003314042	0.09418945	-0.373597259	0.50943914	0.152575178	0.538444196	0.19618529	0.308238856	-0.385358889	0.10366312	-1.385012779	0.434070465	-0.307669062	0.135737773	0.250778948	0.301533815	0.460798323	0.246473609	0.067052715	0.220471593
'ABCA3'	-0.370152803	-0.816589009	-0.580393274	-0.37694895	-0.192912843	-0.817700586	-0.803272989	-0.146812381	-0.664199433	-0.394613965	-0.821761706	-0.815913567	-0.372913799	-0.199972722	-0.005171628	-0.193111986	0.508324887	0.133481506	-0.097790117	-0.246213342	0.09084802	0.426698677	0.70073106	0.678483251	0.121544118	0.146783743	0.323534153	0.586719389	0.523074625	-0.807259889	-0.280654204	0.355986377	0.892186356	0.513574769	0.451776712	0.320007856	0.429228251	0.093541843	0.014797496	0.037494607	-0.211438446	-0.377736881	-0.81227097	-0.807251653	-0.153013748	-0.246653429	-0.037646534	-0.139501361	-1.5020542
'ABCA4'	0.038097707	0.281555205	0.245996839	0.041724292	-0.065815771	0.280409788	0.273710653	-0.050419363	-0.118782188	0.068418138	0.278738752	0.28096732	0.039295614	0.812414041	1.407924679	-0.06635638	-0.683871789	0.022743574	0.51285045	-0.112667844	-0.382359259	0.664559435	-0.122566416	-0.101561321	0.022259568	0.499985635	0.723168594	0.577200923	0.132575211	0.275784077	0.533693564	-0.198507212	-0.700046629	-0.473944809	-0.146087188	-0.194719747	0.038567873	0.413017639	0.745780488	0.761697859	-0.083222859	0.038549704	0.277779469	0.279079335	0.208041395	1.067107131	0.573996757	0.252960428	0.271443561
'ABCA5'	0.375442149	-0.068181229	1.14519894	-0.112618337	0.178337342	0.301787393	0.145274007	0.182606992	0.238195888	0.290693201	0.666989029	-0.087171068	0.99028242	-0.754429688	0.165206858	0.598004144	0.555629039	0.053780582	0.850908455	0.393265053	0.303919761	0.309338635	0.198704007	0.226072693	-0.106471072	-0.251600351	0.528439878	0.339095529	0.183544909	0.036584862	0.234393088	0.355520069	-0.55982206	-0.051701046	-0.02939065	0.373086228	0.433707592	0.360378968	0.208115545	0.53161749	0.365551388	0.479113151	-1.336619405	0.371452299	0.286518704	0.055311866	0.497981049	-0.342949662	0.530468099
'ABCA6'	0.896158817	0.486986729	1.107865218	0.364705207	1.326125954	1.123967238	0.043989763	0.648721927	-0.52093601	0.527449699	0.536175586	0.401316988	0.73564317	0.620521708	0.008763433	0.925267064	0.1609735	-0.698059907	0.158161001	-0.682465695	0.333263529	1.071315751	1.06254153	1.042455268	0.470839845	0.641655929	0.628734709	0.635915021	0.580794367	0.0433102	0.267730826	0.694217006	0.789152287	0.3040561	0.437993326	0.606370148	0.608729523	0.235216624	0.254988843	0.376016082	0.09880021	1.277815206	0.429519418	0.476273679	1.229307844	0.334861734	0.478423169	0.204588376	0.592263647
'ABCA7'	0.023444315	0.155125926	-0.206228657	0.401709563	0.251883379	0.516200282	0.125619822	-0.354250605	0.592976216	0.69050084	0.577028861	0.532260471	0.025085164	0.217987094	0.074600603	0.322732164	-0.199719589	-0.203355805	0.417609509	0.882948151	0.487988267	0.762511895	0.876718875	0.865857714	0.451902827	0.295100168	-0.269056878	0.254517482	0.104584122	0.5731132	0.395723975	0.395903986	-0.088356918	-0.061214654	0.099161056	0.140665863	-0.203471063	0.20976985	0.607125461	-0.348062927	-0.146660193	0.020503463	0.919884637	0.343774737	-0.120014069	-0.095037159	0.262943309	-0.00287945	-0.325154955
'ABCA8'	0.755405959	0.486505469	-0.401676157	0.642936503	0.546299415	0.585418767	0.220939121	0.581258145	0.366132558	0.679678231	0.754794605	0.121444597	1.275240428	0.549799929	-0.061703193	0.314106965	1.272136044	0.46905916	0.613876055	0.968440473	0.455109022	0.419200112	1.091971155	1.131510698	-0.231643088	0.507970393	0.487835711	0.499793844	0.913984182	-0.183978641	0.360362804	0.809201041	-0.124668187	0.351066856	0.203589244	0.081199313	0.584446988	-0.055242004	0.473426996	0.755882369	0.589008096	0.859831012	0.052654643	0.942457429	0.411112831	0.43052477	1.253375404	0.536466497	1.113382135
'ABCA9'	0.438170817	0.293231889	0.445982706	0.452011361	0.531688801	0.292086112	0.285162334	0.251462842	-0.141558412	0.06303971	0.29044049	0.292630571	0.443248327	0.119832701	0.449588942	0.5295429	0.141456358	-0.39134797	0.123011153	0.831898828	-0.02770039	0.517361014	0.623169357	0.586495275	0.416446662	0.240540274	0.574127873	-0.132004599	0.222086862	0.287300199	-0.022652296	1.739710961	0.832011247	0.86173298	1.705908678	1.604497435	1.238645815	-0.171413888	0.472193563	0.490648405	0.519540036	0.446497923	0.289370091	0.290630408	-0.573756648	0.69886596	0.303078313	1.335955096	0.221560406
'ABCB1'	1.20874068	0.891960375	-0.455453686	0.734706045	0.631511412	0.711226819	0.840595252	0.630040156	0.425880103	0.475055499	1.607635245	0.844978387	0.640962581	0.837845561	0.918204539	0.545289262	1.04529536	1.227463036	1.157403553	0.601419646	-1.164311393	0.653636519	0.661649951	0.652541898	1.064891374	0.448705389	0.892185617	0.616094196	0.38132994	0.596903831	1.532704687	0.409155699	0.211313682	-0.505505585	1.317484862	0.485382931	0.556278872	0.65318722	0.594399517	0.234869324	0.925027073	1.189537763	0.699819178	0.784743096	0.195980323	0.854692264	0.941385094	0.703410341	1.043362385
'ABCB10'	0.122405878	-0.030803902	-0.056234531	0.459587153	0.01140627	0.442914167	0.241445026	-0.802466051	0.408607345	1.021825072	0.268495728	0.491948363	0.336442627	0.949651405	1.043558552	0.340048491	-1.412121012	-1.021738347	-0.864220487	0.086911228	-0.211659469	0.556245056	0.27276025	0.285692342	-0.323140395	0.452093983	-0.412812577	-0.299937501	-0.46073996	0.59975972	0.745669746	0.499407246	0.04815012	0.567287788	0.340417817	0.647717112	0.425237852	-0.284247399	0.579772598	0.811752828	0.279076451	0.28442086	0.133674569	0.327888945	0.243996201	0.19476775	0.721063204	0.207177971	0.227728378
'ABCB11'	0.555712982	-0.583378366	0.247252356	0.270402702	0.500666898	-0.257330127	0.296274999	-0.077780656	0.129035877	0.544762301	0.04915772	0.422147642	0.872408348	0.228193844	0.393159117	-0.260679172	0.206545234	0.22167535	0.382502954	0.676091241	0.458068124	-0.156387032	-0.157494872	-0.132831355	0.231358497	-0.080331458	-0.193464245	0.107978678	0.011556329	0.30373858	0.477271788	0.126717548	-0.628397752	-0.28118704	0.185959005	-0.091719535	-0.330230736	0.412107353	-0.238738046	0.023139193	0.491746294	0.238507648	-0.616749258	0.531764643	0.05008812	1.25744868	0.23759671	0.156528109	0.125387361
'ABCB4'	0.399848447	0.348566946	1.213463353	0.477064684	0.387526883	-0.465397136	0.47613024	0.989569088	-0.612366267	0.412593094	0.849445667	0.005013101	0.983620674	-0.48883911	-0.083280225	0.33872368	0.165579186	-0.28207319	0.108151974	-0.348988443	-0.258749175	0.549588792	0.206254098	0.187519645	1.188168629	0.107791822	0.84012032	0.776600897	0.632877223	0.616657687	0.206101224	0.605794303	-0.764196767	-0.060600823	-0.386441459	-0.292685534	-0.501651949	0.493542988	0.021726609	0.070722648	0.431590453	0.761973905	-0.300584829	0.546129001	0.291110958	0.295186879	1.179779192	0.654352847	0.29959172
'ABCB5'	0.96949327	0.884175993	0.565197666	0.995027108	1.221342564	0.724132917	0.405851812	0.780315695	-0.078100435	0.876372198	1.127760054	0.930241006	1.098897779	1.091488556	0.88759322	0.886763256	0.75677715	0.837399592	1.154585143	0.423324176	1.610885322	1.010788465	0.516222435	0.543733342	2.346762874	1.296122617	1.251099496	1.177096508	1.359926175	0.098210987	0.373276136	1.191775063	0.898535464	1.100119914	1.146982499	1.312429804	1.065517913	0.60490522	0.790150072	1.07906674	1.113233099	1.129769832	1.154629474	1.035964772	0.777412538	0.881137987	0.166443748	1.969680808	0.946258419
'ABCB7'	-3.321833168	-3.07769698	-0.966226966	-1.780969012	-1.356820954	-2.803649514	-2.769981187	-4.213039498	-4.781299149	-3.910669915	-2.257651072	-3.527305541	-1.977715487	-2.826969785	-2.324442209	-3.04751163	-1.829031435	-2.552375799	-2.671981837	-4.657035448	-3.307244865	-1.33226653	-1.354797893	-1.341021788	-4.260756881	-2.629946547	-3.132229189	-2.822102058	-2.986593922	-3.034506539	-2.754924386	-3.863629286	-2.403358123	-3.355226296	-3.039128355	-3.218744625	-3.104231381	-4.342204454	-2.037995091	-2.491417219	-2.579223304	-3.114505133	-3.263246857	-3.088903837	-1.493285575	-3.274874006	-2.214254617	-2.796162003	-2.371567802
'ABCB8'	0.090430751	0.132366042	0.433085025	-0.548685186	0.257029059	0.376786109	0.612124287	-0.41539417	1.117505622	-0.04676007	0.250374893	0.506571115	0.162333454	-0.942006861	-0.165904888	-0.017671483	0.72717198	0.151720918	0.582484462	0.675910027	0.793742268	0.81353624	0.835705731	0.845299583	0.370326364	0.633819397	0.124076633	0.356513893	0.439277669	0.461235304	0.642622572	-0.090909653	0.230922947	0.283654007	0.31337232	0.092882124	0.671691158	0.610069412	1.049485651	-0.414681403	1.223021975	0.193118167	0.514692356	-0.162907545	0.815801924	0.279630783	0.755239781	0.172791209	0.228421121
'ABCB9'	-0.396609709	0.052074474	-0.097545356	-1.084654141	-0.715612998	-1.18746625	0.200267337	-0.797162985	-0.888292142	-0.021859323	-0.446439943	-0.536780049	0.020271948	-0.521847017	-0.623985647	-0.313151428	-1.252869665	-0.927232369	-0.992451729	-1.558261172	-0.79794232	0.066014636	-0.123310665	-0.143199285	-0.068167548	-0.450870209	-0.672700987	-0.509342406	-0.214643498	-0.67881944	-0.578718616	-0.505270811	-0.321139273	-0.277352995	-0.135644635	-0.34058798	-0.555254393	-0.512530702	-0.189652151	-1.42673104	-0.717202072	-0.820189911	0.376442744	-0.63542686	-0.862550149	-0.371154812	-0.723531022	-0.535464417	-0.862669717
'ABCC1'	-0.141358152	0.268350669	0.374427744	-0.142313117	0.720161382	0.267205659	0.260760561	0.196942925	0.556137679	0.621008284	0.265505884	0.267777975	-0.141900472	0.3698099	0.894396613	0.71750912	-0.329134377	-0.707815769	-0.188715334	0.378089584	0.659013864	0.501450361	0.505246822	0.520112962	-0.771038181	0.661405505	0.377173628	0.169808936	0.302192141	0.262761113	0.870783559	0.49087581	0.255298726	1.043767309	0.932222865	0.445223576	0.812983153	-0.0985384	-0.836291576	-0.805700763	0.709671265	-0.144438596	0.264672256	0.266016846	-0.186188162	-1.297863641	0.389607275	-0.230058554	-0.463437124
'ABCC10'	0.793095313	0.510971822	-0.256336937	0.815997162	0.305188651	0.509819335	0.498706551	-0.212360041	0.299213945	-0.687802791	0.508647619	0.510120011	0.80161461	-0.327901232	0.25214893	0.303651279	-0.756018795	0.77050724	0.40450965	0.401422718	-0.193327814	-0.064036413	0.221738336	0.191590013	-0.497810434	0.073589224	0.247271088	0.454010118	0.613889463	0.502046056	-0.368282746	0.390166118	0.454910746	0.498158553	0.522287575	0.351736367	0.323054889	0.798517907	-0.057189416	-0.03382464	0.291046577	0.808408815	0.505505191	0.506028015	-0.237894939	-0.043074899	0.607852231	0.100972676	0.951819889
'ABCC11'	0.337534673	-0.051643116	0.439394236	-0.39091397	0.418472065	0.592519476	0.136771966	0.473449216	0.142438569	0.310480011	-0.106221179	0.522411083	0.011947591	1.647933897	1.17878561	0.060825288	0.615995075	0.53188563	0.818898656	1.363054391	0.098732674	0.358436145	0.069588345	0.042987205	-0.161794602	0.7608449	0.983581185	0.910788518	1.221986817	-0.216296366	0.804180418	0.37979044	-0.209668213	0.064487991	0.423916355	0.597752977	0.273898555	-0.043515648	0.130054693	0.399668899	0.153921051	-0.032095167	0.513966908	0.208906567	1.222596995	0.598149609	0.529041594	0.968255229	0.691682469
'ABCC12'	0.911951383	0.756114382	0.410188602	0.937887656	0.806784067	0.754954342	0.739125363	0.39821614	0.339866834	0.577124218	0.754316172	0.754980555	0.921623255	0.92249514	0.533663694	0.803899079	-0.080997215	0.244943604	0.766312875	0.766311962	0.789956976	0.406783634	0.517112049	0.533042534	0.526011355	1.167898071	-0.090139496	0.789679776	0.786940256	0.743817736	-0.106223744	0.615675297	0.824648197	0.597318564	0.837969266	0.56107296	0.148704726	0.949273644	0.621461244	0.638531655	0.797056271	0.929604469	0.74884095	0.748533468	1.012118198	0.780817766	0.530937469	0.647110145	0.586021124
'ABCC2'	0.329049251	0.358290966	-0.039845783	0.587350553	-0.075707168	0.682203537	0.631099681	0.893001861	0.716236402	0.447208966	0.439177679	0.561278667	0.281027255	-0.308396475	-0.246928105	0.693059305	-0.435877001	-0.462620409	0.486960408	-0.444733019	0.048779838	0.047975833	-0.046592178	-0.084765164	0.538284735	0.401440264	0.319584849	0.569029482	0.367660534	0.112591194	0.578176011	0.731311007	0.190401791	0.100813023	0.108082431	0.482310033	0.076164853	-0.142961268	-0.049382801	0.746160659	-0.085840467	1.036846559	0.613819168	0.363334291	0.171983256	0.483401469	0.914382992	1.115153923	0.639285317
'ABCC3'	-0.356044372	-0.039934695	0.330084912	-0.362480327	-0.220537056	-0.041070205	-0.041584332	-0.275105768	0.697360441	-0.041985429	-0.043440956	-0.040152732	-0.358668555	0.811763615	0.626718352	-0.220661981	0.775054184	0.965970735	0.857329079	0.815109952	0.04472228	-0.115515972	-0.315021723	-0.254103563	0.125129877	0.131696831	-0.090242419	-0.344314973	-0.116099555	-0.041285113	0.401418969	0.155184734	0.622107325	0.158705466	-0.001448421	0.133606876	0.27714118	0.868194431	-0.758322039	-0.72845438	-0.239305765	-0.363350737	-0.041340918	-0.038952155	1.126934667	0.577819143	0.351475867	0.204444899	-0.375719235
'ABCC4'	0.168073105	0.206391735	-0.002895368	0.18602212	0.655765131	0.354138632	0.146526614	-0.075575847	0.380448903	0.386072084	0.651321283	0.784554281	0.363707841	0.990821497	0.317509025	0.443309388	-0.954693443	0.212729195	0.23094646	1.221561743	0.312985387	0.119649554	0.115154981	0.15504288	0.840200332	1.175399058	1.22483357	0.996890565	0.88711479	-0.034705937	0.179821385	0.118824975	1.163784577	1.187226285	1.507180614	1.400885545	1.158114705	0.140341299	0.44927769	0.591185035	0.641967726	0.566876886	-0.517636564	0.340949792	0.725163069	0.609564137	0.055315471	-0.186328857	0.423886619
'ABCC5'	0.656249548	0.512145968	0.691552958	0.675657693	0.687787809	0.510993446	0.499858072	0.138854393	0.325906236	0.72307773	0.509824284	0.511292807	0.663441819	0.698579269	0.770451015	0.685222523	-0.022099743	0.491844383	0.895153562	0.94737231	0.115013679	0.571216879	0.683901511	0.683268356	0.069541633	0.672897107	0.156180165	0.238778222	0.095335559	0.503204057	1.094955221	0.253519803	0.742631935	0.031391963	0.464083789	0.224889761	0.383617349	0.450443162	0.411192665	0.43021328	0.677012789	0.668869354	0.506670684	0.507189531	0.600444068	0.881445716	0.562113975	0.340847422	-0.170852871
'ABCC6'	0.115236601	-0.320191103	-0.093202645	0.12083256	-0.503605996	-0.321317977	-0.316440369	-0.012193432	-0.90404169	0.238157374	-0.324298699	-0.320086728	0.117182542	-0.024644632	0.353189984	-0.502970411	0.308566259	0.731134773	0.138077684	-1.026194692	-0.016385132	-0.493541717	-0.296652818	-0.286917905	-0.050866257	0.370456559	0.460301858	0.432234828	0.171115736	-0.317687801	-0.385882628	0.153561153	0.22250864	0.388326198	0.501954806	0.132099731	0.111894185	0.297802911	-0.056550973	-0.033192118	-0.524865846	0.117207014	-0.319531721	-0.316193721	-0.02780174	0.299867579	0.522179134	0.268512929	-0.116632219
'ABCC8'	0.576063336	0.722480624	0.9249558	0.279687027	0.337015877	0.15162501	-0.015455508	0.620077664	0.417253092	0.87788469	0.413526101	0.268430489	0.80120805	0.359384067	0.270586161	0.414452357	1.094244342	0.629587845	-0.526978375	1.05637381	0.90444579	0.498703902	0.831082624	0.802111589	0.097494126	0.073727231	0.554108042	0.257552016	0.216237815	0.230242106	0.57994302	0.519492297	0.326842921	0.580499838	0.412651417	0.960818405	0.799511212	0.623756119	0.448029071	-0.016504867	0.141303916	0.353228771	0.307835385	-0.021337444	0.686798009	0.115370743	-0.059681934	1.149075717	-0.021592318
'ABCC9'	0.659832157	0.421385879	0.627119099	0.683019056	-0.139520591	0.644558496	-0.341944523	0.4077784	0.847379832	0.320277856	0.232071277	-0.399151332	0.828663845	0.494597277	0.399976634	-0.041886962	0.564297353	0.562554843	-0.680967832	0.185253934	0.727988376	0.547992855	0.659421422	0.634497919	0.41813157	0.320705505	0.002479135	0.37977783	0.216890168	0.775401288	-0.467382981	0.977822414	-0.32917431	0.294053343	-0.008840475	0.072141808	0.017530562	1.315904152	0.734708402	0.062146794	0.687052894	0.004822096	-0.35110017	0.218847144	0.0464822	0.666529255	0.085879136	0.498583	0.738563099
'ABCD1'	0.07787679	-0.342862857	-0.127526935	-0.550065698	0.073854198	-0.552149349	-0.268229122	0.17508098	-1.394828783	-0.333355524	-0.157862547	-0.015838797	0.522104422	-0.417527741	0.093018948	0.195046291	0.765517957	0.847000167	0.559900363	-0.463265398	-0.861331036	0.537016391	1.658679119	1.574961197	-0.093713566	-0.505416287	-0.110243433	-0.178112785	-0.415673383	0.370241185	0.831274044	0.00934638	-0.107537004	0.186376619	-0.243898637	-0.435997485	-0.216821549	-0.214162457	-0.026868106	0.729069825	0.835631264	0.024919134	-0.654643195	0.212950305	0.72608572	0.079661447	0.414478263	0.103310326	0.037978918
'ABCD2'	0.882441091	-0.015663118	0.96931503	0.665196643	0.587927526	-0.045632318	0.12481352	-0.178235171	0.129532771	0.571764905	-0.228554534	0.378728361	1.003887099	0.727163939	0.988244797	0.395972406	-1.119182252	-0.54528338	-0.677529598	0.114944308	0.36245946	0.047590496	0.013117225	-0.062379226	0.824919137	0.362392581	0.245035151	-0.141908053	-0.209121387	0.389212221	0.126416939	-0.201966923	0.030903877	0.092265051	0.193707842	-0.06711901	-0.033314633	0.836473573	-0.14929203	0.723810803	0.148463904	0.368390662	-0.609959765	0.533085332	1.119339969	0.279165108	0.619124355	0.747436286	0.804841183
'ABCD3'	0.514970709	0.560916357	-0.14446346	0.751209919	0.143457787	0.347419464	0.245538989	-0.136521519	-0.151796307	0.591086073	0.857914967	0.256116317	1.127599934	0.261017655	0.488847866	-0.256911417	0.031396469	0.541100368	0.382851148	-0.191569623	0.313504442	-0.283157888	0.230318441	0.203373758	-0.266306017	-0.354513925	0.01207367	-0.072818246	-0.070064736	0.12495157	0.184972137	0.383177268	-0.367877395	0.159259327	0.510968427	0.101766696	0.184153845	0.742120996	0.684550889	1.249733839	0.07700475	0.659038635	0.122165141	0.127789054	1.674499926	1.315581262	0.586839739	0.694676369	1.149253829
'ABCD4'	0.350083042	0.270849851	0.947610181	-0.322012226	0.134768342	0.838101611	0.030809127	0.692329889	-0.97051919	1.522736908	0.506575494	-0.425441708	0.39743027	-0.255942962	-0.532720974	-0.419434957	-0.577366234	-0.165681901	-0.090825508	-0.323046881	0.694052433	0.769040494	0.038809421	0.075310742	0.631572968	0.547753415	0.091165607	0.245226342	0.148176582	0.151303628	-0.278919219	0.118040874	-0.205693052	-0.061461893	0.390022568	0.147798662	-0.069609171	1.501814429	-1.128233553	0.041537727	-0.221420907	0.653097156	-0.520886469	0.119503775	-0.328041424	2.058548394	0.257064443	-0.44050678	0.412751521
'ABCF1'	-2.199351355	-0.617951832	-4.313079165	-1.247080615	-1.788044526	-1.722975751	-3.136599123	-1.41846156	-2.555005928	-1.558533904	-1.698872665	-2.520766834	-1.910677841	-2.49662487	-2.958078913	-2.765090451	-2.561386111	-2.060581697	-3.538332989	-2.652844857	-0.968518941	-3.197502572	-2.7530523	-2.680724965	-1.368991339	-2.860532013	-2.044981132	-1.719487697	-1.651793925	-2.427289012	-2.675011757	-2.838025966	-2.741576575	-2.732822488	-3.075746689	-2.379546996	-2.523610764	-2.961052932	-2.494756213	-0.559643982	-1.075443874	-2.213831846	-1.187712527	-1.885462148	-2.117836197	-0.948325351	-2.157554118	-1.778640128	-2.9508661
'ABCF2'	-0.6171334	-0.041115512	-0.117647445	0.105151674	0.500062665	-0.149817112	-0.016707463	-0.154597256	0.515021408	-0.883156634	0.410028051	-0.035814179	0.5500319	-1.832357599	-1.026329648	-0.461059632	-0.373851747	-1.052102958	-0.565603831	-0.315659722	0.587958898	0.437937578	0.129202447	0.093235853	-1.573947431	0.130560653	-0.00876794	0.046797247	0.020763406	-0.164491429	-0.43995726	-0.754979503	-0.473941546	-0.356464785	0.024400615	-0.178634905	-0.194431371	-0.103370624	0.066255442	-0.883663984	0.877579782	-0.43755037	-0.073943925	-0.203651651	-0.178765189	-1.325915757	-0.034427867	0.362095543	-0.441809538
'ABCF3'	0.442342845	0.907456311	0.362015344	0.94254707	0.136309077	0.245427316	0.743758377	0.912592095	0.451388514	0.706256217	0.961430088	0.819576234	1.11027078	0.397798149	0.852048112	0.741015865	0.108810373	0.366357189	0.531722732	0.192925608	-0.286957976	1.060310843	1.317488411	1.308433279	0.512183249	0.059193686	0.325317594	0.193503739	0.124586314	0.588740881	-0.040471681	1.079172429	0.771025243	0.83287422	0.721610139	0.704088085	0.728341754	-0.097972437	0.417959494	0.729366913	0.065352707	0.290463945	0.219250633	0.392851732	0.414954993	0.482543798	0.054215274	0.550247912	0.692684769
'ABCG1'	0.151721623	0.091575315	0.800182381	0.158249052	0.500895397	0.090435753	0.087391561	0.988579399	0.472577843	0.037938969	0.08835123	0.091205987	0.154021367	0.826279294	0.608533185	0.498832227	0.524894795	0.29043847	0.527919029	0.654163115	-0.409230477	0.045679133	-0.110885845	-0.118786109	0.544943416	0.638338572	0.788353663	0.543957499	0.694184471	0.088416543	0.330319593	0.32633307	0.96415094	0.605575929	0.790899859	0.292481161	0.523318118	0.886878725	0.077531003	0.099646271	0.488475635	0.154410213	0.08919981	0.091143144	0.893429508	0.489808726	0.28863829	1.1167545	0.344698026
'ABCG2'	0.535647426	0.751565894	0.730257398	0.755079125	0.225720869	-0.019092692	0.772931217	0.493475086	0.581889372	-0.09192487	0.454115164	0.525389075	0.392378466	0.491984838	0.317606182	0.0114401	0.070115592	0.099728208	-0.034062789	0.629790498	0.116673782	0.144194689	0.441858105	0.411331308	0.205213835	0.711524732	0.764670558	0.917751694	0.755895105	0.948518093	0.059385908	0.429375804	0.082001424	0.814829027	0.863563892	0.253703278	0.593691531	-0.448658287	0.743180424	0.967553487	0.445835562	0.476032739	0.865854279	0.501541802	1.520691625	0.361085541	0.4149088	-0.696810545	0.970118377
'ABCG4'	-0.109244526	0.568483699	-0.232058155	-0.109379623	-0.151096461	0.567329441	0.55511021	0.67443079	-0.0038386	0.550279094	0.566282897	0.567565726	-0.109475433	-0.710213894	-0.790487634	-0.15140795	0.572868745	0.640876932	-0.263567527	0.35790576	-0.599943088	-0.331411905	0.134321205	0.074369097	-0.16216232	-0.594675013	-0.029857887	0.263153955	-0.097563893	0.558767105	0.155218042	0.25806156	0.36393766	0.435510076	0.58550043	0.229105802	0.426150384	0.229644593	0.215920756	0.236752483	-0.16925406	-0.11169284	0.562593183	0.562921212	-0.494821696	-0.094452162	0.865732149	0.390613479	-0.081215774
'ABCG5'	0.500680033	0.455714931	1.331604722	0.977919477	0.712065729	0.427691638	0.734917856	0.009290803	-0.237379422	0.179513402	0.174743806	0.988979438	0.841598875	1.802270534	1.952684309	0.338728274	0.06218837	1.02087867	0.384117447	0.416331182	0.209368162	1.159803387	0.449206608	0.535408224	-0.453287374	1.03704131	-0.130997401	-0.231923777	0.138148705	-0.217696708	0.479694427	0.474712973	0.16788058	0.197896701	-0.292773968	0.096072476	0.082790385	0.954684405	0.141478337	0.288920542	0.193721246	1.405847739	0.227531948	0.127573105	0.279371714	0.844304622	0.602019698	0.005659715	0.266318793
'ABCG8'	0.647361701	0.204618835	0.760856597	0.666542938	0.30863208	0.203475788	0.1982568	-0.761153525	-0.492862887	0.382870928	0.201637302	0.204119458	0.654467785	-0.792225869	-0.509533082	0.307085457	0.239541153	-0.049666802	-1.136950384	0.477572416	0.265321596	-0.055586984	-0.365608182	-0.450575204	0.543392598	-0.140933171	0.784334877	0.775412681	1.045448043	0.199905635	0.705577817	0.641809695	0.686201758	0.870583225	0.366880993	0.585333107	0.380743934	0.572039179	-0.785143487	-0.755027064	0.29452031	0.659806558	0.201410151	0.202970603	1.154229792	0.171291763	0.877491599	0.73809887	0.245222017
'ABHD1'	-0.109950125	0.199006044	-0.633278364	-0.070900929	-0.187391976	-0.161287825	0.223495043	-0.104990309	0.056805215	0.11566913	-0.374478618	0.283555271	-0.360154853	-0.013134925	0.627785647	-0.499248941	-0.850945905	-0.674018944	-0.353634187	0.367702235	0.210001951	-1.582659759	-0.067605431	-0.07596693	0.345247565	0.35590608	0.272704038	0.207026289	-0.170430851	0.689247841	0.485493066	0.164515371	0.819106891	0.533597807	0.257015439	0.644581628	0.577667318	-1.000996483	-0.026495628	0.102937364	0.531387344	0.38806844	0.54929539	0.428265349	0.213104765	0.186035771	0.791253279	0.657186836	0.056906382
'ABHD10'	0.845460168	0.205463229	0.461522552	0.236046599	-0.095550354	0.0688638	0.207889124	0.096259542	0.242466002	0.816882442	0.649137594	0.705673454	1.287755549	-0.35425632	-2.656450728	0.215618124	0.159045889	1.117920766	-0.907529365	-0.18792169	0.586811646	-0.412594682	-0.071680133	-0.028083867	0.396229876	0.267258977	0.228617925	0.133236928	0.524402239	0.982164018	0.326984247	0.078875404	-1.293933443	-0.575916046	-0.25604806	-0.602924527	-0.116782724	0.134922105	0.567007881	0.316198348	0.188705141	0.419891751	0.319606199	0.483087322	-0.223813245	0.705630401	0.43006336	0.623009933	0.097892177
'ABHD12'	0.600033075	0.899388027	-0.241753057	0.374963455	0.192046938	0.846651153	0.621701018	0.433916021	0.589048964	0.722647578	0.01350201	0.791402423	0.551757431	0.795891308	0.913677329	1.191725219	0.035704663	0.80397002	0.659509236	0.805607571	-0.364876732	1.207054771	1.030344178	1.059060248	-0.236998056	0.272481245	0.172910984	-0.025244559	-0.093325669	-0.390734708	0.835277162	0.531635515	0.234383042	0.387131596	-0.042202163	-0.233073498	-0.166255835	-0.112306035	-0.155940984	0.26411826	0.425473656	0.69345288	0.897467304	0.657780238	-0.945927472	-1.310320504	-0.605561573	0.704664057	0.480981685
'ABHD13'	0.208470547	1.084030833	0.608428909	1.275766206	1.105033089	0.890532149	1.322324257	2.286065866	1.175815709	-0.220230125	1.158936356	1.064659152	0.566962122	0.622465949	0.183949335	1.251585092	0.486604764	0.300240561	1.036323322	1.00628883	0.524528475	0.984690206	0.493692579	0.504741885	0.475131488	1.045336125	1.384945829	1.581697047	1.415468565	0.278814313	0.421777807	1.152356812	1.063456409	1.060332166	1.062160706	1.059265897	1.0569527	0.611641284	1.245221518	0.950456415	1.044272512	0.803149262	0.57154927	1.567411276	1.007687999	0.681910049	0.564815237	0.813976293	1.171591759
'ABHD14B'	-0.120094423	0.318154933	-0.391399357	-1.077631928	-0.904410315	-0.936515776	0.536073027	1.345102821	-0.200098469	-0.118764282	0.542511674	-0.075499403	-0.576756738	-0.463095707	-0.494107979	-0.275691513	-0.144396329	0.202822963	0.848057039	-0.209155419	-0.435387107	0.296979022	-0.105796053	-0.005938771	-0.148326106	0.236740148	0.406396914	-0.004727002	-0.329109675	-0.411450416	-0.320213099	-0.273086285	-1.131445308	-0.548230945	-0.992673285	-0.894595362	-0.821166819	-0.037223936	-1.138974755	0.25300765	-0.235292326	-0.695803681	-0.193238138	-0.040565482	-0.234443756	-0.481825164	0.064528573	-0.23031989	-0.926832736
'ABHD16B'	-0.358644617	-0.556904589	0.148010147	-1.883578113	0.07449821	0.323550981	-0.097691818	-0.470375778	-1.042375829	0.248576526	-0.206183621	-0.076331249	-0.091674752	-0.680504536	-0.614858111	-0.834500168	0.597554226	0.155835575	0.384295448	-0.75741413	0.157151509	0.584002689	0.527612507	0.536907688	-0.041969822	-0.018303559	-0.076672075	-0.160944435	0.040646628	0.6121792	-0.216340335	-0.301828052	0.425428676	0.609139489	0.43081943	0.673455498	0.77615132	-0.581602659	0.223131062	-0.02520693	-0.026135562	-0.435194106	-0.210967625	0.055354661	-0.080529062	-0.282806282	-0.486320069	0.368478023	-0.775768632
'ABHD17B'	-0.040277327	0.202290056	1.067452433	0.103159528	-0.812829479	0.778862554	-0.096459229	0.370848218	1.654339288	0.511301257	-0.235168196	0.04159754	-0.094400626	0.176719704	0.139946443	0.637379633	0.304928998	-0.509741984	-0.463106221	0.469757248	0.742773085	0.647529707	0.936095795	0.929483813	-1.097154969	0.461779544	0.498725181	0.552642742	0.55525445	0.91252049	-0.119836019	0.46316236	0.191213746	0.20537555	-0.264138744	0.865013359	1.662230967	1.152522253	1.205900419	0.386050841	0.977719228	0.443766162	0.301273396	0.249284431	0.380185347	0.581092584	1.091564204	0.422541027	1.052516925
'ABHD2'	-0.263345263	-0.369232348	0.812810201	-0.267414588	-0.613521261	-0.370357711	-0.36453662	0.314704248	-0.619585734	-0.322074592	-0.37344517	-0.369071555	-0.26507052	0.382913285	0.187335437	-0.612590372	0.504228902	0.393382289	0.231688919	0.302166271	-0.816879252	0.372909104	0.670636127	0.693298118	0.755347148	0.568556401	-0.141186767	0.20516188	0.041514242	-0.366054695	-0.455288829	-0.318491041	0.271677315	0.12683794	0.355493213	-0.306098832	-0.252165304	0.563924819	-0.254429691	-0.229235545	-0.635748417	-0.268826922	-0.368211512	-0.364707407	0.511362322	-0.295087935	0.307013952	0.391603338	0.698950374
'ABHD3'	0.392574972	0.008813288	-0.349468511	0.302764819	0.627724751	0.373756486	-0.018613289	-0.189789626	1.018088849	-0.252251693	0.403379356	0.544473725	-0.111577613	0.536171024	0.081633224	0.951717688	0.282171339	-0.261397836	0.496087798	0.580977638	0.024823707	0.56594845	0.47532349	0.494184475	-0.451038364	-0.302093759	0.089083594	0.007685623	-0.079893817	0.272334742	0.578684006	0.282103952	0.500925687	0.403282193	0.957278864	1.044977239	0.783994302	-0.057235654	-0.056832546	0.465484044	0.043098457	0.338331925	0.039841728	0.470395487	1.088499536	0.290713833	0.264694948	0.28729536	0.218049638
'ABHD4'	1.106156667	0.302193627	0.36059864	0.516995907	0.726652344	0.957273898	0.2793507	-0.146850132	0.509961501	0.779020237	0.351442222	0.542488863	0.849896462	0.354082979	-0.222393805	0.034611392	0.926049168	0.962903158	0.498235383	0.533522532	0.552940636	1.252046517	0.955463908	0.964885453	0.544354517	0.513925609	1.017256714	0.764926096	0.549726488	0.654027673	0.115026306	0.823706632	1.186846885	1.114066144	1.404221349	1.150120774	1.387855572	0.162610832	0.436143374	0.526640728	0.459859189	0.069762568	0.298265778	0.639870192	-0.033036331	0.758216354	1.024651015	0.54751485	0.223049984
'ABHD5'	0.331618262	0.250239501	0.347858959	0.687349333	0.376581605	0.19857423	0.784214053	-0.848816554	-0.721231196	1.097722655	0.185705056	-0.087477623	-1.039402464	0.613016709	0.743668816	-0.206320049	1.05906882	0.393932309	0.878446337	-0.878107588	0.820029721	0.582972339	0.374613827	0.38928175	-0.552627075	0.614159168	0.40575623	0.731417322	0.486635369	0.139308034	-0.188301832	0.84353511	0.424837153	0.160794833	-0.114740476	0.575009155	0.15138478	0.386814245	0.182176531	0.434751991	0.387257755	0.49511908	-0.160557172	0.184794764	-0.684423595	-0.484858565	0.137373633	0.007149941	0.321562697
'ABHD6'	0.722729659	0.794492609	0.212027972	0.743835057	0.65536342	0.793331386	0.776764065	0.519620449	-0.044652864	0.384337808	0.792776745	0.793314631	0.730566604	0.226337384	0.095435162	0.652885247	-0.011114006	-0.104468632	0.302590463	0.22309141	0.609255329	-0.34393282	-0.587834266	-0.68577193	1.100962265	0.636062519	0.465921284	0.646986595	0.517181008	0.781668235	0.475326131	0.922539584	-0.004266007	0.51872931	0.582262935	0.845930209	0.577763361	0.333894807	0.73391682	0.749944225	0.64430305	0.736658072	0.786936313	0.786498843	0.63404876	0.77631582	0.393365498	0.914008076	0.63877613
'ABI1'	0.383311506	0.625287719	1.175105465	0.743010069	0.020000319	0.630652782	0.261635679	0.310467296	-0.046293387	0.227060777	0.770666959	0.878669565	1.353412275	0.807158529	0.568323022	0.026344837	0.451847353	0.230624024	0.592930501	0.474179621	0.750120758	1.026380793	-0.014768916	0.060022962	1.284725931	-0.00454751	-0.163757898	-0.069221592	0.093229068	1.255777892	0.674149139	-0.476461392	0.543032474	0.355869614	-0.081230133	-0.107246438	-0.090298234	0.714432214	1.284914558	0.585173115	0.693299733	0.651289433	0.889847649	1.205823539	-0.075371617	-0.188296786	0.236514112	0.091694189	0.384558285
'ABI2'	0.799122913	0.52449141	0.39438867	0.451989561	0.070996923	0.580176157	0.791214483	0.565176099	0.477699033	0.810572981	0.093181555	-0.164174349	-0.100930983	0.521884952	0.517776256	0.282862701	0.45734084	0.387979762	0.414433265	0.542503252	0.82621001	0.36251261	0.364158437	0.364150674	0.46798125	0.79407992	0.728978821	0.727994283	0.726910087	0.927026611	0.748052268	0.717297109	0.657896307	0.655534772	0.656590623	0.655406876	0.654133811	-0.130474304	0.605773934	0.706773486	0.311924439	0.463584803	0.234810157	0.107569526	0.620952279	0.627544084	1.074709301	0.669695931	0.469795635
'ABI3'	-0.436513263	-0.416080827	-1.027578199	-0.445003607	-0.595251054	-0.417204746	-0.410482356	-0.342611204	-0.458253449	-0.576475256	-0.42039417	-0.415866138	-0.439917772	-0.140085504	-0.556953185	-0.59436925	-0.932713492	-0.55302514	-0.405211488	-0.619411444	-0.481720251	0.199736989	-0.521620317	-0.539786552	-0.032267181	0.265613686	-0.016148897	0.085886053	0.209915615	-0.412258974	-0.961260121	-1.089874281	-0.832884522	-1.16001291	-0.742428524	-1.022161656	-1.223400091	0.018857161	-0.475109681	-0.447868768	-0.617317424	-0.445403591	-0.414714698	-0.411051916	-1.240417085	-0.481576047	0.317196706	-0.041469563	-0.396737457
'ABI3BP'	0.797196133	0.950781959	0.62576762	0.749911549	1.227795075	0.397009529	0.808018379	0.512958832	0.703449641	0.703166012	0.491637878	0.923742501	0.28851255	0.392076592	0.628017503	0.426318704	0.268194203	0.459353491	0.164449574	0.219550794	0.144250855	0.926020799	0.817315583	0.851586612	0.821062148	0.933724782	1.016689639	0.949285765	0.916110518	0.37573862	1.351304369	0.118529874	0.431782383	-0.026696771	0.629800358	0.670849069	0.796397364	0.723675965	0.698846021	0.551788902	0.25489635	0.792308342	0.391160046	0.287595038	0.26344091	0.832180198	0.174368603	0.456534958	1.280392723
'ABL1'	0.332162231	0.918749526	1.178924897	0.641843152	1.038146709	1.235073864	0.178251019	0.925793598	0.266777134	0.296957504	0.464164793	0.909074984	0.391323385	-0.921999389	-0.315026816	-0.037366065	0.237514561	0.387044907	0.657859609	-0.180514785	0.57149646	-0.307729654	-0.308551682	-0.300753056	0.566469606	-0.086372962	0.324491836	0.118618861	0.410471124	-0.029934279	0.037070144	0.998664705	0.769656703	0.452651847	0.214887175	0.826692426	0.712098799	0.457625346	-5.959942246	-4.818777327	-7.454023736	-0.095757138	0.645121337	0.730534249	0.424027948	0.1197774	0.237190783	0.946859971	-0.323959205
'ABL2'	-0.096469964	0.666097996	1.052876219	0.386788377	0.73553331	0.805115137	0.598321915	0.887304109	0.52115423	0.648130129	0.811580347	0.513353966	0.264373642	0.369129974	0.103141299	0.650605061	0.606337621	0.663635232	0.682000573	-0.158832672	0.530832523	0.659364378	0.558826261	0.558653428	0.705335189	0.097827749	0.29331476	0.315945471	0.201259908	0.326932633	0.880550643	0.437985335	0.914568321	0.961445456	0.935427951	1.060448958	0.932178634	0.844597461	0.506335071	-0.078415985	0.745698318	0.019948197	0.750455858	0.158399524	0.871695992	0.088234858	0.397614089	0.537713575	0.278059202
'ABLIM1'	0.172241645	-0.522369119	1.798704643	-0.063104083	-0.035259733	-0.140800404	0.289690688	-0.339893678	-0.612762678	-0.701421366	-0.373343685	0.037532048	0.492805142	0.300118857	0.320971644	0.345561806	1.082896914	0.943674119	0.489349793	-1.162308279	-0.261006507	0.379864242	-0.237645057	-0.314139915	-0.330131992	0.607257893	0.173751357	0.125325966	0.144718147	0.156831524	0.057178395	0.124396774	-0.289662521	0.518272527	0.141868912	0.140632019	-0.102403663	0.143983397	0.197900876	0.511766508	-0.129666182	-0.244452378	-0.013745653	0.080630894	0.227523623	0.27797792	0.097002458	0.107753899	-0.254378988
'ABLIM2'	0.257015766	0.245831098	0.349525144	-0.866183264	0.342321299	0.409869116	0.309380233	-0.183015757	0.703689481	0.226070336	0.272661554	-0.140720729	0.01557288	0.92258285	0.040773075	0.062582518	0.588266881	0.725443573	0.857523622	0.47697031	0.29070867	0.493798994	-0.094406024	-0.12242652	0.553882418	0.222518749	-0.036562458	0.135180254	-0.003026832	0.040799121	0.341888604	0.495930952	0.596585714	0.676768601	0.268217802	0.698778615	0.494508172	-0.309409186	1.023752769	-0.029919759	0.157927515	-0.010317187	0.277472641	0.542338236	0.262400913	0.045569432	-0.22993853	-0.787767803	0.322801207
'ABR'	-0.696935845	0.361234755	-0.00947722	-0.712074839	-0.008880602	0.360086882	0.351854826	-0.497180949	-0.086986342	0.578575021	0.358589266	0.360555204	-0.702865733	-0.051329967	0.036049919	-0.009574176	-0.392825302	0.205451506	1.054343255	0.13533873	0.219657897	0.468999634	0.973912507	0.966452224	-0.42825521	-0.119882209	-0.247208216	-0.073365843	-0.320712447	0.354367977	0.052187758	0.681354597	0.469403635	0.385134903	0.348586287	0.622042012	0.457885161	-0.093179593	0.54734317	0.565101012	-0.025786634	-0.710952377	0.356871748	0.357901736	0.215981797	-0.318710552	0.287925031	0.149489454	-0.22402128
'ABRA'	0.422108324	0.457434375	-0.724017687	0.022204888	0.028249038	0.556282006	0.575545487	1.245301866	0.075520738	-0.005905931	0.457820498	0.216170265	1.096452724	-0.985752229	-0.29518348	0.509078802	0.278708411	0.069908914	1.221820169	0.066504458	-0.397653681	1.297759398	1.049011465	1.043946025	0.477425095	-0.130871638	-0.141119241	0.486282477	0.279983912	0.420246341	0.61809585	0.420598678	0.137107449	0.689862084	0.24642985	0.017478325	0.040714587	0.457801596	-0.007310552	0.857781919	-0.513675107	0.074407288	-0.768763697	0.554368639	-0.989251312	-0.589394766	-0.326095541	0.528999229	0.331136998
'ABT1'	-1.568212881	-1.380197825	-1.996508066	-1.605595781	-1.991054853	-1.381292034	-1.356021406	-1.77893282	-1.571817514	-1.401362462	-1.386579835	-1.378873997	-1.582591749	-0.956930542	-1.451294517	-1.986422999	-2.082715395	-2.301455709	-2.565446093	-1.746470111	-0.537643791	-0.36439576	-0.633678571	-0.670668204	-2.429197543	-0.97713818	-1.397361248	-1.527319577	-1.431289054	-1.363118692	-1.859308731	-1.519696881	-1.239949032	-0.812266002	-0.930307822	-1.421159158	-0.563459994	-1.268520998	-0.555798031	-0.527808747	-2.025404957	-1.599379784	-1.371725757	-1.364797479	-0.306906415	-0.724317752	-1.813158056	0.264296057	-1.097590296
'ABTB1'	-0.330333647	0.388391136	0.98830894	-0.291252568	0.621708058	0.041228983	0.010147922	0.800082887	0.149659549	0.438499079	-0.851488644	-0.270966846	-0.531994606	0.643173215	0.327031261	-0.05708328	0.207385271	-0.020865818	0.399212556	0.205635007	0.080284554	0.321527927	-0.783680251	-0.776443209	-0.304226502	0.265525971	0.607466303	0.45535158	0.422147002	0.474551587	-0.180842419	0.048907728	0.088206447	-0.083698031	0.260456692	0.671114981	0.284157929	-0.373174573	-0.310915434	0.812905459	-0.020948843	-0.39892216	0.309412832	-0.013678942	0.553512802	0.091411845	0.089972338	0.243638065	-0.409567995
'ABTB2'	0.505487971	0.408402322	0.535894786	0.185746376	0.612743151	0.884485671	0.692102128	0.677596186	0.23020901	0.113543048	0.649602227	0.202606977	0.648511507	0.193080397	0.405453194	0.953249401	0.923427059	0.411520459	0.432410064	1.127325327	0.669003703	0.547575835	0.55904104	0.498041789	0.274091772	0.605949415	0.848860303	0.889167454	1.139051106	0.843273017	1.339374514	0.758341748	1.084969297	0.969386488	0.796299351	1.151827512	1.089452954	0.767111649	-0.2332619	0.6322891	0.685939222	0.599336361	1.073371949	0.648881423	0.620934627	-0.161446182	0.526164248	0.552705795	0.503506645
'ACAA1'	0.407491935	0.576069899	-0.058074992	0.263843833	0.271467178	0.006519317	0.425432658	-0.013959389	0.411260459	0.095101041	0.043201108	0.542223949	0.239905304	1.698421143	1.765672723	0.54557373	1.193055484	1.565888214	0.223628361	0.088894284	0.226058655	0.45324053	0.388470053	0.396674812	0.735809691	0.841913913	0.339366712	0.745235818	0.822962331	0.140834428	0.861462359	0.52653262	0.535176711	0.463477761	0.059993937	0.687585205	0.239812901	0.117443825	-0.289541383	0.221042586	0.549315639	0.553363233	0.381179174	0.95232981	0.228550653	0.383653591	0.798648186	1.924768346	0.49359103
'ACAA2'	0.646048922	0.369211379	0.560369602	0.728733176	0.768297889	0.447095659	0.356549414	0.576464717	0.554955527	1.104228008	0.408845176	0.351115534	0.804008478	0.57599713	0.571018282	0.800066058	0.560173099	0.538631203	0.549168153	0.541748639	0.602992408	0.462371619	0.464066711	0.464015474	0.52389861	0.623806275	0.607112606	0.606204967	0.605349075	0.635067508	0.588370329	0.611615665	0.559380685	0.557204422	0.558072577	0.557304468	0.556284065	0.768544438	0.634406561	0.522853353	0.377750423	0.587104743	0.392194714	0.864991692	0.339961308	0.202560342	0.712804909	0.36803809	0.806859596
'ACACA'	-0.720495338	-1.117522463	-0.910400184	-0.124030489	-0.535409732	-0.49021222	-0.494885373	-0.41125605	-1.352293437	1.460545541	-0.234716147	-0.211035702	0.319459782	-2.163184371	-0.527539413	-0.271185459	1.052516485	1.181304672	0.923866184	-0.348012666	1.276777606	0.415445284	0.910672429	0.921255012	-0.766347094	-1.794472656	-1.322943534	-1.239247677	-1.400099199	-0.622534782	-0.644312475	-0.846689839	-1.846560041	-1.60337384	-1.272579063	-1.585444859	-1.529644417	0.181449824	0.294110551	1.71347353	-0.901345726	-0.692752503	-1.29344052	0.097453773	-0.086414521	2.511411628	-1.204153638	-2.495797332	1.145410083
'ACACB'	0.409415704	0.060878765	0.193078171	-0.04970285	0.145959159	0.04710263	0.110601559	-0.164100815	0.62732383	1.399740142	0.136035987	0.272817088	0.835936503	0.636006044	0.317413175	0.366509639	0.918515404	0.803539496	0.913978184	0.044405783	0.620627976	-0.205228784	-0.637276368	-0.603233159	0.295666654	-0.289999776	-0.109991333	-0.285801275	-0.326227256	0.376216253	0.19004015	0.429386364	-0.074024353	0.348188746	0.399572814	0.4542624	0.244395406	0.399132816	0.160948252	0.472778503	-0.176791614	0.138862491	-0.347540943	0.373603772	0.495626943	0.729809238	0.641201209	0.441034878	0.993841682
'ACAD10'	-0.058906935	0.576670356	0.054328687	-0.057756901	-0.473727192	0.575515845	0.563139114	0.096527901	-0.062662856	-0.181312044	0.574487119	0.575742964	-0.058649706	-0.13554162	-0.276639484	-0.473171882	0.740897868	0.245652871	0.119521342	-0.092296493	-0.58648158	-0.038284576	0.09985163	0.113832249	0.181147068	-0.146005371	0.346779058	0.556971124	0.671228128	0.566841189	0.121289256	-0.195890616	-0.051087942	-0.244564506	0.248506861	-0.192290803	0.06223553	0.192851356	-0.19871163	-0.17403426	-0.494724094	-0.060364394	0.5707195	0.571019801	0.098388849	0.361154836	0.451594962	0.455834238	-0.318726603
'ACAD8'	-0.545140737	-0.216261351	1.014550078	-0.556404366	-0.428508119	-0.217391427	-0.21451328	0.155677252	-0.823608935	0.010778631	-0.220145949	-0.216276538	-0.549598632	-0.873026857	-0.12079812	-0.428074297	0.016208181	-1.167081174	0.620165811	-1.638481598	-1.116414331	-0.092550496	0.278991611	0.294579177	-0.23786575	0.969113058	0.774730802	0.514162351	0.765828144	-0.215187155	0.514379128	0.208796081	0.400378252	-0.211481937	0.416551868	0.183373439	0.208512989	-0.572477155	-0.888934185	-0.857855121	-0.449107072	-0.556169308	-0.216367974	-0.213381987	0.188206985	0.190217322	-0.643737909	-0.213314097	-1.069000825
'ACAD9'	-1.45743401	-0.867993114	-1.505664682	-1.491988699	-0.748307692	-0.869103107	-0.853686568	-1.691088505	-2.19957613	-2.957287523	-0.873276106	-0.867258536	-1.470738629	-0.30905119	-0.905714909	-0.747014677	-2.936205414	-2.787362049	-2.182140856	-3.386474636	-0.966538489	0.323566299	0.096332937	0.090179021	-1.156891025	0.165790233	-1.017836765	-0.954533252	-1.019561113	-0.857957152	-1.417896864	0.177594815	-0.100079556	0.182208768	0.427278534	0.154409798	0.236536572	-0.169004731	0.381940632	0.401232554	-0.771721033	-1.486420322	-0.863296205	-0.858102781	-0.208751667	0.610013467	-1.052380927	-1.111825821	-2.039751286
'ACADM'	0.773339631	0.4661098	-0.12356631	0.795737114	0.046687715	0.464958696	0.454708993	-0.353612923	-0.416211549	-0.038691629	0.463689338	0.4653096	0.781667352	1.363439561	1.102280941	0.045844847	0.233818486	-1.275351197	-0.180943783	-1.203490324	-0.15168365	0.810833928	0.897376	0.925717878	0.854778753	-0.23166471	-0.165836386	-0.016734023	0.118921217	0.457800918	0.249739562	-0.041342967	0.137586894	0.463863468	0.488241999	-0.048826671	0.673621466	0.05915633	0.317046563	0.336940366	0.030270711	0.788264259	0.460973821	0.461648594	0.255541299	-0.412579839	-0.093521051	-0.566091036	0.27578948
'ACADS'	0.523843295	1.006244472	-0.661577714	0.377639084	1.18559153	0.741059832	0.966402741	0.293606265	0.576175028	1.041296005	0.045313098	0.754296105	0.073093479	1.182312158	1.033236842	1.062668761	0.595146976	0.60020454	0.859767395	0.098123548	0.121797619	0.213480792	-0.329460377	-0.25364996	0.440992672	0.221268719	0.755701166	0.527237037	0.675047317	0.541650454	0.520110705	1.016021753	0.354236421	0.687013339	0.331397999	0.610891515	0.775434184	0.815068709	-0.213026296	0.125214417	0.274653	0.487233278	0.69977846	0.239830901	0.538263113	0.587084673	0.388030205	-0.018823145	0.452058747
'ACADSB'	0.871956926	0.55444896	0.977864043	0.896872131	0.391603547	0.553295134	0.541345912	0.790230697	0.515576055	0.242951438	0.552218044	0.553547133	0.881240963	0.30972546	0.506270437	0.389834008	0.563937471	-0.524486184	0.372687741	0.363247332	0.076475624	-0.538608301	-0.194793043	-0.220597767	0.28147936	0.558176402	0.630747191	0.653776025	0.356825577	0.544925354	0.196979729	0.261909943	0.686894632	0.052865392	0.189531603	0.232678194	0.360688675	0.239268269	0.549228218	0.566968577	0.378221965	0.888822754	0.548661885	0.549037451	0.076513013	0.366304598	0.690429097	0.622095261	0.115108154
'ACADVL'	-1.252095077	0.817794034	0.072027951	0.748991229	0.530403374	0.958348425	0.029584435	-0.384245671	-0.515262613	0.13544855	1.101408591	-0.638751604	0.082981444	-0.169195105	-0.238057394	0.689745083	-0.645076676	-1.750253949	-0.279471541	-0.771523684	0.357137409	-0.525962243	0.276810399	0.225434278	0.351858964	-1.334656312	-1.579220257	-1.531414715	-1.627477249	0.240415089	0.172192736	-0.198293895	0.600849331	0.27449922	0.146636119	0.599767811	0.329909371	0.123437079	0.459989032	-0.617094817	-0.256511366	0.366170701	1.298119873	0.450172342	0.43620754	0.390949958	0.666520249	0.340566837	-0.299193409
'ACAN'	-0.025974476	-0.701239434	-0.85805069	-0.023983669	-0.330381323	-0.702354566	-0.690146131	-0.305107121	-1.003167929	0.113252704	-0.70616463	-0.700696693	-0.025397893	0.903145881	0.81448826	-0.330211134	-0.037137657	0.34346185	0.475504342	-0.297695474	0.584400466	-0.392942423	0.627302707	0.690688133	-0.276941128	-0.507015413	-0.663655222	-0.608313304	-0.438718726	-0.693496452	0.518472592	0.072821788	0.018256415	-0.239737282	0.137190636	0.057150659	0.195097575	0.302842509	-0.210568982	-0.185781637	-0.350116713	-0.026783687	-0.697771569	-0.693142945	0.74708332	0.339786593	-0.07467598	0.321535497	-0.366410703
'ACAP1'	0.527769849	0.865356112	-0.031715164	0.199687949	0.197116588	0.212968087	1.077738667	0.340145356	0.493263953	0.114349962	0.526563324	0.451134816	0.41192121	0.955570354	0.624126243	0.535711333	-0.84484539	0.068929857	0.521367557	0.285060879	0.151318497	0.505234432	-0.010006982	0.039944541	0.704584316	0.062497546	0.467060709	0.622599155	0.708556279	0.420710977	0.2850033	0.2031393	0.077316638	0.0126017	-0.139049732	0.088525403	0.149490192	1.109731329	0.193704217	0.850811511	0.233662006	0.360290262	1.014355338	0.680707879	0.448870278	0.470146712	1.097740277	0.022814434	0.032712103
'ACAP2'	0.164228652	0.796341871	0.4450126	0.171075389	0.652153403	0.795180591	0.778577693	-0.185595873	-0.099305771	0.258210862	0.794629975	0.795161765	0.16664968	-0.598230201	-0.142666496	0.649683855	0.583795788	-0.099505544	-0.343526417	0.579779599	0.403993497	0.487575207	0.540301064	0.499616551	-1.370424905	-0.459500333	-0.948924907	-0.812448658	-0.507226007	0.783492068	0.050813862	0.746578419	0.139500477	1.339504914	0.570890059	0.682588252	0.724560564	0.260598001	-0.102109905	-0.078328499	0.641064783	0.167163432	0.788771946	0.788328212	-0.302763096	0.404496661	0.63004093	0.669021159	0.28560233
'ACAP3'	-0.661866419	0.632531766	0.198511835	0.105820881	0.01021508	0.064651003	0.766872115	0.500314913	0.160831997	0.201627158	0.538541634	-0.118841366	0.136592082	0.065099349	-0.247632941	-1.909948764	-1.869816843	-0.34042952	0.038381684	0.031283559	0.440256205	-0.41211913	-0.33975113	-0.380721978	-0.34876484	0.321546726	0.387085574	0.129253109	0.446141599	0.303727727	0.092704939	-0.165010034	0.090291992	0.359711402	-0.023908497	-0.097828028	-0.175091411	0.816654069	0.067558132	-0.375075814	0.089136847	-0.302523313	-0.721492122	-0.509132427	-0.37319135	0.280097744	0.017634715	-0.026493839	0.187275416
'ACAT1'	0.577816749	0.56282535	0.762785375	0.718173563	0.478196512	0.757057619	0.939726665	0.797413743	0.173626073	0.685043741	0.617095767	0.90826063	0.507794181	0.293814985	0.291082838	0.765223799	0.594222262	0.402786294	-0.172244959	0.322697708	-0.007260833	0.634859534	0.48022978	0.465628479	1.485361836	0.713329592	0.513446647	0.510423769	0.328308299	1.106329487	0.329311654	0.500020314	0.327513306	0.331283294	0.100378999	1.077598987	1.102412804	-0.030454393	0.230202463	0.711005912	0.74797452	0.172937942	0.646213311	0.658505479	0.172540916	0.378636511	1.095188941	0.920866113	0.711355111
'ACAT2'	0.933537316	1.009755547	0.867555111	1.579281219	0.961223753	1.194054695	0.922978362	1.059036215	1.103588203	0.331875142	1.432256844	1.057232196	0.988046299	-0.310955981	-0.041609309	1.11477079	1.48380256	1.005442126	1.089611888	0.729493506	1.2332276	1.074565873	1.182245525	1.16277996	1.81779141	0.488703291	-0.389880093	-0.159949456	-0.576439008	1.425734749	0.224839103	0.934935873	1.171371795	1.690661405	1.636447912	1.189568653	1.664181895	-0.081788689	0.692986529	0.725743028	0.853442309	0.905613687	0.827211807	1.124403589	0.602262361	1.717828252	0.163410066	1.74169319	1.509034183
'ACBD3'	-0.830114577	-1.097877897	-1.481286849	-0.775298085	-0.347331628	-0.313740416	-0.868687493	-0.609459146	-1.628391747	-0.75828139	0.436372261	-1.551176107	0.348316388	0.118991977	-0.415834507	-0.175244739	-0.415522536	-1.44823844	-0.676751265	-1.439399093	-0.205460733	-0.432326073	-0.746089887	-0.745764468	-0.619253276	0.664247711	0.567789898	0.359518789	0.382625463	-1.760499341	-0.211810907	-0.801666278	0.430185122	-0.312392995	0.048392116	-0.176315388	-0.160341665	-1.173327719	-1.51693247	0.059825265	-0.858241622	-0.648435133	0.72560678	-0.408872694	-1.22888997	-1.093852694	-1.062151333	-0.091514298	-1.31967633
'ACBD4'	-0.037806449	0.792489707	-0.037685926	0.642969298	-0.317738963	0.17302583	-0.678815576	-0.665170864	-0.165110443	0.047590681	0.383280102	0.135587614	-0.220904204	-1.815160913	-1.249941481	0.029865333	0.490660027	-0.320625595	0.632353781	0.447721823	0.219921132	-0.099781629	0.515490147	0.531755835	0.166756656	0.286192613	0.125131285	-0.208290491	-0.063268076	0.032177268	-0.122158871	0.004585862	0.084166919	-0.006176981	0.198822582	-0.299794013	-0.164446349	-0.029635384	-0.593655802	0.567395309	-0.210114669	-0.122573525	-0.133589539	0.461798388	0.631435711	0.456666846	-0.064386634	0.409888747	0.181664015
'ACBD5'	0.821743305	0.906236584	0.869864839	0.91284383	0.751847205	0.974821675	0.637727956	0.315859242	-0.019207168	0.363205636	1.158535301	1.163025978	1.151644597	0.444701226	0.631013076	0.501777834	0.340921752	1.186620955	0.790390093	0.740166863	0.712507282	-0.091948528	-0.05246307	-0.086432585	0.360579004	0.2738723	0.331064243	0.35498217	0.527107686	0.471219615	-0.240958987	1.016328827	0.841948512	0.372995953	0.82922086	0.466407386	0.484985953	1.235441813	0.291518769	1.072731766	0.436537894	0.567259455	0.928495291	1.110291016	0.217192977	0.516578428	0.960272551	-0.077966481	1.263121998
'ACBD6'	0.389925987	1.457406167	0.354849285	0.62240025	0.563163278	1.260758711	0.77323826	0.186305148	0.623515676	0.998701199	0.720459795	1.031861029	0.115158955	0.159455208	-0.729663262	0.994860031	0.506579417	0.609524838	0.31935646	0.042575923	0.23038147	0.038603186	0.348368646	0.355561247	0.147575757	-0.36400869	-0.037028402	0.044910777	0.157478647	-0.233709019	0.923671271	1.215468958	0.684999736	0.863522138	0.631183994	1.081375874	1.03503709	0.421183422	0.659826304	-1.207290086	0.768308173	0.779023827	1.619159513	1.293031556	0.314485547	0.403409391	0.650664111	0.876196487	0.877720279
'ACBD7'	1.797690217	1.560248243	1.361931504	1.280163247	1.163570953	1.388264325	0.060815808	1.222658098	1.023505666	1.413512106	1.272843485	1.301448774	1.262179588	1.124133153	1.113617191	1.494350774	1.060415908	1.169231806	1.320722727	1.824437526	1.333387013	1.29274909	1.297936699	1.297799786	1.232671227	1.090680497	1.477518349	1.476161371	1.47367387	0.20497473	1.254122854	1.309330794	1.209786633	1.206387196	1.20849453	1.204982354	1.202293866	0.563174793	0.907404159	1.019048336	1.790810867	1.625754461	1.116176947	1.372972915	1.199527515	0.898358033	1.113565469	1.159266005	1.600863771
'ACCS'	0.098737202	-0.323591925	0.816047353	0.103911927	-0.260086925	-0.324718694	-0.319775659	-0.426159786	0.132216993	0.085470856	-0.327706818	-0.323483637	0.100523143	0.025949126	0.365097659	-0.260105593	-0.757508671	-0.864170306	0.529261628	0.53213468	0.532622583	-0.033998784	0.021965702	0.010197936	0.394356227	-0.879241663	-0.222216173	-0.588321984	-0.668460955	-0.321041858	-0.346852308	0.747661439	0.510080363	1.072175918	0.350061897	0.683593602	0.65562864	0.822297425	-0.161438034	-0.13710637	-0.279203692	0.100382837	-0.322907477	-0.319557958	-0.166643325	0.722311255	0.232173779	-0.402872844	-0.642719168
'ACCSL'	0.355027837	0.37699384	0.704124106	0.517569355	0.245533384	0.321014741	-0.173821715	1.015798548	-0.261837572	0.464317893	0.383775949	0.482861967	0.5038556	0.426552487	0.128933737	0.778651511	-0.18204062	0.745327634	0.267369769	0.617687498	0.303631053	0.14229453	0.039594947	0.06278433	0.615796267	0.04709473	-0.125331731	-0.543807753	-0.083968287	-0.238714743	0.262652996	1.071265582	0.178033927	-0.154371112	1.075954213	0.164277329	0.796129733	0.763136942	0.047958076	0.694354039	0.636284684	0.631717459	0.85341415	0.688930161	0.028897211	0.587816545	0.110977668	1.183567642	0.531068861
'ACD'	-1.414090248	-0.727901329	-0.543791775	-1.447538361	-0.44783745	-0.729015639	-0.716294267	-0.594691785	-0.730792117	-0.702405708	-0.732883732	-0.727327915	-1.426974552	-0.709863089	-0.793082965	-0.447351697	0.085032058	-0.428231336	-0.763302846	-0.26946858	-0.531485684	-0.586933167	-0.072444958	-0.055699599	0.200854825	-0.387009007	-0.305640766	-0.420345505	-0.387130771	-0.719791727	0.078731545	0.520594586	0.283933351	0.438109608	0.607464798	0.472811044	0.450617403	-0.111882527	-1.526817536	-1.489822216	-0.46860651	-1.442223373	-0.724236954	-0.719518026	-0.523681813	-2.012607433	-1.010470013	-1.102658403	-1.386769668
'ACE2'	0.84977345	0.900635584	0.100415682	0.647729889	1.062982732	0.849264349	1.022169072	1.235880849	0.550419591	1.275720931	1.093552106	1.005613049	0.929388429	1.208829638	1.200933637	0.986010248	0.005315095	0.686590934	0.39452608	1.001332239	0.073534297	1.462628196	0.608289393	0.635890616	0.736179433	0.089710388	0.604375438	0.626957698	1.174965227	1.195689412	0.438904577	0.89432997	1.334122167	0.825457538	1.101475354	0.919671244	1.068384395	0.352172564	1.17126419	0.598274239	0.910958013	0.963127007	0.951876102	1.058586972	1.224104635	0.257828008	0.622479588	1.099817616	1.504332554
'ACER1'	0.332508951	0.16715948	-0.124563433	0.384929426	0.11265014	-0.05529874	0.480864534	0.439471346	-0.953265579	0.387354938	0.222382697	0.481489332	0.025447252	0.185375339	-0.489486237	0.618692634	-0.376283078	-0.159102695	0.26684351	-0.347634098	-0.221157896	0.329803399	0.281754312	0.286866527	0.583200171	0.318972793	0.361057974	0.210612825	0.147597197	0.54739881	0.153739495	0.564839878	1.069075935	0.458291267	0.182860401	0.12880639	0.370970997	-0.661743858	0.42841776	0.533372592	0.707036738	0.702024511	-0.207856468	-0.093971774	-0.255100888	-0.189883254	0.210620369	-0.262433431	0.203513997
'ACER2'	1.117061127	0.870315865	0.903804504	1.182495827	0.369740701	0.655323255	1.261594079	1.09280682	0.368552263	1.065995132	1.137938523	1.270357167	0.852831279	1.120712902	1.1099183	0.792367796	1.119248671	0.953698085	0.951878936	1.076536607	0.415275173	1.158570564	1.162139662	1.162021334	2.089373131	1.316812959	1.069017757	1.067631693	1.06591233	1.194141678	0.486369428	1.11902304	1.228100139	0.639106179	1.055625175	1.38925298	1.192838602	-0.178549119	1.053276185	1.10343653	0.693079659	0.685251162	0.736810173	0.98681281	0.651276541	1.471069046	0.775191558	1.157380244	0.963946556
'ACER3'	0.507564526	0.29267829	-1.522082202	0.523176709	0.216377236	0.29153253	0.284619403	0.524666167	0.511682608	0.221389265	0.289885703	0.292077608	0.513314964	0.649961946	0.587665848	0.21507847	-0.217952997	-0.889017877	0.140946564	0.88887108	0.379225469	0.211684375	0.728865178	0.738405229	0.667859587	0.665555142	0.387291146	0.902047931	0.497009448	0.286754212	0.712575547	0.912963327	0.882967274	1.218938645	0.867854481	0.837040722	0.677002793	0.191093102	0.301587918	0.321625097	0.20145358	0.517257591	0.288820572	0.290082764	0.088130775	0.785370099	0.125038679	0.817699316	0.616740067
'ACHE'	0.057205714	-0.183287738	1.765578308	-0.144035764	0.13972921	-0.308243075	-0.15787288	1.020391901	-0.078886222	-0.063138566	0.162438688	0.158180054	-0.374417694	-0.435709993	0.149115499	0.098274067	0.145583008	-0.164595296	-0.560999244	0.001068971	-0.387315957	1.319178859	0.398600352	0.488021856	0.535949689	0.071140852	-0.79288546	-0.616673047	-0.719694073	0.228030658	0.082790891	-0.018810512	-0.329356269	-0.381945261	-0.094350688	-0.121218636	-0.317521155	0.566243897	-0.081497676	0.359003343	0.084503245	0.143218664	-0.219469583	0.02596368	1.073055034	-0.080424114	-0.721039343	0.245862258	-0.144234585
'ACIN1'	-0.137302038	0.214172889	0.482297586	-0.019352054	-0.254065619	0.429487282	-0.330281833	-0.67319132	0.734386525	-0.120455277	0.301517034	0.09527164	0.204861567	-0.610910623	-0.671617395	-0.20462487	-0.114503352	0.612674826	-0.697871582	-0.260131639	0.482181311	0.28388278	-0.238652725	-0.315252352	-1.245127891	0.848392533	0.761613047	0.769252527	0.842275467	-1.297138567	0.840914116	0.062603566	-0.259735856	-0.093289051	0.138360231	0.012387447	0.165428417	0.027591404	0.860990354	0.773790601	0.347440997	-0.130122334	0.170564646	-0.375002959	0.19206938	-0.471643825	-0.327277121	-1.375330971	-0.629988666
'ACKR3'	0.496890926	0.392279097	0.49132887	-0.187405383	-0.227745551	0.970053685	0.578601402	0.370186593	1.129311934	-0.126551729	0.756447125	-0.034185518	0.402154596	0.34893617	0.346433082	0.269182814	0.259893204	0.441024766	0.405987254	0.339715782	1.120595333	0.168776128	0.169954184	0.169926692	0.040494007	0.320948469	0.536242764	0.535276863	0.534554763	-0.063897992	0.250579326	0.609013043	0.329345695	0.73326041	0.772780015	0.464179891	0.519632428	0.532106586	0.390050707	0.339328872	0.489343854	0.644995516	0.811473101	-0.039841346	0.316850131	0.613671909	0.579368372	0.802498736	0.639832365
'ACKR4'	0.222418768	0.022674888	0.097509319	-0.095577021	0.833492539	0.077489018	0.077367921	0.067870792	0.119866643	0.626675489	-0.001369296	0.173615683	0.347116971	0.029564851	0.029028414	0.127925151	-0.035351371	-0.002884264	0.001345111	1.093577266	0.039102618	0.237026949	0.238202378	0.2381598	1.443020889	0.167303278	0.220018864	0.219462667	0.219330888	0.242834812	-0.236999887	0.214676371	1.202576866	1.11673762	1.247392525	0.980577556	1.152768396	0.58856175	0.502089106	0.2706252	0.420679573	0.484675287	-0.21158318	-0.030907422	0.129971705	-0.297759056	0.619938477	-0.171053601	0.064825664
'ACLY'	-0.709046594	-1.318694414	-2.690647966	-0.449651076	-0.004556371	-0.754343603	-0.558599791	-0.903628772	-0.218080389	0.387544275	-0.493435534	-0.432261749	-0.578317929	-0.155278864	-0.297978694	-0.464368612	0.107633756	0.301546006	0.747668018	1.933590531	-0.494978246	0.684923156	0.852313475	0.843522567	-0.586079056	-1.211454075	-1.268821833	-1.527769954	-1.5869635	-0.948348872	-0.129364811	-0.849118589	-0.843327248	-0.752049331	-0.84236443	-0.861464622	-0.802863673	-0.72405184	0.082571563	0.266205927	-1.717394885	-0.433858958	-0.558298056	-1.109059069	0.141929052	-0.569812205	-0.811908071	-1.685721509	-0.676698797
'ACMSD'	0.598170412	0.589276539	-0.367841555	0.616095783	0.105861115	0.58812164	0.575502384	0.249808311	0.938440544	0.196162682	0.587120351	0.588334645	0.604799476	0.144967798	0.274400631	0.104859269	0.909486229	0.903631239	1.257135962	0.231603507	0.008474632	-0.442174321	0.472211394	0.482827449	0.595727869	0.461986667	0.574471688	0.402270143	0.478984018	0.579274029	-0.133061972	-0.229755365	0.49497428	0.20412431	0.275298092	-0.223726911	0.02582311	-0.143109482	0.411977343	0.43099068	0.089964865	0.609646978	0.583232771	0.583490374	0.06473095	-0.081796543	0.527019234	0.067422759	0.615456443
'ACO1'	1.033118012	-0.152810614	0.137265732	0.244227021	0.443859969	0.371115698	0.343285726	0.202082102	0.818215229	-0.355788304	0.332704599	0.699713478	0.589237558	0.979398744	1.34663107	0.276723279	0.532543263	0.622742182	0.293838321	0.327132279	-0.202844984	0.459679266	0.207171137	0.26715351	-0.637247462	0.539453959	0.211079679	0.19907908	0.166467104	0.48456294	-1.063439526	0.091874829	0.280346917	0.044615878	-0.068996446	0.506209119	0.587219157	0.042279036	0.261568031	1.058521197	0.300564647	0.326833035	-0.146062387	0.14355786	0.506184415	0.602043184	0.695336599	0.241232514	0.354314374
'ACO2'	-3.15163373	-1.655278118	-3.696240862	-1.59796953	-2.821154212	-3.270166809	-3.93751808	-3.625167479	-1.706817421	-2.375386408	-1.581422422	-2.03956427	-2.824988151	-1.62149021	-1.590707812	-2.005765151	-1.993712831	-2.332735326	-4.160696654	-0.330830424	-2.229667804	-0.670849582	-1.818881442	-1.679575496	-1.729456712	-4.010646478	-5.518480694	-4.982312123	-4.936697325	-1.633738921	-4.575783469	-3.051707137	-2.063026049	-2.134332611	-2.250941677	-2.309863824	-2.758917395	-1.127144486	-1.821980124	-1.469824452	-3.376067827	-1.820264386	-2.690457685	-1.757075085	-0.022532133	-1.946831092	-1.249210388	-2.279829815	-3.154278447
'ACOT1'	0.922205924	0.317478927	0.789958104	0.808588994	0.505059181	0.735080848	0.351970259	0.806464432	0.628923817	0.499682382	0.84546727	0.507022199	0.680621293	0.801286595	0.794031875	1.06453588	0.825917419	0.593900831	0.657547714	0.304598589	1.24893505	0.996470912	1.000529144	1.000465275	1.148515969	1.036754083	0.78710185	0.786166383	0.784972447	0.861940832	0.514158438	0.718694781	0.776724177	0.585322001	1.072001071	0.800067891	0.813761151	1.067942873	1.076649295	1.463705759	1.134029853	0.708276729	0.328022641	0.533436245	0.312251132	1.066878136	0.367457424	0.763826687	1.09212493
'ACOT11'	0.522466687	0.562949405	-0.255309372	0.22068638	0.399185703	0.861057345	0.781395109	0.181732152	0.144150685	0.455483814	0.07204616	0.257599593	0.480290939	-0.072365451	0.411887752	0.195062332	0.076610704	-0.11839559	-0.673504704	0.549864846	0.272975594	-1.032776991	0.818265057	0.809188671	-0.155925324	0.003854831	0.063973905	0.2152146	0.189599465	0.081125746	0.658916203	0.363102109	-0.070496237	0.389458222	0.454841203	0.30025733	0.339867052	-0.135180764	0.333811223	0.01653492	0.209351615	0.265945955	0.323789408	-0.428661614	-0.113449112	0.207821936	-0.302490632	0.613409345	0.260908218
'ACOT12'	0.262636661	0.654989956	0.743563423	0.271995777	0.763139456	0.653833031	0.639949543	0.811609923	0.534512542	0.471302677	0.652974766	0.653972464	0.266011975	-0.298463774	-0.590105008	0.760371726	-0.229834952	0.169432271	-0.203636425	0.090663516	0.402401713	0.181677518	0.20068997	0.204824685	-0.003417081	0.293441429	0.383354859	0.29721864	0.291814134	0.64408384	0.602757827	0.757352217	0.096205952	0.258981494	0.171860111	0.692589397	0.515188864	0.923962582	0.318315645	0.338197678	0.753027566	0.267508522	0.648461852	0.648496882	-0.450332389	0.452639937	0.506047162	0.430750379	0.37601284
'ACOT13'	0.872243695	0.726044627	0.428667001	0.897166222	1.630555706	0.724885513	0.709635034	-0.350895148	0.585029488	-0.310909142	0.724181897	0.724945393	0.881530513	0.301413319	0.453539208	1.625457523	0.645985465	0.513702453	0.361703698	0.846770115	0.711513188	0.627910291	0.905249255	0.922776988	0.206708478	0.39759107	0.414324715	0.317446436	0.075295353	0.714161461	0.725221403	0.391072204	0.171921902	0.67149897	0.485626654	0.352577472	0.477005159	0.570320924	1.000958026	1.01450867	1.62807749	0.889115168	0.718992821	0.718787187	-0.167538931	0.124239642	-0.250436905	0.406288436	-0.098606812
'ACOT2'	0.532129088	0.649060043	0.607640756	0.56804994	-0.440437902	0.372865324	0.646409527	0.630098026	0.49351493	0.528335097	0.800729037	0.591751646	0.576618443	0.671333442	0.665182757	-0.177110426	0.577366171	0.655995816	0.523778466	1.031756894	0.761950597	0.620134938	0.622425314	0.62235303	0.118011671	0.797483723	0.716660085	0.71525262	0.714195788	0.597780139	0.659537193	0.952762806	0.219260528	0.20725039	0.629043835	0.744177097	0.889974504	0.471174866	0.38622012	1.095422507	0.619303749	0.632692037	0.631424153	0.348957176	0.947929132	0.538285466	1.040821319	0.945348162	0.42278585
'ACOT7'	0.661160929	0.179173019	-0.273851239	0.331584687	0.274592555	0.838561023	0.454672314	0.116949776	0.406091976	0.643410091	0.643832388	0.578067833	0.449986103	-0.36075246	0.39510585	0.43583915	-0.054318829	0.568331867	0.413170908	0.811184073	0.893773994	0.377581769	0.183669404	0.217631412	-0.872452564	-0.014825381	-0.055607721	0.523602089	0.377355372	0.717406949	1.835764228	0.443209351	1.796761526	2.039417934	1.693135917	1.967558115	2.07452929	-0.409879767	-0.147846227	0.514180854	0.512438813	0.37690175	0.555762152	0.87373999	0.305304519	0.568663702	0.30125473	-0.154626725	0.470660993
'ACOT8'	-0.061174579	-0.212301442	0.724428472	0.13015766	-0.153296867	-0.064998407	-0.303843752	-8.49E-05	-0.034524769	0.201720477	-0.156763736	0.189670702	0.30506012	0.81629362	-1.141154837	0.000288987	0.087011142	0.15219393	0.536289048	0.197041381	0.350812448	-0.208311807	-0.35147786	-0.365130651	-0.194165284	0.288163595	-0.160214841	-0.06828637	-0.30894761	-0.171923887	0.320543134	-0.05525954	1.166703773	1.01583101	1.458138119	1.031294865	1.363406714	0.484798821	0.385613357	0.469256279	-0.396139385	0.162950789	0.047757804	-0.375740729	0.489486208	-0.30452248	-0.427605754	-0.368281925	-0.866004712
'ACOT9'	1.125051086	0.863446832	0.959752732	1.231673121	1.438699601	0.735543233	1.418408462	0.63348106	0.775309845	1.093784376	1.407419333	0.989629807	1.290707195	0.483364205	0.707573383	0.545814854	0.798025272	0.17398621	0.58643412	1.495132524	0.188298001	0.057287711	0.195866097	0.20224999	0.887082028	0.837468616	1.209513397	1.36500794	1.105498608	0.680043335	0.831993509	1.111622032	1.038876709	0.663517181	1.404500557	1.117358126	1.099727006	0.039765356	0.917682892	1.273948497	1.15419554	1.183840011	0.526054335	0.939908907	0.597665567	1.037558361	1.626251507	2.561871713	0.200839076
'ACOX1'	0.567452848	0.269242982	-0.19313967	-0.455922035	-0.896190152	-1.041344084	-1.359231458	-0.091586522	-0.990440008	-0.041964646	-0.626783966	0.568516743	0.945031312	0.691111865	0.886234819	-0.005337245	0.181189762	0.328644968	0.554411869	0.450526034	-1.038117193	-2.129442002	-0.063009038	-0.037122835	-0.629148469	0.853865499	0.951690364	0.977606113	1.23386669	0.614668517	-0.605089746	-0.229837348	0.0072456	-0.337350615	-0.045569804	0.130982522	0.222508292	0.56499068	-0.002992596	0.2818048	-0.153444945	-0.813602015	-0.038257492	-0.050704974	0.610067997	0.471484865	0.116287175	-0.137176161	0.48496641
'ACOX2'	-0.15062476	0.20214326	-0.7979996	-0.151816304	-0.468935542	0.20100029	0.195828928	0.190800552	-0.260131534	0.472560422	0.199156415	0.201646731	-0.15125694	-0.565624039	-0.313469892	-0.468393105	-0.400754657	0.452406976	-0.569161897	0.278040039	0.446157415	0.423665204	-0.079136821	-0.06043124	0.257612498	0.402799428	0.503428096	0.645508883	0.827072497	0.197464101	0.267964171	-0.108665382	0.195736292	0.118406249	0.145244109	-0.111321002	0.170674296	0.031726569	0.530778404	0.548689882	-0.489890275	-0.153887609	0.198952823	0.200521659	0.671389518	0.178238955	-0.061759107	0.058095577	-0.51777414
'ACOX3'	0.485618926	-0.41762196	0.955294846	0.500670832	0.066023002	-0.418745831	-0.411993792	0.125029867	0.035158489	0.076953781	-0.421938609	-0.417405498	0.491156552	-0.317008935	0.089485441	0.065128187	0.757561506	0.431623803	-0.19403941	-0.184516273	0.168047522	-0.480266789	0.578601257	0.565947436	0.169705395	-0.466559696	-0.34087101	-0.54307205	-0.086180431	-0.413778915	0.266858753	-0.002743823	0.352232738	0.558219564	0.216906916	-0.012995699	0.158548823	0.102269423	-0.477506086	-0.450242946	0.049776158	0.494880009	-0.416244472	-0.41257647	-0.02359154	0.438531337	0.134780751	0.597884013	-0.307995856
'ACOXL'	0.666822118	0.360986214	-0.297847069	0.58560448	0.017713493	0.819986492	0.054496642	0.978832961	0.757142451	0.486543099	-0.05299171	0.031672625	-0.15649665	-0.651204611	-0.239631675	-0.285061501	0.746226111	-0.826141594	-0.219514759	0.64031723	0.5593875	-0.037330719	0.103099817	0.072884249	1.168437874	-0.698711409	-0.667120981	-0.533324964	-0.553872395	-0.209435812	-0.187983193	0.042236509	-0.543879428	-0.196010859	-0.24282536	0.250692843	-0.011502062	0.586829704	0.050127207	-0.160572321	0.427030626	0.73735548	0.556852695	-0.320701743	-0.285210493	0.401528443	0.557583249	0.042226056	0.654263256
'ACP2'	-0.331785777	-0.213917709	0.764106009	-0.346495883	-0.271600201	-0.217030472	-0.234653618	0.454670419	0.014383759	-0.648524009	-0.225175226	-0.221921741	0.232164689	-0.278507902	-0.732621869	-0.031263805	0.349594591	-0.051122998	0.460815279	-0.162329573	0.730243876	0.048813312	-0.665088628	-0.782174177	0.077501125	-0.829192248	-0.294484352	-0.435315397	-0.526864708	0.452782631	0.477358147	-0.067642131	0.273742762	-0.058502707	0.310147405	0.199973418	0.551913834	1.280734834	0.017636958	-0.205075342	-0.267816854	0.086930136	0.575345606	-0.21979786	-0.21878422	0.392171271	0.256843956	0.755269829	0.533407974
'ACP5'	-0.075560451	-0.409853904	0.484113972	-0.328272575	0.060749929	0.199579843	-0.152592181	-0.024715859	0.014902815	-0.292236029	0.685823823	0.346275392	-0.235793579	-0.036083444	-0.166279054	0.106906681	0.204415828	0.574059573	0.647061476	0.520417032	-0.229923498	0.231544521	-0.346263082	-0.30875018	-0.185414358	-0.169707905	0.045176496	0.231317221	0.041270654	0.174577666	0.445622423	-0.299874097	0.16920955	-0.073301738	-0.248311946	0.141061923	0.077616356	-0.862954717	-0.853872269	-0.823192365	0.065337236	-0.106782195	-0.108630606	-0.29998162	-0.261071981	-0.524532442	0.440453161	0.372113877	0.047227187
'ACP6'	0.579431241	0.251779398	0.814632758	0.596878197	0.477481027	0.250634899	0.244508608	0.52621819	0.262341304	0.375660702	0.248899056	0.251225768	0.585878587	0.265106272	0.46560718	0.475480764	0.602311729	0.453331923	0.193051478	0.550374502	0.079171792	-0.303207202	-0.0016171	0.017340658	0.243701628	-0.159810874	0.350705913	-0.354324296	0.051822376	0.246417708	0.086118188	0.062186012	-0.047262939	0.2840194	0.08417933	0.047277637	-0.025448167	0.119216509	-0.077347526	-0.053795786	0.464855208	0.590538942	0.248223122	0.24962384	0.011898146	0.940989345	0.106781638	0.326422151	0.096492561
'ACPP'	-0.166077325	0.112854703	0.42204424	-0.167663377	-0.133069105	0.111714485	0.108260907	-0.366830263	0.203197696	-0.329153827	0.109676276	0.112460894	-0.166859353	0.608314632	0.352984994	-0.133429027	1.145162672	-0.473514886	0.324004968	-0.228257488	0.347291953	0.576271383	0.252083705	0.254567952	0.109344614	0.213738768	0.054659719	0.441816195	0.454267681	0.109403324	0.54853178	0.409448884	0.443815976	0.47537296	0.260980172	0.369636253	0.456176012	-0.552973426	-0.084154662	-0.060539787	-0.151068054	-0.169644345	0.110322359	0.112193619	1.196490457	0.513115653	0.665963009	0.355746719	0.298254397
'ACPT'	0.327642218	0.449501783	0.637492014	0.661354807	0.999830236	0.482456116	0.425086887	0.223487062	0.42578171	-0.441016666	0.574171703	-0.057504167	-0.34008633	-0.192909866	-0.619947605	0.456812588	-0.256445502	-1.334797717	0.283577508	0.837827384	0.203762498	0.446679968	-0.035939114	0.001932044	0.021229212	0.004662685	-0.178306213	-0.209059916	-0.324699383	0.416787757	-0.012251437	0.086399616	0.183184064	0.32945025	0.67119051	0.021034536	-0.192322812	1.158849147	0.217188238	0.471886738	0.343089046	0.412756989	0.079163306	0.377392789	-0.203048614	0.122940478	-0.033454554	0.128409968	-0.06525305
'ACR'	0.349317885	-0.265928511	0.060815691	-0.651882315	-0.638112148	-0.017279025	0.53244163	-0.393516774	-0.461859087	-0.76717783	-0.079088001	-0.180485515	-1.344386207	-0.096764134	-0.454432408	-0.173354554	0.419482711	-0.068076833	0.199794035	-0.449670862	-0.547895562	-2.064602378	-1.76945892	-1.849382983	-0.480596538	-0.149121495	-0.692701125	-0.30310124	-0.54120204	-0.342361085	-0.289152867	0.433751848	-0.184802907	-0.313807067	-0.168549375	-0.552667593	-0.37130204	0.219021112	-0.088709501	0.518729187	-0.754173469	-0.152542939	-0.208327501	-0.00378713	0.252045089	0.781392137	-0.264187399	-0.171797009	0.023397724
'ACRBP'	0.367383542	-0.262709086	0.086147383	0.670388079	0.331625202	0.285763829	0.272257042	0.502131888	0.207397079	0.215903868	-0.434219053	0.244245213	0.825485883	-0.089554058	-0.052837177	-0.089743666	0.477893082	0.543439388	-0.229164738	0.652021179	0.818582447	0.431865529	0.655486748	0.64243554	-0.029001493	0.664345833	0.997196037	0.936525046	0.927244543	0.675287455	0.701826175	0.503919189	0.335883298	0.186482219	0.228947397	0.166130597	0.293982274	0.252774833	-0.142776155	0.869599749	-0.059233113	0.309290947	-0.380101049	0.325225954	0.525618417	0.741882233	1.165006099	0.547553212	0.006164413
'ACSBG1'	0.392684915	0.986624082	0.42907881	-0.40902882	0.396487569	-0.008999718	0.846431321	0.565324512	0.450251926	0.076198481	0.322348891	0.983049069	0.057718679	0.492216742	0.224872501	0.538703015	0.299136386	0.150274207	0.205443756	0.447609693	0.386483306	0.596183796	0.717303509	0.746819831	0.717566308	0.655851915	0.433400034	0.387353306	0.253165443	0.673415084	0.467881909	0.309953431	0.193800499	-0.084099752	0.263001007	0.476428675	0.504285465	0.646115738	0.41108975	0.617443877	-0.525621813	0.076914162	0.737611333	-0.435755171	0.400134337	0.36650368	0.115087633	0.889505527	0.93746062
'ACSBG2'	0.592818326	0.452991491	0.549546071	0.610607058	1.169572315	0.451840791	0.441843466	0.434500044	0.766668105	0.100294535	0.450542882	0.452206382	0.59939549	1.497458685	1.468418114	1.165712638	-1.013500904	0.484603471	-1.022127797	0.589530111	0.274904871	0.865184345	0.697114429	0.68191669	-0.469323336	1.01702369	1.136881862	1.115848666	1.296143576	0.444862995	0.062651393	0.618901427	0.508364404	0.696613653	0.597842045	0.564067725	0.283979708	1.444261459	0.637230753	0.654154904	1.163037226	0.604189541	0.447952199	0.448671405	-0.022642432	0.535352445	0.462356014	0.494612775	-0.118083081
'ACSF2'	-0.253817016	-0.49623327	-0.008865705	-0.519377774	0.535146774	0.079524116	-0.045591672	-0.203707143	-0.629175673	-0.311218544	-0.150926772	-0.228497875	-0.197827419	-0.454496843	-0.41828399	-0.729246083	0.697526099	0.128947418	-0.171069892	-0.385627569	-0.376932482	-0.585894736	-0.899781763	-0.955914319	-0.24488137	0.381632239	-0.324443217	-0.353890261	-0.612376661	0.090999726	-0.349154585	-0.576542516	-0.148721467	-0.627261249	-0.429169018	-0.667101024	-0.55124957	0.118110659	-0.657090514	0.242361208	0.084025764	-0.437261545	-0.476506938	-0.950788779	0.105685098	-0.428422462	0.098102243	-0.33379273	-0.059768853
'ACSF3'	0.56697059	0.744962782	1.023007016	0.437142998	0.332846292	0.210703118	0.765508251	0.697682928	0.328393707	0.759648771	0.763528878	0.763254644	0.947849937	0.746586146	0.660308445	1.069301826	1.388579184	0.81005847	0.949130797	1.024269153	0.70522667	0.578496863	0.72757929	0.708411293	0.462225678	0.430189663	0.605346782	0.645016546	0.631926634	0.848099667	0.515476411	0.589268206	0.598665532	0.627861476	0.870335064	0.776855503	0.722147726	1.304002443	0.357059231	0.494891559	0.578216061	0.719886417	0.602670584	0.478810507	0.263414951	0.877946123	0.415198282	1.019204789	0.555132077
'ACSL1'	0.713646508	0.664817372	0.724290868	0.243483209	0.925002644	1.033299683	0.854172955	0.97545684	0.658051848	0.566384404	0.449344903	0.918290048	0.576859028	-0.636561475	0.037112806	0.587185405	0.574813922	0.302108306	0.473374554	0.445594189	0.574043941	0.562808215	0.885969074	0.866376842	1.132521951	0.384886932	0.390344521	0.669254297	0.586571067	0.555089458	0.560236285	1.202008894	0.363157559	-0.615758774	-0.491292718	-0.194576714	-0.07243465	0.585231772	0.633380741	0.854354012	1.095557581	0.615060099	0.985664581	-0.01244004	0.366083619	0.8125837	0.901343681	1.332560729	0.442349619
'ACSL3'	-2.517803137	-3.189338568	-0.1980688	-0.026794116	-2.513985553	-1.945469186	-1.256645398	-1.605011899	-1.023274399	-0.232457814	-1.602715711	-0.619057918	0.070568272	-3.538676542	-2.530344885	-1.053711415	0.086161747	-1.24417524	-0.915766645	-0.833520768	-1.660712487	0.670525147	0.373705635	0.233630004	-0.31269644	-0.693774866	-0.552420248	-0.111993765	-0.57814234	0.696030006	-0.873388357	-0.375879998	-0.361156977	-0.361602047	-0.362487737	-0.35937209	-0.358031606	-1.036551747	-1.599221697	-0.054911512	-0.114341349	-0.041807421	0.11600458	-1.494118678	-0.439584239	0.368324215	-0.745043035	-0.354811619	-0.960653485
'ACSL4'	0.795989898	0.247593472	-0.226538014	0.121828319	-0.54798152	0.411296656	-0.980030804	0.641252232	0.851846041	0.879855401	0.479312775	0.298462788	-0.56917945	-0.184835914	-0.181294559	0.138514007	-0.183306365	0.659513976	0.711501752	0.318330364	-2.192119231	-0.021194884	0.274036388	0.257990855	-0.187587193	-0.893379564	-0.047529002	-0.083341631	-0.168887459	0.115547249	0.551316683	-0.444774585	1.773782603	1.419955639	1.133133061	1.184191576	0.936145788	-0.20145712	0.634943949	-0.729495551	0.384881389	0.371397179	0.463595425	0.275381142	-2.892332867	-2.24732956	-0.571224104	-0.400750146	-2.386098346
'ACSL6'	0.682232244	-0.079684856	0.211809901	0.702303734	0.062040545	-0.080819141	-0.080568531	0.184859968	-0.645308678	0.029542118	-0.083276408	-0.079857164	0.689676475	1.03002319	0.459248214	0.061156429	0.371430613	0.785252088	-2.190110321	-0.107127853	0.513465815	0.591262182	-2.405219825	-2.409453044	0.913745107	0.628235538	0.747274663	0.589356769	0.4401162	-0.080488682	-0.013239395	0.564209564	0.673890584	0.42252923	0.313564108	0.513298137	0.624720498	0.117808627	-0.478851375	-0.451575757	0.045758652	0.695363498	-0.080798104	-0.078274706	0.224362378	0.511952857	-0.136197591	0.676233359	0.473195645
'ACSM1'	-0.151854158	0.543408111	0.821118023	0.379914214	-0.292484353	0.566311906	-0.073947188	0.062409174	0.180936574	0.272791872	0.118879165	0.039160775	-0.120799789	-0.283469447	0.279715598	0.196668113	0.187515185	0.064197822	-0.679676661	0.433615111	1.008210922	-0.448225788	0.192500487	0.244144534	-0.018912042	-0.379954588	-0.198745016	0.092620883	0.209969504	0.179787279	-0.306403826	0.793245533	0.207908614	-0.287125312	0.534895569	0.480388369	0.57277405	0.218004986	-0.012151522	0.260837355	0.394531329	0.190255177	0.366917176	-0.001014528	0.563846155	-0.176608176	0.72181901	1.017269352	0.114419543
'ACSM2A'	0.184872964	0.852724679	0.654677528	0.709762365	-0.228473444	0.429091676	0.334432362	0.420342689	0.1156277	0.905689081	0.860278918	0.455532511	0.509084306	0.489975362	0.485813324	0.410433638	0.48185783	0.584435641	0.486517419	-0.445676587	1.133698121	0.438135248	0.440076066	0.440008972	0.47985631	0.328991609	0.335678522	0.334736278	0.334390938	0.559298381	0.473579795	0.493894567	0.831117122	0.795447095	0.784544278	0.833329587	1.066685646	1.172782903	0.440367546	-0.073034918	0.7204416	0.549171734	0.329815467	0.208120864	0.786889384	0.099722572	0.720770964	0.616124685	0.817982686
'ACSM2B'	0.639483366	1.032130021	0.865290334	0.658463467	0.599191949	1.030961475	1.009822348	0.539362227	0.226665429	0.682380624	1.030924046	1.03067866	0.646513052	1.586054673	1.835710985	0.59686469	1.270472731	1.221236559	-0.913966621	1.562362182	1.219516674	1.027682575	1.423478824	1.444271424	0.738747364	0.867845633	0.633057583	0.410242923	0.553735725	1.016037967	0.630310804	1.148037564	1.249441245	1.046254457	0.879132659	1.055256407	1.033959024	0.531781326	1.391543204	1.401471239	0.587637243	0.651773144	1.02282224	1.021579884	0.850141481	0.736925514	-0.158193746	0.705577651	1.120678947
'ACSM5'	0.694469923	0.80582058	1.469425934	1.067569813	0.001044157	0.983910639	0.518692382	0.581574813	0.478068325	0.666576323	0.625779803	0.800100328	0.778975897	0.409675911	0.271971353	0.485619909	0.489699599	0.654072292	0.104372722	0.837130721	0.62816293	-0.016133764	0.624764226	0.628805213	0.379789339	0.528429324	0.540333585	0.547952802	0.681546114	0.416442564	0.734277128	0.56952825	0.718420709	1.137732578	1.322840185	1.432953662	1.184976075	0.71328311	0.573604255	0.38130691	0.993052344	0.543318255	0.12603577	0.397241024	1.261112441	0.92365448	-0.087514797	0.582104782	0.657298713
'ACSS1'	0.33155082	0.631948025	0.979119326	0.725049837	0.381490712	0.971106513	0.238674928	0.658313272	0.518878091	0.681769925	0.148218822	0.807521899	0.46378909	1.006594303	0.661951445	0.902272264	0.989433683	0.630582544	0.574390672	0.801743751	0.480286409	0.911067677	0.787132788	0.787041591	0.123326014	1.515628473	0.976939968	0.941986952	1.017624613	-0.004834387	0.7153517	0.454992913	1.152534051	1.024451338	0.858058536	1.16734142	1.179210455	0.4273265	0.097398421	0.487015254	0.781862289	0.467620816	0.408577366	0.29505992	0.323186698	0.523940278	0.259570168	0.558441097	0.09790018
'ACSS2'	0.518915245	0.274802545	-0.265990189	0.988640151	0.78424147	0.826848335	0.050342679	-0.292787095	0.314438462	0.442525617	0.545809874	0.69617847	0.349587925	0.184220303	0.538456749	-0.048022025	0.658671452	0.515318078	0.11365403	0.068172276	-0.308754451	0.857646954	0.868320646	0.890066573	0.486781666	-0.574952381	-0.121497397	-0.326844443	-0.740081329	0.182236793	-0.178515558	0.538737114	0.280040379	0.391407085	0.912719347	0.51553757	0.594292029	0.836235956	0.759098566	0.569858031	0.486971963	0.778531947	0.369187876	0.271542759	0.198852331	0.894958657	-0.660233075	0.348826749	0.029251899
'ACSS3'	-0.123038864	0.193606569	0.80282088	1.05358089	1.125268789	0.083390026	0.460191738	0.506216414	0.619157879	1.016657952	-0.726764734	0.758668698	0.404586726	0.502186006	0.419495633	1.260134606	0.148048704	0.684720593	0.314801381	0.922665269	0.464181779	0.671020229	0.210333568	0.209779813	0.1626438	1.302371372	1.019812299	0.912817595	1.10626475	-0.187615259	-0.024392092	1.319728859	0.879679712	1.700886033	0.880911124	1.045950044	0.961106798	0.470130264	0.700617245	1.540087357	0.699691719	-0.263456251	0.299288357	1.278944436	0.528004465	0.519267726	1.015755469	0.011853604	1.21052986
'ACTA1'	0.430821964	-0.326843033	-0.756491194	-0.589452312	0.516696181	0.223240529	0.138307738	0.048417062	0.472662867	0.66489522	0.361811725	0.498017325	0.630149334	0.071607509	0.493426206	0.504907169	-0.349812323	-0.182506725	0.234856493	1.054141523	0.74399228	1.265493111	1.531090821	1.552416871	0.326964662	0.848770394	0.690445666	0.6572356	0.52112802	0.204141864	-0.030573001	-0.194777616	0.740294809	1.015191236	0.947164126	1.010855235	0.855257213	-0.240718616	0.485868921	0.42857827	0.433011478	0.685106541	0.175246535	0.04880636	0.835734844	0.443486944	0.467064726	1.000373199	0.439688391
'ACTA2'	-0.661047173	-0.10510088	-0.474595429	-0.963102404	-1.084713473	0.306617704	0.214490366	0.787870368	-0.434261131	-0.199185081	-0.586357765	-0.386342447	-0.146037875	0.548897574	1.083696037	0.090659286	-0.021165138	0.370067589	0.681352938	0.020694492	-0.164236853	-0.808837815	0.091107348	0.094876002	0.109141623	0.698744309	0.630290899	0.786643032	0.789798939	0.456027484	0.02819092	0.348451152	0.085450074	0.312273678	0.355321459	0.213885303	0.305934725	0.374386242	-0.258198322	0.349018636	-0.297636403	0.520740984	0.321686468	-0.090537337	0.429766981	-0.498100406	0.049162095	0.000770826	0.053574739
'ACTB'	-2.33293684	-2.236864994	-2.106682355	0.292190227	0.622257059	-2.134111126	-2.829174505	-1.934979197	-1.563248289	-0.650442433	-2.37906983	-0.781609494	-1.711600002	-1.909714281	-1.894299939	-3.107169947	-1.855999407	-2.285596254	-2.349525603	0.758554992	-1.069228413	-1.178399941	-1.183922482	-1.183871943	-4.185475602	-1.341092137	-2.077487947	-2.076028437	-2.071861707	-2.642120868	-2.030328281	-2.101146813	-0.065746339	-0.970579182	-0.822371073	-0.846982554	-0.98927974	-0.262042675	0.525347405	-1.86653371	-2.276484597	-0.093189391	-0.288744641	-2.048419456	-3.64947541	-1.784499491	-4.89296193	-1.881229101	-1.48487262
'ACTBL2'	0.530266947	0.561898566	0.4340755	0.546713801	0.67780862	1.067301566	0.403091084	-0.105321659	0.585266635	-0.225898468	0.197672899	0.396428912	0.774883718	0.064583464	-0.36050962	0.282728192	-1.272011595	0.351621523	-0.487839023	0.433750839	0.843031467	0.585344822	0.434594988	0.421279497	0.254871321	0.122648896	0.683807553	0.577890713	0.684500699	0.062203019	0.55636108	0.437121003	0.334258397	0.712260987	0.503266645	0.588425844	0.348777166	-0.034786167	-0.090517365	0.35055311	0.42344044	0.601881542	0.263594511	0.374360721	0.658059999	0.416483048	-0.010570432	0.377870197	0.323309213
'ACTC1'	0.193901005	0.217363883	0.489980989	0.23195349	-0.281434622	-0.114669462	0.712933219	0.05925774	0.515279127	0.425716294	-0.116689258	-0.108856537	0.886088912	1.064497685	1.327159757	-0.550820805	0.593172582	-0.100241932	-0.064532621	0.653476518	0.341942898	0.247644292	0.560176564	0.558311756	0.064642317	0.317910577	-0.37499182	0.291986029	0.144605543	0.40723154	0.548021252	0.075962595	-0.062400203	0.496306042	0.819076951	0.592414931	0.285995108	0.712760487	0.251429025	0.441356562	0.473974986	0.490517014	-0.448479461	0.123748227	0.544933335	0.008152717	0.662423854	-0.351325642	0.717028333
'ACTG1'	-2.275367603	-1.650288616	-0.961135757	-0.355488535	-2.168879485	-0.418964022	-2.649121028	-1.406322045	-1.454297086	-1.186360478	-0.274780675	-1.570146903	-1.171359065	-1.248699096	-1.236402049	-1.887812445	-1.381572306	-1.053982227	-1.492027564	-0.770538998	-1.140227402	-1.401546255	-1.405809664	-1.405718943	-0.488707965	-1.292422692	-1.461500805	-1.461656334	-1.45863139	-3.187497096	-1.340550244	-0.866102256	-1.499701293	-1.385712119	-1.504860884	-1.367920668	-1.364959059	-0.170274854	-0.74454735	-0.811394619	-1.0002599	-1.159857458	-3.368088511	-1.153443658	-2.753705862	-1.143137157	-2.173882593	-1.007564392	-0.716172318
'ACTG2'	0.260815868	-1.057391673	-0.316736557	-0.007422764	0.450977078	-1.670482628	0.060507422	-0.164745497	0.52540956	0.631417658	-0.580164978	-1.021084458	0.0690971	-0.390059555	-0.222844174	0.648077377	-0.066012154	0.195401052	-0.410521704	0.744137278	-0.701568784	-1.292310715	-0.565864749	-0.571368505	-0.20512364	0.611761804	0.112618865	0.114233702	0.037009812	0.827642508	0.215093282	0.003468686	-0.421842761	-0.616969302	-0.081600352	-0.267750646	-0.41428164	-1.345118564	-0.745228937	-0.011919599	-0.958416169	-0.200107396	-0.680408363	-0.10797582	0.366299859	-1.075140138	0.240212769	-0.54629968	0.272606409
'ACTL10'	-0.02763634	-0.059276716	-2.647589258	-0.17273131	0.23386147	-0.375494088	0.261915666	0.065309599	0.254633627	-0.205909376	0.392666008	0.421679678	0.043880353	-1.711228873	-1.21539628	-0.195976874	0.467314646	0.853922668	0.10150388	0.30899653	-0.865742179	0.381390414	0.884012385	0.882078785	-0.15209405	-0.236012806	-0.491913193	-0.379169294	-0.342042007	0.309996225	-0.193811519	-0.016674241	0.379924819	0.153122509	0.127272336	0.101132265	0.424669983	-1.023502752	0.130711088	0.03841652	-0.49125841	-1.265594616	0.235752165	-0.048738099	0.083896217	-0.244898167	-0.713347553	-0.09872601	0.19452658
'ACTL6A'	-2.937261851	-2.000413719	0.523560551	-0.553391182	-2.848958503	-3.765277391	-3.280132261	-2.835954223	-2.996284042	-1.090305021	-3.553689712	-3.267913143	-2.242909102	-2.778156969	-3.908751659	-3.03834312	-3.768055009	-4.070646743	-3.298530073	-3.440574725	-3.665122448	-4.191875277	-3.46703324	-3.440440508	-1.788274263	-2.58673037	-2.467498988	-2.374356204	-2.824721236	-2.48286465	-2.008095635	-2.542264154	-3.902268644	-3.61436617	-3.786981864	-3.208689948	-3.178103018	-3.032903243	-2.83524665	-2.301057857	-2.172694198	-2.438929469	-3.37545747	-3.01408278	-3.396957655	-3.719676534	-2.584180744	-1.370794642	-1.727735246
'ACTL6B'	0.081102923	0.303760868	0.230091706	-0.055066294	0.536982866	-0.835045764	0.251061177	-0.229589998	0.037324915	0.162905701	0.5741254	0.035805269	0.695839263	-0.037879191	0.243247536	0.286876542	0.193783274	-0.047778092	-0.436572603	0.33662061	0.587382533	0.961414139	0.893348331	0.893248206	-0.424120121	-0.514147877	-0.719847293	-0.641017834	-0.426827121	-0.130313191	0.14727222	0.011715448	0.177402065	0.157408708	0.201024482	-0.078791902	0.117484835	1.288139717	0.110101408	-0.152162684	-0.215285599	0.041151442	0.373795735	0.688797058	0.293472258	0.49966841	0.403927496	0.662935069	0.000839332
'ACTL7A'	-0.167823457	-0.594468075	-0.642341797	0.305334788	0.116217001	0.315341487	0.076419847	-0.388639761	0.21481475	0.107907948	0.211788065	-0.137789496	0.441233117	0.292773	0.107632959	0.150043638	0.544876405	-0.13977465	0.380420364	0.146051999	0.53120477	0.991484698	1.004806148	1.001670638	0.211077648	0.374530493	-0.26803643	-0.282854065	-0.368622481	-0.36113231	0.528874112	-0.289882434	0.764652814	0.459578144	0.788249208	0.729545467	0.667815692	-0.707709427	0.214194252	0.409005638	0.430104054	-0.050921235	-0.66849842	0.149093129	-0.078578778	0.691102614	-0.329028173	0.441023527	-0.114552595
'ACTL7B'	0.555274967	-0.05194372	0.257787248	0.572105207	0.052525016	-0.05307886	-0.05336195	0.441307346	0.595058351	-0.270796317	-0.055475749	-0.052147942	0.561488063	0.765209174	0.218067737	0.051666466	0.117984142	0.343028702	0.091033469	0.296436746	0.687563497	0.552827723	0.25933217	0.254035838	0.552374893	0.560021697	-0.113532257	0.025644874	-0.070961341	-0.053129006	0.277310852	-0.132349941	-0.287337767	-0.063715885	-0.171157135	-0.133307002	-0.115885954	0.201066426	0.099719324	0.1216288	0.036159383	0.565907171	-0.053261432	-0.050831994	0.131408956	0.534804532	0.854818846	0.647307467	0.078076196
'ACTL8'	0.639296219	0.525979658	-2.197075282	0.658271542	0.983741311	0.524826709	0.513425196	-0.700520578	0.78132318	0.005524589	0.523687657	0.525110582	0.64632409	1.050035214	0.686446703	0.980380898	0.144800561	-0.244628706	0.311554074	1.239164988	1.050294456	-0.215916565	0.210659668	0.235393759	0.730028067	1.046207066	0.590060569	0.632815721	0.667904783	0.516847524	0.17163194	0.649801549	0.658869922	0.476988627	0.669095438	0.592751818	0.627904052	1.099198243	0.286126657	0.306307237	0.975570821	0.651582313	0.520402414	0.520874406	0.227409612	0.670214182	0.396825893	0.562975643	0.011532852
'ACTL9'	-0.283314765	-0.235538393	0.741117179	-0.668139248	-0.207952408	-0.281169849	-0.550790364	0.32539265	-0.184602881	-0.405747893	-0.303490648	-0.26818147	-0.573071744	0.191306064	-0.381478191	-0.027602235	-2.510890571	-1.740414775	-0.803129969	0.29882122	0.139363862	0.245321305	-0.205318808	-0.167611884	-0.482725231	-0.060649789	-0.793447387	-0.666700436	-0.714442297	0.327947531	-0.164741841	0.195901101	0.04557287	-0.124920715	0.069743053	-0.068654658	-0.102995074	0.862414299	-0.337171101	-0.458656403	0.281617925	-0.596658489	-0.531824674	-0.815910903	-0.758240651	-0.360783338	-0.109634295	0.094377429	-0.257581365
'ACTN1'	0.455033674	0.626617989	0.670564765	0.277099836	-0.514465832	0.87689271	-0.233203699	0.144257129	0.463865272	0.221756083	0.877677602	0.698587798	-0.255449876	-0.042091441	-0.302649491	0.084766728	-0.180433912	-0.482184105	-0.04184018	-0.042231247	-0.184094985	0.205209972	-0.69359185	-0.616525747	0.624748075	-0.56250264	-0.534168041	-0.464317076	-0.108107395	-0.619430025	-1.271345366	0.570790145	0.362075416	-0.038077043	0.530192529	-0.108589505	0.090258687	0.725671845	0.545858192	0.400516191	0.095561065	0.78510356	1.073040194	0.244615105	0.667992218	-0.125141637	0.470292427	0.384943383	-0.217317083
'ACTN2'	-0.097548868	-1.071571122	-1.986247061	-0.699082367	-0.022317877	-0.610600015	0.085663491	0.732713668	0.112989288	-0.324721492	-0.026648342	-0.726332171	0.108489694	0.451877246	-0.05602092	0.315208583	0.320589803	-0.181603242	0.456725205	0.199725716	-0.523499648	-0.522674556	0.282773529	0.304485317	-0.633908804	0.116812652	-0.398349561	-0.741748842	-0.649681127	-0.563600653	0.478839226	-0.016957258	1.378460163	0.888108283	0.462307306	1.236920158	0.963379194	-0.457722822	0.037709373	0.537077067	-0.287818981	-0.550754132	0.356492631	0.19837082	-0.191266269	0.170520758	0.29119614	-0.542466093	-0.130321933
'ACTN4'	-0.483497593	-0.968892228	0.501931467	-0.348747128	0.794551128	0.328281154	0.064889012	-0.277911651	-0.802044009	-0.186309737	-1.000105186	0.553429249	-1.310883929	-1.418698047	-2.387999629	0.606675312	0.776655952	0.921007332	0.657736154	-0.121271052	0.256453965	0.309901636	-0.012542267	0.007890168	-0.163681259	0.281806595	-0.066679957	0.155679683	-0.07957733	0.104793223	1.448859133	0.016338279	-0.358501341	-0.415300436	-0.447529848	-0.681760093	-0.830927343	0.357451841	-0.533517949	-0.38779683	0.330154204	-0.954168814	0.083048447	0.413700113	0.431721523	-0.496790651	-0.066692249	-0.372627387	-0.78084432
'ACTR10'	-2.429796514	-2.466105738	-3.180058037	-2.489175845	-2.296508726	-2.467166485	-2.421004533	-2.351298973	-3.034269712	-1.47459613	-2.474817737	-2.46353266	-2.452530362	-2.808678187	-3.19755709	-2.291056221	-3.20913614	-2.331960619	0.483489272	-2.34557118	-3.251678643	-1.732213414	-1.729429791	-1.572252608	-1.447021308	-3.066100332	-3.287481118	-2.905021275	-2.538109329	-2.434094616	-2.672376571	-4.081417651	-3.654306873	-4.264327976	-3.795777244	-3.799163909	-3.855913994	-2.67655547	-4.193047577	-4.13132344	-2.333546968	-2.47792298	-2.449630081	-2.439023798	-2.776033412	-2.425928081	-2.767149729	-3.442455282	-0.953254409
'ACTR1A'	-1.130196455	-1.168264263	-2.196828516	0.05984187	-2.566329846	-0.350182099	0.624885115	0.903214944	-0.797053836	-2.61967051	-0.277073264	-0.020483538	0.576013847	-0.408673432	-1.664285559	-0.001855803	0.174018537	0.035969897	-1.847909732	-2.285431154	-3.566001873	-1.528449549	-1.789498444	-1.901000013	-0.482547325	-2.430548345	-2.851544159	-2.714633437	-3.270026487	-0.117615849	-3.089253653	-1.580077781	-1.482240243	-1.40975045	-1.585921976	-1.689588228	-1.619467391	-1.367244461	-0.855067481	-0.054724474	-1.119500396	-0.420913501	-1.439373784	-0.798393772	0.529500458	0.210229957	0.3495843	-0.046436466	-0.174244492
'ACTR1B'	0.134326392	-0.45469682	0.320087604	-0.420641922	-0.747437517	-1.735342728	0.507652745	-0.775800592	-0.071016037	0.254327111	-1.279712841	-0.716869804	-1.114491618	-0.071274872	0.343725561	-0.526258413	0.225608863	-0.029499673	-0.026165551	-0.434974535	0.265000217	0.411259795	0.077170552	0.089323538	0.940644735	-0.754491899	-0.93846853	-0.741252515	-0.859509736	-0.656569308	-0.236985166	-0.192960981	0.202818411	0.160039186	0.486382172	0.217348827	0.117098376	0.019645035	-1.347666478	-1.365449521	-0.569236663	0.345212293	-0.941021738	-0.579476158	0.419247732	-0.403332819	0.749382341	-0.45702284	-0.813734088
'ACTR2'	-3.700840135	-2.042109257	-2.327968638	-1.027403421	-3.471774866	-0.878858761	-2.424922815	-2.711173688	-1.423134	-2.889983855	-2.12689426	-1.539064724	-2.034671969	-2.561698487	-2.538788353	-3.059327374	-2.144047195	-2.603271757	-2.527923404	-2.09726071	-1.71270985	-1.865949395	-1.872705664	-1.872613256	-2.097963918	-3.015023526	-3.584374265	-3.58106511	-3.574084328	-1.517350155	-3.141184954	-3.921566546	-3.666425169	-3.660654248	-3.667837265	-3.650776665	-3.640959217	-1.562001143	-0.941718532	-2.283467906	-1.953948497	-2.205958644	-2.173116839	-2.520873365	-1.110769301	-3.319299402	-2.638012173	-2.106407525	-1.930919821
'ACTR3'	-1.618687916	-2.567466913	-1.95115785	-0.424641169	-2.627829941	-1.956591567	-1.329924019	-1.858078902	-2.933687364	-1.957902593	-0.868480681	-1.292785245	-0.835595932	-1.976825431	-1.95882083	-3.880648102	-1.803133343	-1.823546001	-1.519772363	-2.17771141	-1.063624993	-1.721662314	-1.72784599	-1.727775825	-2.914573975	-2.387018497	-1.967559944	-1.965183177	-1.961232202	-2.245465242	-2.837963216	-2.569682347	-1.35054022	-1.153918702	-1.360119761	-1.345377085	-1.421337297	-0.58118422	-0.689169447	-1.456524037	-1.693202086	0.177198502	-2.877169867	-2.073818348	-4.009679032	-2.528543104	-2.936514075	-1.923553719	-2.770645082
'ACTR3B'	-0.291728157	-0.098491342	-0.215188545	0.099951721	0.397506759	0.018385627	-0.184498364	0.710370459	-0.554017559	0.045563968	-0.343853203	0.3293794	0.073631974	-1.260898075	-0.326700123	0.405726083	0.659664704	0.535905425	-0.123421377	-0.015398201	0.58953377	-0.864918436	-0.388732871	-0.329821798	0.303329784	-0.120614849	-0.087897895	-0.214603033	-0.056260322	-0.340139511	-0.440675134	-0.262959726	0.043807869	-0.374253168	-0.47623092	-0.471196198	-0.307371265	0.810602107	-0.670262948	-0.406796807	-0.235694464	-0.148816926	0.054676948	0.222796674	0.177622463	-0.219736898	0.730643744	-0.469962893	0.165749723
'ACTR5'	-0.288891997	-0.497982664	-0.426055913	-0.154505033	-0.489073685	-0.399704614	-0.634737653	-1.09498104	0.437875405	0.317352165	-0.283500708	-0.128285757	-0.802997551	-0.589685825	-0.467861043	-0.556901667	-0.130150902	0.050943369	0.315650893	0.773122154	-1.570220523	-1.327785634	-0.203286055	-0.215467326	0.990031647	0.084621128	0.022045378	0.374820043	0.442523098	0.129167854	-0.18449565	-0.234196353	-0.051897957	0.18450283	-0.407762987	-0.455140334	-0.28077171	0.57992545	0.00479648	0.292255794	-1.380214779	-0.620684199	-0.463811258	-0.076450081	0.020691391	-0.625111388	-0.79466943	-0.661670286	-0.530122882
'ACTRT1'	0.726126837	0.702120879	0.804882994	0.821255541	0.62578509	0.934288187	0.870500292	0.8592359	0.436626646	1.465701811	0.52141438	0.180521777	0.533222866	0.591161732	0.601912506	0.517677613	0.966458746	0.790093785	0.581984582	0.538731514	0.209950954	-0.104524178	0.239081726	0.269184028	0.246656396	0.394224823	0.206333414	0.227932085	0.050914878	0.990640617	1.113612284	0.393131723	0.555919065	0.613043182	0.250247644	0.661052758	0.754622492	-0.553583725	0.908106071	0.440897067	1.354016626	0.979289772	0.633591151	0.732127139	0.756355436	0.960191113	0.760124075	0.699992331	0.863722388
'ACTRT2'	0.859814696	1.106412344	0.249348149	0.884419908	0.90820294	1.105241509	1.082673296	0.003659374	0.915930109	0.67033332	1.105365753	1.104875527	0.868980987	0.598613162	0.678464991	0.905045473	1.054863662	1.185731231	0.127277229	0.646762565	0.956065196	1.012969336	1.262266377	1.271293894	0.431728827	0.885914963	0.947427301	0.753942616	0.634773406	1.089298856	0.304785284	0.92270949	0.904128811	1.089839439	0.949363681	0.846087931	0.854784154	0.529423084	0.376513717	0.395855972	0.899367677	0.876441515	1.096557071	1.095063119	0.580410655	0.814790971	1.129216764	0.865521422	-0.051816189
'ACTRT3'	0.588205781	-0.524053499	0.455907411	-0.207302633	-0.211581827	-0.30420248	0.010038744	0.309457864	-0.03235647	0.068180843	0.38098821	0.087039962	-0.342386521	-0.50660683	-0.378942606	0.210277413	1.419854083	1.244392352	0.834443688	-0.410210752	-0.285806636	-0.00553712	-0.085021681	-0.111582411	-0.314192033	-0.446531515	-0.455706101	-0.440101866	-0.371300288	0.270636624	-0.236342545	-0.087300881	0.221579209	0.12051026	0.081097308	-0.055616992	-0.324508127	-0.711632936	0.724219601	0.389356147	-0.197759622	-0.168008908	0.447550082	0.109703378	-0.253926181	0.337576621	0.261793592	-0.091208579	0.272250601
'ACVR1'	0.35042868	0.325069213	-0.060934629	0.362029148	-0.312542493	0.323922456	0.316386173	0.08685761	0.054231516	-0.104613656	0.322346126	0.324431269	0.354655334	0.208250238	-0.105137364	-0.312420231	-0.045784047	-0.051406295	0.855926536	-0.207249337	0.388803383	0.510148404	0.568024019	0.511958101	1.164319393	1.013533991	1.103543095	1.299216909	1.178969915	0.318699738	-0.019135776	-0.263945609	-0.087292557	0.181715288	0.161595658	-0.255465172	-0.150072443	0.392742415	-0.419605902	-0.392879776	-0.332120894	0.357028655	0.320972761	0.322125244	0.103800612	0.687161415	0.119543494	0.216295133	0.0039739
'ACVR1B'	0.34792322	-0.239864116	-0.459248805	-0.36860358	-0.445863669	-0.291248158	0.182685815	0.536460454	0.184404111	0.110001061	-0.355153989	-0.115277843	0.505512457	0.516493926	-0.225028265	-0.636668078	-0.684270148	-0.204661967	0.463057867	0.003911844	0.23013326	-0.368975176	0.617339005	0.639307818	0.180266751	0.606288298	-0.098908137	-0.248473257	0.281872194	1.354824663	0.244411205	0.114046439	0.120778629	-0.475919034	-0.350123935	1.050805926	0.600398276	-0.233670039	-0.164119052	0.01059809	0.109384371	0.185890773	1.006971517	0.479490593	0.916365006	0.132495909	0.147457464	0.366291194	0.216469123
'ACVR1C'	0.575695477	0.428272469	0.176339921	0.164193876	0.202433262	0.500999218	0.132944487	-0.04051447	0.322901144	0.503695913	0.780938534	0.150313233	0.485257525	0.729101453	0.727476934	-0.097698168	-0.133534722	0.774802476	0.224777197	-0.276867272	0.82948321	0.093135325	0.388747447	0.383165728	1.145720671	0.145299535	0.232435976	0.503572001	0.5724286	0.817706633	0.768110198	0.203363342	0.395807842	0.338414022	0.594076756	0.736580553	0.315221689	0.606843704	0.223411249	0.242487657	0.43478792	0.780631565	0.302659795	-0.188203706	0.21138192	1.001670249	0.767248953	1.400763342	0.939686044
'ACVR2A'	0.642249185	-0.000479195	-0.121132042	0.164085937	-0.120523916	0.402444722	0.592316897	0.199425383	0.265259486	-0.30841742	0.274252354	0.225728846	0.441377693	-0.253193758	-0.309450932	0.264815391	-0.052224297	0.626569535	-0.45730147	0.291312119	0.325602871	0.473477097	0.769550866	0.77742617	0.181728275	0.827270516	1.140106253	1.091267317	1.411139414	0.475890388	0.311189369	0.037375025	0.024076931	0.022907377	0.02275565	0.024245992	0.024598473	-0.331325155	0.803933101	0.752969009	0.106071775	0.081192744	0.140197308	0.15402246	0.361955298	0.58800718	0.514268617	0.428111689	0.523760472
'ACVR2B'	0.728584148	0.057022337	0.444588314	0.749839013	0.308960534	0.055883839	0.053504397	0.187134267	1.220575553	0.3334611	0.053724113	0.056692759	0.736477865	0.691897321	0.70302193	0.307413029	0.500972572	0.312763588	0.107857782	1.391158279	-0.145130154	-0.291931763	-0.225843584	-0.170414654	0.678086422	0.800959386	1.063845586	0.847341207	1.114334971	0.054338692	0.260027921	0.163331911	-0.12869486	0.011352124	-0.02379422	0.141169771	0.373131072	-0.274384862	0.03335338	0.055878388	0.294851655	0.742627801	0.054901501	0.056961867	0.63842574	0.493245198	-0.020989251	0.928602474	0.205425915
'ACVRL1'	-0.166915159	0.315741529	0.61242239	0.394551908	0.215256164	0.446173037	1.236977888	-0.684411448	0.931290724	0.027858535	0.360971316	-0.371657406	0.368773332	0.436682889	0.097381826	0.246452561	0.08030507	0.738306868	-0.15289865	0.920686016	-0.939276637	0.403957047	0.380572871	0.349439709	0.435967852	0.308311973	0.176792333	0.621791726	0.496084233	0.609299437	0.117430122	0.699043095	0.428242256	0.113859355	0.011879058	0.389956325	0.048127317	0.750112374	-0.583280993	0.674368049	0.253843015	0.351566298	0.827564608	0.227336956	0.283132364	0.653918483	0.643055005	0.283554228	0.703753563
'ACY1'	-0.488394004	0.230979025	0.607956625	-0.94303101	-0.388710697	0.090179601	0.840352389	0.325539805	-0.514276731	-0.121282451	-0.185422465	-0.755877557	-1.018708523	0.171957787	-0.067356309	-1.035847202	0.978951075	0.518887615	0.41882914	0.018001672	-0.205314778	-0.369237188	-0.286083155	-0.258481441	-0.15448957	0.114281013	-0.007469846	0.082359698	0.218489669	0.413934092	-0.212861547	0.021981443	-0.396812486	-0.267480173	-0.657486112	-0.867082123	-1.004736066	-0.218775303	-0.038105516	-0.345822644	0.096374622	-0.28563802	-0.328456104	0.678898619	-0.32331863	-0.289435156	-0.299850775	0.867189575	-0.009661342
'ACY3'	0.29306646	0.70383504	-0.279747143	0.218507556	0.338335957	0.414784228	-0.038537868	0.363395795	0.444814253	0.482927843	0.547416989	0.498412633	-0.19014086	0.263826802	1.025649516	0.386960089	-0.394339382	-0.159010844	-0.318965744	0.193311327	0.507034645	-0.302340406	0.268798713	0.289298943	0.596309095	0.135033075	0.211712166	-0.045387746	-0.288281505	0.000276348	0.590427507	-0.331914586	0.38044897	0.104537522	0.116093699	0.16018688	-0.065001122	0.342945676	-0.29229265	0.800700663	0.847898525	0.625782429	1.076584626	0.185654952	0.209062832	0.587510136	0.103584594	0.894053315	0.352198006
'ACYP1'	0.915309711	0.667400993	1.348391689	0.941331723	0.874098041	0.666243686	0.652121428	0.296234372	0.819542214	1.441570559	0.665412434	0.666369224	0.92501415	-0.126161185	-0.201237974	0.871032203	1.007259113	-0.631579891	-1.258342526	0.295418446	1.075317191	0.902122732	0.576061193	0.598856637	0.944811297	0.848303012	1.537559546	1.473771157	1.387920517	0.656324217	-0.042284786	1.225165652	0.502900905	0.906614383	0.52840022	1.126853188	0.812649493	0.237765847	0.801545397	0.816945559	0.864962639	0.933028903	0.660781415	0.660774409	0.359750137	1.079348909	1.116529164	0.073092835	1.030466415
'ACYP2'	0.600984127	0.508783658	1.278025661	0.618981334	0.893742312	0.507631239	0.496560552	0.747761381	0.651897345	0.558379833	0.50645476	0.507934365	0.607640476	-0.602116331	-0.487230883	0.890623697	0.620859759	0.764846449	-0.615877612	0.709958329	0.298419222	0.247275159	0.198136931	0.185661712	0.218783105	-0.209223557	-0.599452374	-0.177956005	0.009924403	0.499887981	0.480613128	0.684754154	0.506514578	0.48066344	0.616865764	0.625197768	1.127469341	0.223425524	0.682904365	0.699404901	0.884779789	0.612516079	0.503333155	0.503863391	0.279464816	0.875169507	0.539923727	0.105338151	0.738173781
'ADA'	0.075829754	0.206786934	-0.660020615	0.080419647	0.274303518	0.205643821	0.200383121	0.00665262	-0.089109927	0.114228006	0.203810053	0.206285064	0.077393557	0.955319464	0.923784072	0.272849124	0.69370932	0.808481561	0.331138957	0.603438205	0.381897247	0.370615106	-0.035513337	-0.048340623	0.203019595	0.446170699	0.578880241	0.45621742	0.3568105	0.202043922	0.167706997	0.758172515	0.525699918	0.831405827	0.297440067	0.693350867	0.728835046	-0.039380298	0.325643917	0.345457982	0.259889641	0.077024476	0.203562271	0.20511538	0.525278372	0.405306349	0.162784688	0.258811511	0.25327232
'ADAD1'	1.624825566	0.295835138	0.239679683	0.919624721	0.452648245	1.34862127	0.55456732	0.039263739	0.062839117	0.876510989	0.599131617	0.295116197	0.623070262	0.716196679	0.391328127	0.874780372	-0.16473515	-0.176072499	-0.332836726	0.894216244	0.504754928	-0.544681665	-0.651896427	-0.693169745	0.617452426	0.758455682	0.572368441	0.707255326	0.810955683	1.31456534	0.091574162	0.406092601	0.452709392	0.694046114	0.375410063	0.328652655	0.656084065	-0.098685667	0.259530097	0.811215121	0.513352211	0.854181804	0.630492062	1.248912094	1.089710814	0.222362537	0.226779026	1.346039972	0.454651403
'ADAL'	0.564447787	0.449100764	0.281625568	0.581512212	0.501056999	0.447950184	0.438027711	0.568552989	0.567516995	0.397828939	0.446643807	0.448320131	0.570749834	0.277492731	0.056004387	0.498993395	-2.059671509	-1.25728329	-0.213853641	-0.002728555	-0.003234164	0.852726139	0.233119645	0.228139401	-0.077617491	0.122051608	0.178032323	0.001458779	0.241339693	0.441025768	0.116911972	0.962106307	0.307778596	0.302527423	0.31234281	0.882659371	0.813446373	0.610725427	0.225768089	0.246508484	0.488638659	0.575260551	0.444090148	0.444822532	0.075842317	0.315956363	-0.500682217	-0.312234488	0.577401039
'ADAM10'	0.259874549	0.395285735	0.271048702	-0.265719853	0.974335426	0.456980492	0.339191117	0.151498959	0.950965672	0.981309335	0.701924655	0.610453333	0.607306692	-0.747967181	-0.020335219	0.804654384	1.040571079	0.188973621	-0.463431391	0.916253974	-0.253565551	0.352590244	0.098730675	0.134156001	-0.105509755	-0.125453723	-0.638910012	-0.273148639	-0.474660659	1.108141524	0.342013919	0.406478209	-0.685558127	-0.223627874	-0.480679922	-0.226686135	-0.301577327	0.073649255	-0.049155651	-0.375340408	0.145409612	0.124369815	0.232427099	0.676685006	0.81544882	0.531374173	1.062462734	0.977844039	0.697971486
'ADAM11'	0.144366504	0.937714685	1.317551919	0.217127284	-0.173298471	0.445140699	0.015061799	0.009397429	0.007927112	0.113726831	0.309214612	-0.009221345	-0.202860587	0.533919446	-0.720337856	-0.677132742	0.78435259	0.598244627	1.037057737	0.151511475	-0.05184484	0.717369181	-0.333356215	-0.313580907	0.182080815	-0.100353767	0.223298065	-0.000586257	0.114130732	-0.163380233	-0.232485621	0.32677011	-0.668252884	-0.496012087	-0.099978704	-0.258572893	-0.173567826	-0.127173294	0.007483397	-0.255535608	-0.167758116	0.602902216	0.496509129	0.326075968	-0.155661185	0.422277895	0.095851159	0.499893042	0.259189133
'ADAM12'	0.711573975	-0.041757745	0.927607643	0.31474642	0.401745107	0.086409709	0.198212142	-0.259288645	0.804255267	0.197821451	0.345545231	0.686669631	0.848700729	0.927931821	0.242157596	0.285387364	0.160295988	0.52488889	0.19907073	0.573386817	0.28279306	0.849812609	0.62650221	0.618679835	0.690402842	0.052952703	0.521077068	0.543138773	0.477413653	0.623097178	0.495982955	0.220733813	0.584628535	0.497755337	0.608478051	0.112237709	0.43916473	0.08462888	0.5992113	0.479034181	0.735535241	0.479195247	0.765808166	0.770389891	0.62518901	0.324832746	0.885762401	0.288669557	-0.148352844
'ADAM15'	-0.525929855	-0.701629917	-0.049838636	-0.536703026	-0.639528648	-0.702745037	-0.690529089	-0.020224259	0.555441385	-0.374482435	-0.706555951	-0.701086727	-0.530201458	1.068555382	1.078419904	-0.638527886	1.058758405	0.720443003	0.522798494	0.25859065	-0.314294022	-0.618533627	-0.980084197	-1.005736845	0.278960247	-0.20804966	0.000670305	-0.326295426	-0.285937863	-0.693881565	0.33175744	0.492528475	0.677291426	0.459400637	0.359295736	0.446757719	0.328755807	-0.924679802	-0.057977044	-0.034604963	-0.661984682	-0.536580276	-0.698159174	-0.693529228	0.381311331	-0.038788975	0.382624651	0.375879049	-0.244735676
'ADAM17'	0.131007226	0.171704588	0.344822461	0.283347047	0.522133199	0.652849606	-0.934008865	0.831857563	0.557451162	-0.159005624	0.669422785	0.35598838	0.147519082	0.218835971	0.252913556	0.461383656	1.082195941	0.457442778	0.296634375	1.006374907	-0.093243023	-0.0764401	0.00897126	-0.054766401	0.490368219	0.300447927	-0.246830989	-0.318581253	-0.05894503	0.300621357	-0.143920516	1.051909016	-0.898071013	-0.258445644	0.240668273	-0.147944422	0.20947068	-0.088798471	0.551368313	-0.167090794	0.376842652	0.435266252	0.451724818	0.761684455	0.690415715	0.459546028	1.756603714	-0.543223571	0.980412173
'ADAM18'	0.451895526	1.155034231	0.343558172	0.620788709	-1.198752963	0.44698802	0.534945457	0.238177644	0.574390427	0.535732819	0.611361924	0.868670541	0.211320599	0.606557866	0.838580228	0.4231495	0.026215444	-1.101636282	-0.224500386	1.028373317	0.28138007	0.243485887	0.514331797	0.510218002	1.173851258	0.790769496	0.552997874	0.633413513	0.594329463	0.566346847	0.71001675	0.67466717	0.52163108	1.170770129	0.58801651	0.313827557	1.015571247	0.014518597	0.708752317	0.869970992	0.438570103	0.605838035	1.270522284	0.965372671	1.221020114	0.138879851	0.37264881	-2.351122253	0.451970209
'ADAM19'	0.2075861	-0.374225259	0.672821939	0.215539763	0.135635185	-0.375350467	-0.369433319	0.526958185	0.698800052	1.183855651	-0.378448794	-0.374058721	0.210427576	0.477496848	0.705922222	0.134553345	0.939176483	1.273789209	0.90378182	0.657297568	0.320630569	0.485398035	0.653427613	0.659224442	0.298657381	0.754566223	0.417627061	0.256324514	0.563939668	-0.370978949	0.765592007	0.702371263	0.417210167	0.576945262	0.272231047	0.64155145	0.274619155	-0.409921035	0.181358626	0.202510911	0.12000096	0.211374337	-0.373167622	-0.369646607	0.906813822	0.224608285	0.279010833	1.050098115	0.424723528
'ADAM2'	0.634981059	1.017957208	0.088121692	0.653846215	0.947599222	1.016789099	0.995922637	0.5935884	1.43821642	0.582406438	1.016720823	1.016522152	0.641967085	0.201091296	0.77811036	0.944335911	0.520223244	0.765145398	0.963580089	1.145133708	1.153001905	0.287808898	0.495378426	0.483987877	2.210082745	-0.846271512	0.08327963	0.012464895	0.06269784	1.00206004	0.497331374	0.786954942	0.569626824	0.145280405	0.543468949	0.720069137	0.332441985	0.163242329	0.719232872	0.735396468	0.939110665	0.647182213	1.008753886	1.007559534	-1.894820784	0.033553518	1.076400012	-0.148906223	0.582308382
'ADAM20'	0.823722965	0.872863329	0.828107186	1.065678901	0.458386576	1.278393478	0.092487139	0.695650875	1.023744378	1.057466196	0.437118672	0.72567169	1.039337785	1.051636641	1.059351794	0.268602933	-0.055231087	0.333243866	0.554641441	0.552058073	0.733059643	0.608679217	0.554193274	0.566830737	1.507357788	-0.131916845	0.343623715	0.233503803	0.422331362	1.181019768	0.596816041	1.268904748	0.638842996	0.387527037	0.794353362	0.915880152	0.893009358	0.716664558	0.631512066	0.17518727	0.770354834	0.660877465	0.825101079	0.96054191	-0.12730528	0.248553026	0.844792173	0.902835346	0.72282374
'ADAM21'	0.905794121	0.723196409	0.851768261	1.460735795	0.698498361	0.689439976	0.76114557	0.791558495	0.758552346	0.741270546	0.641549721	0.75984947	0.91736903	0.790337022	0.783449652	0.568921981	0.819376028	0.879848172	0.949058791	1.527656749	0.767088616	0.73539562	0.738397488	0.738306207	2.360481195	0.567143608	0.760598596	0.759708756	0.758564183	0.639360388	0.465837112	0.679193396	0.651638808	1.820199175	1.146963601	0.98831484	1.113577207	0.999899714	1.029216173	0.700559488	1.037645177	0.277948516	0.018413219	1.103680025	0.743410802	0.902774734	0.879649909	-0.725942739	0.578666151
'ADAM22'	0.633144234	0.568771577	1.347813395	0.026593453	0.525422731	0.348913836	0.646011168	0.502581645	1.056830382	0.102892216	0.553983177	0.465310295	0.465376018	0.213696889	0.43190664	0.458759424	-0.876999047	0.393097367	-0.13434178	-0.019973223	0.329769752	-0.240889027	0.350157213	0.355631913	0.49770531	-0.094523484	0.059991268	0.110770651	0.189313222	-0.050519632	0.936403193	0.784597597	-0.084608732	0.235501999	0.279535811	0.345080321	0.132174437	0.598159684	0.180858351	0.413457291	0.474072009	0.050318065	0.459074774	0.564973209	0.306430535	0.398125242	0.063903752	0.851474026	0.728156226
'ADAM23'	-0.55257945	0.521236169	0.516937649	-0.564032992	-0.034224051	0.520083366	0.50877311	0.137876904	0.225583092	0.802680054	0.518933989	0.52037255	-0.55710948	-1.261861369	-1.409492521	-0.034849536	-0.724787915	-0.477615286	0.19466354	0.354241499	0.334837438	0.249228044	0.578490658	0.569786081	0.543089188	0.037360393	-0.193662585	-0.04338898	0.011145772	0.512169261	-0.095453523	-0.487977904	-0.398084696	0.297993778	0.533868007	-0.463430798	0.191995813	0.063791332	0.710530539	0.726774847	-0.051353117	-0.563754446	0.515693886	0.516181944	-0.662728511	0.558755057	0.084118529	0.215266781	0.364251086
'ADAM29'	1.013811493	0.511356295	0.369829139	0.621048616	0.499722281	0.673060001	0.973110111	0.896195069	0.572428156	1.065281986	0.489005036	0.521569334	0.639574781	0.523557823	0.385196554	0.979703195	0.376966996	-1.3451782	1.169685615	0.649865563	0.378786027	1.687668944	1.588704352	1.590473935	0.713414702	0.627722354	0.65187113	0.494817458	0.681334639	0.873297478	0.122928637	0.728379295	0.433231824	0.185597862	-0.111592937	0.601532588	0.999074034	0.518364112	0.850402719	0.702566935	1.337373775	0.794077841	0.329210035	0.517367218	-0.171009572	0.866191667	0.806024982	1.592219786	0.998231694
'ADAM30'	0.644788813	0.649028031	0.448338518	0.663904363	0.416225624	0.64787129	0.634102501	0.316698659	0.600157951	0.393192988	0.647000049	0.648017397	0.651869946	0.647529525	0.716006372	0.414389934	1.300543127	1.194545069	0.504773805	0.148199529	-0.07639078	0.510685263	0.60656954	0.588064806	0.921261238	0.135164987	-0.088072476	-0.076488921	0.124269065	0.638203896	0.45002927	-0.392529383	-0.890066657	0.069499672	-0.157511756	-0.37482745	-0.322081453	0.222161819	-0.185120271	-0.160568958	0.403060729	0.657183024	0.642543869	0.642599092	0.202536734	0.209719495	0.160343326	-0.107085848	0.122491193
'ADAM32'	0.610148597	1.069137014	0.426474008	0.628379774	0.833035865	1.067967327	1.046116239	0.16001637	0.795366968	0.541075066	1.068010443	1.067643079	0.616893816	0.710940172	0.630768129	0.830080347	0.760150853	0.586634846	1.179401368	0.626567363	0.987983097	0.096557642	-0.112382565	-0.104115631	-0.156987256	0.565124155	0.973166304	0.92881169	0.931635816	1.052536088	-1.512101838	-0.438487643	-1.055126285	-0.930688443	-0.009412638	-0.417489774	-0.180809387	-0.34438978	0.492546777	0.510812846	0.823539097	0.621860944	1.059556476	1.058188776	1.139817604	0.853962334	0.020229195	1.244118542	1.086280207
'ADAM33'	-0.359876569	-0.526659647	-0.164916958	-0.290851636	0.23618344	-0.178138584	-0.603486929	-0.116868971	-0.713709366	-0.157615723	-0.045246425	0.420273607	-0.810801003	-0.312928134	-0.207753185	-0.177670625	1.030709481	-0.09213208	0.570296749	-1.322840569	0.100323621	0.560014818	0.546162507	0.582551927	0.094370249	0.210028378	0.143166821	0.443177334	0.17038674	-0.013890621	-0.195207468	0.23794648	0.126104481	0.142247028	-0.197510065	-0.160561838	-0.146072344	-0.231577437	0.300015286	-0.439392128	-0.125829672	-0.269397286	0.340977103	-0.405893363	-0.952790208	0.027623623	-0.262635454	-0.193030639	-0.499635282
'ADAM7'	0.859044737	0.342032083	0.596606567	0.439719693	0.558841976	0.995571277	-0.040921719	0.2293143	0.676486852	1.054290406	0.857572633	0.388246399	-0.064574578	0.719352133	0.847956593	0.328903833	-0.086096404	0.016673504	1.510446746	0.608512294	1.06176272	-0.128183841	-1.128083631	-1.269618189	1.235478181	-0.133027466	-0.524260726	-0.763577763	-1.561825082	0.064709837	0.355691744	1.105544345	0.679366483	0.560929326	0.174381124	0.895591661	0.585174009	0.901701692	1.0861614	0.625693467	-0.021556295	-0.149610858	0.951432887	0.432123786	-0.789537136	0.00562014	0.768383647	0.455519278	0.492029922
'ADAM8'	-0.177113932	0.386500652	-1.533422972	-0.178981751	0.460301766	0.385352001	0.376633865	0.431302728	0.882769564	0.87044391	0.383909376	0.385792036	-0.178002984	0.369702709	0.603232722	0.458347658	0.903273404	0.391247731	-0.328560288	0.911927343	0.165172488	0.047097893	0.870028571	0.841787803	0.571772639	0.032498192	-0.372584068	-0.642948616	-0.263585972	0.379286451	-0.370486308	0.485300789	0.199634862	0.481920922	0.105673683	0.440048373	0.433942357	-0.615196503	0.159954139	0.181304947	0.447524761	-0.180898199	0.381951425	0.382895837	0.474851866	0.375806658	0.689871615	0.362519465	0.144770398
'ADAM9'	0.513051169	-0.045598116	1.016906062	0.406172753	-0.199443055	0.379441306	0.708531358	0.619579958	0.448737103	0.227911726	0.452063396	0.475733586	0.472966807	0.971177042	0.647887911	0.578812	0.505718289	0.052350814	0.128102769	0.349644298	0.801169143	0.234537797	0.309226908	0.330790848	0.21166767	0.94479294	0.812437765	0.764049942	0.546509277	0.286272701	0.801195227	0.552072117	0.296345276	0.260588516	0.410550348	0.265583556	0.310353008	0.718586282	1.05422606	0.289484398	0.156998216	0.025850485	0.545743477	0.817255698	-0.547869645	-0.068771146	0.265058532	0.547020726	0.354144907
'ADAMDEC1'	0.190339232	0.964592489	0.882612429	0.197852578	0.433575337	0.963426024	0.943586223	0.933329895	-0.732012897	0.649643822	0.963241601	0.963218824	0.19301346	1.042667664	1.028699671	0.431693034	-0.182573715	1.047089586	0.427519484	0.827177894	0.965336575	0.592884686	0.223976998	0.228584631	0.587215784	1.119617039	0.787584315	0.912027471	0.998391404	0.949429123	0.674966563	0.653332307	0.254270644	0.827867151	0.67834328	0.596029365	0.331183378	0.791658171	0.876053776	0.890762886	0.420563127	0.193787978	0.955782487	0.954768883	0.36557128	0.10235645	0.34498192	0.608461175	0.2823617
'ADAMTS1'	-0.087558656	-0.285229649	0.082928689	-0.087140108	0.329178831	-0.2863576	-0.282152601	-0.284848656	0.293385624	0.30282056	-0.289262229	-0.285165493	-0.087579269	-0.947860486	0.466626531	0.327577005	-1.762992038	-0.952853805	-1.339221033	0.606228131	-1.159265516	-0.610017409	-0.864156037	-0.898545877	0.458497023	-0.019329214	-0.150461714	0.23297607	-0.004844415	-0.28320709	0.060478089	-0.308802587	0.061111001	-0.040164244	-0.352214394	-0.297105194	0.084118222	0.108416361	0.384436691	0.403705463	0.315247882	-0.089580101	-0.284827947	-0.281608362	0.80325977	0.030034176	0.000428455	0.099283215	0.243081351
'ADAMTS10'	-0.201137385	0.366620743	0.327106493	0.156943477	0.491394978	0.597859161	-0.353031795	-0.063693585	0.197814429	0.152000488	0.00811456	-0.260981727	-0.370374182	0.650502749	0.926580975	0.647790329	-0.163590368	0.074782019	-0.262799708	0.554412627	0.064394751	0.432887456	0.633833162	0.671326963	0.090481603	-0.277184874	-0.042184646	0.093850146	0.05400151	0.194247623	-0.245106688	0.690288577	0.893872906	-0.046071272	0.172347086	0.194046182	0.246144404	0.70538268	0.24678614	0.155239952	-0.122736198	-0.186491652	0.389493169	-0.102723787	-0.23664644	-0.315371488	0.32042942	0.238434372	-0.776180669
'ADAMTS12'	0.587197169	0.69435838	-0.362428523	0.735940455	0.100274892	0.329888297	0.722762645	0.505906779	0.264679515	1.058760946	0.69270537	0.748197975	0.510542511	1.196567635	1.192970831	0.249680735	-0.175441742	-0.545587869	-0.854476782	1.422524844	0.466361421	-0.129307354	0.284072446	0.225560451	0.428372851	-0.220431198	0.401513556	0.040955648	0.119704884	0.990271308	0.582502593	0.552805908	0.687022835	0.469898742	0.850944371	0.591084376	0.588454569	0.521434224	0.881419173	0.864874061	0.279481004	0.817169072	0.310056355	1.104033755	0.568714932	0.545997235	1.412903265	1.182642545	0.934133772
'ADAMTS13'	0.130619178	0.224011298	0.464369024	0.685508892	0.321342637	0.326350807	0.714731867	1.478943677	-1.187636232	0.597678355	0.143873048	0.267193671	0.311185821	0.879924678	0.675773558	0.414804116	0.892972956	0.278067278	-0.321425973	-0.801420702	0.421215169	0.295924525	0.140375683	0.176679021	0.662600767	0.824558919	0.676415405	0.815573938	0.852228843	0.38677972	0.296666558	0.23102766	-0.537505047	-0.831966083	-0.733985798	-0.122174346	0.325674851	0.904107329	0.142158529	0.785799891	0.219341759	0.189982131	0.241929398	0.884231488	-0.023588209	0.935303456	1.084527515	-0.503533553	0.050606503
'ADAMTS14'	0.723016617	0.877439489	0.493992566	-0.02286768	0.473514067	0.337378606	0.552449469	-0.66046989	0.694281704	0.575275456	0.254257915	0.771081583	-0.01021792	0.407602141	0.292874738	0.521259637	0.950930366	0.795012294	0.803517209	0.520693692	0.507147135	0.474486736	0.230738895	0.25135019	1.125271888	1.170113112	1.021112556	1.166382071	0.663248185	0.217375698	0.571023352	0.789501567	0.365184301	0.708213467	0.437392814	0.573088499	0.394799732	0.590901686	-1.0676342	-0.0447984	-0.05173308	0.334106557	0.853011595	-0.05800376	0.458778949	0.372678965	-0.373223246	0.570531576	0.869470542
'ADAMTS15'	0.009519782	-0.393146414	-0.132126937	0.175481396	0.013990538	0.406958737	0.050245655	0.23494792	1.196613731	0.209184443	-0.002149943	1.111191925	0.436722447	0.334509335	0.445393203	0.647578008	0.270783135	0.534065017	0.056618532	0.833294739	-0.935400458	0.490810977	0.545408819	0.53085174	-0.201592843	0.876420626	0.664575601	0.816512676	0.686503754	1.089416412	0.552184886	0.550456062	0.508726665	0.735405043	0.656414655	0.767323945	0.739625679	0.76236697	0.97349427	0.491153679	0.41340607	0.105644756	-0.363889756	0.37893472	0.69664081	0.302238712	0.957003177	0.494496186	0.292112341
'ADAMTS16'	0.55520105	0.330023043	0.661987894	0.14641994	1.077008259	0.45451876	0.396905619	1.182033447	0.198731176	0.289619471	0.837644414	0.303258721	0.57137499	0.871503389	1.33338184	-0.712324748	0.98893714	0.522709853	-0.154750704	0.244496743	0.324793966	0.100946249	0.361033535	0.364983966	0.477134475	1.113079602	0.990261423	0.760354452	0.777921857	-0.657422058	0.746937913	0.593486072	0.208255264	0.582781777	0.611623219	0.437261494	0.413350558	0.10388219	0.731014834	0.52799386	0.253918277	0.069653191	0.259811738	0.043228162	0.726951598	0.547004323	0.519583987	-0.032665973	0.006254813
'ADAMTS17'	-0.070688698	0.356293175	0.87600856	1.030829038	0.766848242	0.364994415	-0.011046666	0.96219185	0.592813675	0.672232381	0.233464317	0.621532193	0.574391709	-0.267654467	-0.195654528	0.28978747	0.255257293	0.457553024	0.560729961	0.496771252	-0.444871939	1.549311672	0.922675174	0.918792309	-0.485788213	0.28192548	0.036126142	-0.265082313	-0.365846997	0.356825748	0.467264866	-0.32142736	0.131158384	-0.030968194	0.030459154	0.068154851	0.035133615	0.547437227	-0.105166593	-1.565626229	0.222155895	0.698798253	0.272253934	0.415065429	0.51746817	-0.096507826	0.432783618	0.912462449	0.57286357
'ADAMTS18'	0.840654661	0.189676346	0.184514328	0.864770712	0.492300207	0.188533761	0.183602244	0.678000169	0.883117347	0.795638628	0.186662752	0.18919416	0.849635152	0.876565879	0.667140304	0.49026013	0.580610779	1.348380383	0.526406331	0.984107956	1.507659201	0.224869364	0.151861885	0.114886282	0.131353586	-0.34544688	0.137223313	0.080183183	0.386021154	0.185168617	0.345759495	1.146973109	1.215572355	0.714887093	0.791193648	1.054268291	1.127006242	-0.693948257	0.454044716	0.472667885	0.479804803	0.856904329	0.186577796	0.188188858	1.089080316	0.896473741	0.198237182	0.482258081	0.007375233
'ADAMTS2'	0.967881314	0.4578398	-0.956002448	0.995245491	1.362833167	0.456688951	0.446598351	0.04590001	0.672468283	-0.355969177	0.455401594	0.457049114	0.978095552	0.508504158	0.719800847	1.358454264	0.694156413	0.80260344	0.12870499	0.453141864	0.648359034	0.795344706	0.889765092	0.878118311	0.549927936	-1.288654253	-0.406354048	0.249916716	0.002809469	0.449644636	0.262736886	0.395996615	0.802039404	0.793923093	0.360492998	0.357148725	0.391116918	0.903833044	0.882278908	0.89693028	1.357998865	0.986635335	0.452764774	0.453467558	0.376009746	0.769594482	0.758939683	0.469747022	0.288079787
'ADAMTS20'	0.915137516	-0.176291357	1.280665969	0.941155131	0.93220089	-0.177422665	-0.175313484	0.67900335	0.408781991	0.464513753	-0.180090193	-0.176352527	0.924840285	0.387185564	0.219572506	0.928978949	0.809901651	0.104512356	-0.243547587	0.077186057	0.521215349	0.514164509	0.732193582	0.748050005	0.826153493	0.580076263	0.191415053	-0.020471078	0.071375627	-0.175766776	0.320719289	0.282438118	0.307322004	0.187421834	-0.053577878	0.251734173	0.267487868	0.200770848	0.648971419	0.665786678	0.923576821	0.932853318	-0.176692575	-0.173841968	-0.369191198	-0.247616169	0.800505856	0.554488743	0.634497342
'ADAMTS3'	0.92545256	1.519598444	1.269717903	0.827086728	0.153860639	0.794753389	0.858175421	0.786093624	0.887668326	0.650971923	0.756266969	0.961643098	0.139483314	0.687492563	1.035508899	0.318911305	-0.09750267	0.751283433	1.355866579	0.385387276	0.490861322	-0.821392859	0.522187266	0.499455406	0.704024687	0.999445168	0.555893998	0.458731167	0.590798351	-1.08468086	0.65369896	0.647544677	0.5928735	0.590634249	0.591566216	0.5906568	0.589550499	0.088752221	1.303167861	1.046997488	0.817001986	1.101021091	0.472787049	0.802432434	0.855922719	0.782989801	1.297058628	0.857814034	1.050101223
'ADAMTS4'	0.058869072	-0.248387678	0.787377587	-1.140894438	0.352151142	-0.200436263	-0.363028528	-0.258855715	0.508135364	-0.380830671	-0.193962973	0.332252113	0.679064238	0.174288576	-0.014609304	0.0782967	-0.912445452	-0.804385317	-0.238613984	0.522760658	-0.160035664	-0.55462187	-1.334564798	-1.31342571	-0.287016522	0.413858292	0.198061264	0.614974894	0.268405644	-0.04358465	-0.299108131	-0.599195992	-0.569330835	-0.569384408	-0.570666719	-0.566672785	-0.564798401	-0.212612199	-0.419927731	0.426783347	-0.508487864	-0.380338183	-0.106845252	-0.651780954	0.054810829	0.748128215	-0.838290461	0.08663901	0.165640425
'ADAMTS5'	0.416783477	0.783253497	-0.419122592	0.430077998	0.178962555	0.78209262	0.765741524	0.751212191	1.122054042	-0.270145203	0.781513517	0.782088448	0.421653589	1.029498607	0.409356491	0.17776431	0.898655352	0.821702983	0.276556104	0.85195491	0.41319498	0.768167386	0.454191173	0.491696278	0.26821302	0.613354239	0.845283938	0.471262576	0.325190329	0.770583668	0.825700684	0.678166706	0.464753724	0.665979127	0.723440063	0.619082744	0.539423593	0.5406577	1.071184874	1.084084177	0.163709632	0.424689591	0.775780038	0.775380635	0.066797888	0.64567809	0.904823332	0.871820698	0.730880312
'ADAMTS6'	0.831655434	0.345863862	0.57900971	0.855541733	0.030135718	0.344716463	0.336780121	0.735248035	0.110692637	0.261576435	0.343185393	0.345201995	0.840548658	0.616727718	0.55390745	0.02933732	0.711500319	-0.023499311	0.704112204	0.396194084	0.248022996	0.516184325	0.878826326	0.866555234	1.140510159	1.294455971	1.248966288	1.080372718	1.007810341	0.339208445	0.706041973	0.472913705	0.484972227	0.392789579	0.333509169	0.428549639	0.027237948	0.662818062	0.910997347	0.92538236	0.013573048	0.847727961	0.341614145	0.342696195	1.227772762	0.338929948	0.448135017	0.491690184	0.039039004
'ADAMTS7'	-0.814929764	-0.28856968	-0.174031734	0.72087261	-0.324656759	-0.904588464	-0.209702847	0.250972112	0.092325597	-0.22623019	-0.376822769	0.190385555	0.151053977	-0.403088093	0.026988388	0.511353564	0.25605313	-0.136259769	-0.233108389	0.925142986	0.220816183	-0.580213325	-0.315697796	-0.323676164	-0.16794004	-0.290020351	-0.408739971	-0.497103446	-0.61471376	0.327100336	-0.260226876	-0.675005971	-0.574497481	-0.235285384	-0.013254901	0.004671855	0.170631818	-0.887792539	-0.243007042	0.60102853	-0.829481344	-0.722506845	-1.545575304	0.108114445	-0.781090591	-0.205072949	1.077949897	-0.053740654	0.610840389
'ADAMTS8'	-1.742238363	-0.412388979	-1.235102451	-1.784064174	-0.195304701	-0.413513012	-0.406861649	-0.317618246	-0.685138743	-0.25190408	-0.416694401	-0.412178538	-1.758304797	0.5937687	0.502955674	-0.195497417	-0.154384407	-0.093887172	-0.508100611	-0.715693992	-0.986493339	0.161751323	0.601286167	0.605877967	-0.5204528	0.571979507	-0.412064185	-0.580827582	-0.600481887	-0.408617892	-0.321244011	0.028727304	-0.01538305	0.139650037	0.143993052	0.016218449	0.046898454	-0.564731753	-0.619665601	-0.591083957	-0.213851353	-1.776830813	-0.411050061	-0.407399783	-0.251144021	-0.545818466	0.089675571	0.117615161	-0.562076583
'ADAMTS9'	0.617831629	0.897547709	0.889882504	0.888888455	0.220561643	0.554312956	1.020429377	1.36787534	0.76516422	0.433486087	0.76322972	0.987163982	1.19981304	-1.026215767	-0.601963764	0.768235168	2.164576092	0.728359891	0.450674006	0.790865028	0.062494126	-1.53446103	-0.968379558	-0.860362441	0.764338174	0.165344653	0.821032819	0.762141172	0.692627468	0.838703969	0.707691077	0.808483036	0.742899293	0.740377899	0.741595701	0.740053326	0.738562256	1.027491323	0.55218406	0.817625262	0.510830645	1.00420194	0.726726918	1.084402242	0.628923292	0.2590458	0.763644267	0.670022029	0.80898652
'ADAMTSL1'	-0.0883002	0.343364175	0.084451055	0.533812456	0.394360355	0.672123749	0.752921409	1.298564755	0.100682098	0.569507435	0.747347929	0.349899245	0.131608948	0.320878766	0.263596598	0.392136578	0.986811764	0.723889933	-0.490672954	0.598023335	-2.328575426	0.523151894	0.047576287	0.035560956	0.547391672	1.299831055	0.750938564	0.353281749	0.428166892	-0.279143757	0.265331224	0.804899962	0.981087433	1.019647573	0.740054979	1.043574512	1.181511045	0.144593611	-0.151800023	0.707028354	-0.475251192	0.477359835	0.198633494	0.343308123	0.257329433	-0.592533941	0.416965535	0.777429721	0.736437797
'ADAMTSL2'	0.35231641	0.037100974	-0.401951635	0.942767857	-0.012084691	0.43853716	0.40280328	-0.042813325	-0.019582238	-0.362145164	-0.326300041	-0.30314044	0.37048638	0.129008896	0.43935782	0.184053934	0.378104346	-0.798516208	0.623010466	-0.464517863	-0.013149728	0.115159471	0.481263856	0.476062369	-0.461556741	0.339107142	0.127887565	0.306126421	0.357929218	-0.135652252	0.144599632	-0.066132639	0.082400257	0.133093395	-0.000741959	0.282652325	0.364272452	1.380390634	-0.733336558	-0.0911117	0.189250722	0.097293629	-0.35548684	-0.352867507	0.051849551	-0.449727769	0.226689283	0.115743009	0.402112775
'ADAMTSL3'	0.51070539	0.220754736	-0.171047419	0.526397759	-0.225904278	0.219611192	0.214081772	-0.509357581	0.838250706	0.770068896	0.217807825	0.220236797	0.516486285	-0.720952334	-0.135349846	-0.226014784	1.19308853	0.970729384	0.92862463	0.578051867	0.031283682	0.752403195	0.58703246	0.593565911	-0.279239966	0.7535279	0.379855694	0.260128874	0.46422377	0.215819657	1.252398115	0.780433294	0.073604969	0.198245372	0.560357587	0.714015195	0.709904028	0.018081468	0.387821819	0.407059194	-0.244720221	0.520460279	0.217427124	0.218932923	0.428665313	-0.129136478	0.930070866	0.193928343	0.470910113
'ADAMTSL4'	-0.804934962	-1.205818896	-0.883583146	-0.960107848	-0.507240605	-1.120732118	-0.393043244	0.640780867	-0.734634691	-0.474166	-0.436743583	-0.913641202	-0.657488758	-0.093507172	-0.176217555	-1.799524909	-1.800218951	-0.617984754	-1.204532931	-0.189918946	-1.084389164	0.100571373	-0.865717755	-0.815605441	0.185232922	-1.483560392	-0.99022503	-0.759591572	-1.01501683	-1.870065529	-0.349492845	-0.401950448	-0.28896593	-0.664844848	-0.342638801	-0.804310517	-0.700893077	-0.653223879	-1.120220419	-0.696585257	-0.407490457	-2.055618747	-2.062065585	-0.206693942	0.21118385	-1.168634403	-0.973183904	-0.444173787	-1.084988199
'ADAMTSL5'	-1.170729132	-1.559963704	-0.3198704	-1.197964179	-0.476457744	-1.561052374	-1.532323306	-1.050247348	-1.53434696	0.123166812	-1.566731431	-1.55843307	-1.181253506	0.66568286	0.442000904	-0.475895097	-2.796717392	-0.509433488	-1.272516708	-0.899504747	0.158452445	0.557909785	-0.039227215	0.003760376	-1.141268126	0.04916793	0.548370553	0.479408015	0.577934063	-1.540412666	-0.031508838	-0.530995425	-0.282130245	-0.106103932	-0.434776535	-0.50336328	-0.320066422	-0.266153201	-1.975712463	-1.934553721	-0.497478676	-1.194071894	-1.550166688	-1.542629537	-0.443528783	-0.562316395	-0.127831366	-0.160320683	-0.48132824
'ADAP2'	-0.484180917	0.834002604	0.981825458	-0.067064245	-0.345338868	0.38912271	-0.488392654	0.219861288	0.634575086	-0.019680272	0.230088224	0.202062445	0.107528588	-0.091946612	-0.037404139	0.072596746	0.473905264	0.151092654	-0.332091424	-0.175212857	-0.300285108	0.315307539	-0.060732815	-0.054604542	-0.755621108	-0.24562978	-0.07717761	0.345869678	-0.149768941	-0.177927968	-0.361623415	-0.049414658	-0.993596394	-1.058184092	-0.033419387	-0.68214236	-0.347195607	0.035045334	0.265510543	-0.243036207	0.370588151	-0.528236673	1.003550964	0.359751937	-0.866936196	-0.014173889	1.669058012	-0.501242614	0.030754159
'ADAR'	-1.349545804	0.325313689	-0.313231965	0.944634359	-0.108591655	-0.391366446	-0.962958746	-0.002591807	-1.65559913	-0.453340145	-0.196196538	0.104562625	0.629023443	0.25149898	0.224437703	-0.616852474	0.726618784	-0.497826487	0.192372734	-0.416749971	-0.684597587	-0.081054456	-1.13551922	-1.043225423	0.270254768	-0.346413195	-0.189915849	-0.230202867	0.005440252	0.061819917	0.022383205	-0.474073606	-0.066780602	0.076959183	-0.108322032	-0.140108483	-0.430857209	0.475750057	0.341331813	1.05274188	-0.691821549	0.061486015	0.360994171	0.13952041	-0.221226603	0.318162481	-1.408954191	0.746551205	0.577924426
'ADARB1'	-0.083012942	0.008472585	0.380710522	-0.082478341	0.350534755	0.007335583	0.005890169	0.448733477	-0.362806904	-0.414622598	0.005070189	0.008198859	-0.082989475	0.156622984	0.269115797	0.348875554	0.023796963	0.735604807	0.151121234	0.965795419	-0.763411884	0.561859499	1.047711267	1.060541898	0.224452168	0.483797573	0.797356892	0.870537235	0.670741535	0.006456533	-0.06183848	0.463472029	0.819764218	0.456881443	0.850781444	0.419785081	0.402310045	0.124249944	-0.025145475	-0.0020779	0.336791749	-0.084944908	0.00670958	0.008934386	-0.02579662	0.737529334	0.232780608	-0.200826769	0.565900526
'ADARB2'	0.721149503	0.413835082	0.267476223	0.779492802	0.367316312	0.381160162	0.833689613	-0.661271867	0.750164781	1.018928046	0.455231638	0.838202668	1.112465336	0.320177478	0.650872123	0.695486176	0.451602256	0.686341892	0.617687521	0.850911471	0.743881366	1.027211714	0.690893103	0.704432414	0.547094373	0.261100852	0.193012555	0.431237623	0.354596769	1.009207074	0.611342408	0.64289315	0.466789834	0.602972468	0.826657931	0.629462777	0.612903685	0.88321126	0.744992562	0.836605119	0.360179293	0.809185384	0.725865606	0.904882395	0.732087891	0.437136919	0.794072837	0.545981143	0.307613238
'ADAT1'	-0.208609086	0.65187663	-0.06459027	0.298572086	0.130975758	1.169326666	0.363673485	0.515740909	0.929917223	0.803737594	0.343672699	0.769498522	0.70600009	0.747222138	0.74747834	0.739364434	0.346882665	0.123716428	0.009108671	1.095606578	0.771442392	-0.008706923	-0.463350998	-0.451713542	-0.009823528	0.626060454	0.540647494	0.720533285	0.922754985	0.05148814	0.510395587	0.819441674	0.060923479	0.583236613	0.535565551	-0.106395485	0.420376437	0.070373858	0.978381738	0.505185359	0.893220339	0.840937808	-0.836362134	0.236382039	0.498505082	0.301512102	1.098580041	0.680114059	0.820054171
'ADAT2'	-0.019440556	-0.528455807	0.023924391	0.297287847	0.39864062	-0.82843412	-0.745196894	-1.887283923	0.898429019	-0.449916578	0.312041332	-0.435271272	0.144520334	0.613254414	-0.164154782	0.240207546	-0.331306162	-0.210090203	0.075480507	0.783884917	-0.682992502	-0.105168723	0.265375419	0.26283449	-0.576518874	-0.284573787	-0.983701929	-0.590989788	-0.696479958	-0.158655405	-0.811263476	-0.603702488	0.138007022	-0.382247215	-0.977806035	-1.020364272	-1.385042601	0.917198035	0.908409905	-0.271765063	-0.465993628	-0.407469494	0.18835936	-0.006824423	-1.419357337	-0.074845485	-0.918318499	0.696320535	-0.101646438
'ADAT3'	-1.06383836	-2.077055169	-1.156310093	-0.777853003	-0.842762737	-0.841856327	-1.376295871	-1.177246097	-1.443137074	-0.566414569	-1.099103033	-0.973070939	-0.896499923	-0.220825668	-1.025131314	-0.350197667	-0.875627186	-0.107552254	0.671274926	-0.108264759	-1.072196857	0.933037606	0.498713702	0.489426201	-1.543318576	-1.01859007	-1.049083853	-1.307087292	-1.246846479	-1.438758954	-3.662312785	-1.277735782	-1.781883817	-2.093925874	-2.209023582	-2.811014164	-2.598442351	-0.564460896	-0.681595005	-0.376010347	-1.118409368	-1.075221061	-0.952188897	-1.419543382	0.291598889	-0.844175157	-1.442266891	-1.147877381	-1.082354093
'ADCK1'	0.965286022	0.685871861	0.759314911	0.992583941	0.882281245	0.684713985	0.670236373	0.557242768	0.729251032	0.719628276	0.683922934	0.684818842	0.975475093	0.601883505	0.823055997	0.879193422	0.272272043	0.462532018	0.521181227	0.810306546	0.661598614	-0.019103044	0.167713363	0.14421458	0.597164155	0.475454039	0.66431927	0.594831457	0.521724159	0.674541098	0.896978094	0.829018667	0.888096131	1.046526292	0.955413742	0.759116226	0.788924343	0.548662295	0.512866454	0.530944062	0.87321786	0.983988957	0.679116145	0.679046577	0.509332717	0.571685066	1.036152928	0.659332919	1.182427391
'ADCK2'	0.193669173	-0.198854364	0.556767641	0.201267533	0.187617987	-0.199984977	-0.197441715	-0.123594463	0.447103304	-0.823024018	-0.202701613	-0.198889576	0.196375692	0.311078834	1.091311933	0.186396487	-0.203505575	-0.543969704	0.085567632	0.812618996	-0.021857249	0.23655855	0.08389805	0.073698104	-0.066052053	0.38709057	0.05561778	0.363893613	0.156004756	-0.198019526	0.509376173	-0.203220308	-1.139234173	-0.446252842	-0.330686247	-0.19909484	-0.291132978	0.010328274	-0.697787126	-0.668480918	0.172441235	0.197183466	-0.199089283	-0.196162255	-0.03872039	0.360202275	1.445015681	1.127711743	-0.316205303
'ADCK5'	0.03162062	0.497145913	0.220391982	-0.749393948	0.004573206	0.986432741	0.354902876	0.77359996	0.030415662	0.38494202	0.270493144	0.100656293	0.076758695	0.202407118	-0.433314807	0.313060724	0.039123741	0.004921711	0.087445064	0.474461298	0.213239118	0.982418087	0.884451049	0.867025402	0.372322393	0.338965182	-0.220165344	-0.202438251	-0.018433656	-0.117249605	0.295801068	0.180691455	0.54986441	0.113161845	-0.029023519	0.099924586	0.485079973	-0.250594372	0.147789221	0.515686529	-0.323629495	-0.101779707	0.573463362	-0.143316296	-0.2226815	-0.753486354	-0.319415456	0.488560437	-0.329355673
'ADCY1'	-0.181323533	-0.284618927	0.571134852	0.281992157	0.413260413	0.080870471	0.199142435	0.442706093	0.728175543	0.6667162	-0.082462363	-0.124354229	0.352202597	0.445439006	0.520738055	0.327552559	0.501636831	0.418532156	0.299829007	0.747379655	0.192267017	0.170513154	-0.155033644	-0.178102643	-0.09825693	-0.142944116	-0.101388989	0.092985969	-0.087265336	-0.437402765	0.205182636	0.459073402	0.675573132	0.605243012	0.411652953	0.698406069	0.455552581	0.258397213	-0.199019929	-0.184131993	-0.066545053	0.287995555	0.257930972	-0.003884205	0.172646491	0.339686303	-0.271408908	-0.005642737	-0.103615124
'ADCY10'	1.127271965	0.582999847	1.619439503	1.173681702	0.913554724	0.649276996	0.769296249	2.391295368	1.213838526	0.996753211	1.026061418	0.70245432	1.338513458	0.102380619	0.436959919	0.573105262	0.892673951	1.5110945	1.111579086	1.653591147	1.070509926	0.013513666	0.050096429	0.044790637	0.433688615	0.753074668	0.863923944	1.13418916	1.05844713	0.759018277	1.252743542	0.689388021	0.685846264	0.504791161	0.935549609	0.85701503	0.95254081	0.516085598	0.737595128	0.656096924	1.401505502	1.289651395	0.783440805	0.910632297	0.80154196	0.978915384	1.19671512	1.319701904	0.921308818
'ADCY2'	0.375815623	0.42767967	0.80399732	0.281002774	0.208748627	0.119103906	0.417249535	0.291829105	0.419798474	-0.213693444	0.891784157	0.772575622	1.088746283	0.740987532	0.817361844	-0.146718108	-0.512104219	0.326846427	-0.035425758	-0.00722396	0.067353606	-0.078666395	0.067871071	0.061394198	-0.212841201	0.824676016	0.553928953	0.109519867	0.363783046	0.149562809	0.244509739	0.221890623	-0.379726186	0.890871934	0.736739462	0.349158107	0.493483181	1.268827346	0.900219109	0.283502385	0.92546733	0.439474002	0.576714078	0.66461155	-0.710743694	0.306015948	0.031640556	0.63664418	0.22983327
'ADCY3'	0.327796164	-0.124247276	0.16235714	-0.129399035	0.412010944	-0.403501965	-0.214354987	1.77389733	-0.084821886	1.194604939	0.295372126	0.099901055	-0.08298364	0.324822211	0.346628881	0.129078642	0.920875223	0.134119436	-0.144537485	0.209365705	-0.409371158	0.318219202	0.502266695	0.521665684	-0.422995068	0.536241284	0.008303085	0.186275472	0.353507859	-0.44636629	0.540769771	0.076271742	0.810124043	0.821973064	0.89389916	0.656905565	0.712958212	0.528402761	-1.141048251	0.363921648	-0.210621708	0.1774741	-0.506425827	-0.031895143	0.005874071	1.100844702	-0.59818885	0.936783276	-0.127662109
'ADCY4'	0.029001775	0.407455327	-1.282057212	0.032396138	-0.36631168	0.40630603	0.397184756	0.39317251	-0.384993226	-0.446791961	0.404909012	0.406722603	0.030111475	0.034942203	0.366913727	-0.366044959	0.111876728	0.070226104	1.287429765	0.51552943	0.315223361	0.403222058	-0.459939343	-0.474622473	-0.339360485	-0.034963162	0.160160003	-0.446836498	0.003093905	0.399952984	-0.429921047	0.228252849	0.013978876	-0.06703295	0.139842872	0.201434848	-0.001202197	-0.697744271	-1.277830676	-1.243144666	-0.386363275	0.029274726	0.402751655	0.403625093	-0.395881569	-0.631979639	0.865313341	0.515796086	-0.152671645
'ADCY5'	0.316816053	0.458455244	0.612493295	0.202248724	0.779745874	0.376900768	0.341073886	0.345414468	-0.026812512	0.938529634	0.399460112	0.7916247	0.473350806	0.282619774	0.136388268	0.645305345	-1.11210056	0.727554436	-0.69961817	0.81161327	0.120026284	-0.692554698	0.428460803	0.414951678	-0.305799836	1.001823753	0.675653255	0.657045074	0.747887474	0.741343658	0.624041588	0.275933682	0.41644002	0.430097541	0.491286116	0.268520296	0.122071111	-0.300175525	-0.131677975	0.32445879	-0.520863423	0.259101863	0.64530587	0.170791695	0.41245021	0.333934431	0.579569576	0.104282617	0.692577262
'ADCY6'	-0.463796942	-0.278832461	0.119057866	-0.472983845	0.112856477	-0.279960609	-0.275878683	-0.08155645	0.098243446	-0.090718839	-0.282851315	-0.278775665	-0.467466027	-0.567197019	-0.206665049	0.111835836	-0.361885969	0.129171794	0.668902834	0.12438598	-0.495940297	0.014252258	-0.52468805	-0.488821172	-0.951604601	0.225072468	-0.021682019	-0.406506537	-0.479358662	-0.276897868	0.505667565	-0.262938183	-0.071423562	0.170542271	-0.244757463	-0.254529995	0.148580722	-0.557752259	-0.445006455	-0.418044743	0.097021789	-0.473224327	-0.278477909	-0.275279992	-0.272013446	0.058856093	0.127678194	0.269544188	-0.31437471
'ADCY7'	0.170513782	-0.070999014	-0.187044499	0.17752098	-0.187280184	-0.072133567	-0.072050061	0.184249155	0.247175045	0.481009453	-0.074571929	-0.071181314	0.172995759	0.543645067	0.081362772	-0.187494459	-1.162750346	-1.387067371	-0.773502372	0.442273369	-0.437635198	-0.624855661	0.039853581	0.085470625	0.676262863	0.118680624	0.117831951	-0.066042337	-0.002586707	-0.071922276	0.206238532	0.610887204	0.42119926	0.298156936	0.274936512	0.55662825	0.422067229	0.121303186	0.240837176	0.261437808	-0.205756217	0.17357228	-0.07217628	-0.069682302	0.089769532	-0.216962705	0.264414902	0.013313712	-1.528479859
'ADCY8'	0.208523886	0.041574218	-0.363650912	-1.097634366	-1.164071381	0.134469731	0.481393199	0.429244441	0.390426235	0.030195595	-0.002722572	0.239080457	1.047711381	0.47517521	0.120571904	0.371182812	0.438955514	-0.642235434	-0.228007558	0.326762586	0.110208915	0.158777983	0.12172505	0.13163877	0.179830157	0.107407525	-0.015041075	0.055907359	0.262615578	0.564469065	0.409013692	-0.917577782	-1.027583065	-1.065502757	-0.993139002	-0.980522356	-1.027207726	-0.096867612	-0.203939704	0.404010939	-0.130787957	0.542827664	0.147633436	-0.602927551	-0.111932667	0.207705218	0.175236501	-0.07010498	-0.032813553
'ADCY9'	0.878974355	0.680516407	1.042759082	0.401450241	0.817569284	0.688878189	0.600537387	0.244645477	-0.09462373	-0.020808666	0.549944882	0.776582	0.394659322	0.25747445	0.150842143	0.872461786	-0.211508731	0.787576031	0.825706393	0.370602992	0.400043024	-0.06789778	0.468525339	0.458955422	0.582995791	0.634940707	1.10948377	1.054702351	1.133585064	0.833891816	0.47666891	0.823675498	0.194805684	0.535519424	0.336366528	0.342297758	0.643444218	0.502717808	0.166118174	0.857076917	0.476341591	0.940724773	0.82127729	0.383481676	-0.031105513	0.429725048	0.822646377	0.206721682	1.216909611
'ADCYAP1'	0.651910074	1.113738296	0.381205648	1.055381168	-0.06495573	0.968891614	0.918760134	0.619118666	0.841027797	0.823999579	0.84200234	0.873677108	1.118892323	0.528285526	0.398126612	1.093476199	0.866619905	1.226101981	0.925611659	0.224109712	0.993390061	0.740271471	0.457903117	0.44947136	0.340548214	0.651885144	0.28703652	0.567226164	0.428611881	0.138074818	0.94819918	1.181485588	1.446210155	0.860334361	0.692934429	1.186948813	1.100181369	0.891953441	0.896955936	0.308898042	0.888210554	0.415690163	-0.012057211	1.283904449	0.592943153	0.573615002	0.748762286	0.519719702	0.964634423
'ADCYAP1R1'	-0.108610902	0.628876746	0.323623531	0.080724099	0.965072958	-0.584743079	-0.01248528	0.043867239	0.146179792	0.337098627	0.296426499	0.804408115	0.31105908	-0.124069788	-0.504626666	0.281761558	0.090791914	0.234497366	0.226121637	0.726317538	0.658465063	0.099170653	0.313034755	0.344167715	0.416638092	0.691571577	-0.071264498	0.472696706	0.217123812	-0.437529359	0.029038691	0.700528292	0.512375706	0.347742674	0.560577478	0.48002665	0.295547242	0.502700895	0.272311823	0.152249638	0.576597959	0.417605584	0.194323861	-0.002818781	0.672935783	-0.088224796	-0.117274433	0.716254027	0.369495592
'ADD1'	0.11179683	0.538637236	1.15299308	0.000828545	0.342410262	0.2649835	0.852679667	0.400976327	0.400023755	-0.610878023	0.131760187	0.410171415	-0.159815948	1.030866131	0.652216804	0.156586684	-0.100943734	0.363136713	-0.49226243	1.013404304	-0.045682018	0.458920935	-0.845351919	-0.781637066	0.507986248	0.167531406	0.010414834	-0.273546297	-0.257551568	-0.482561405	0.607739568	0.408095198	0.967168716	0.383130733	0.281423016	0.476136471	0.548045506	0.135113388	0.605374339	1.077409521	-0.009113735	0.014897532	0.556895995	0.378760751	0.345664755	0.349882675	0.389910045	1.036064328	0.279779587
'ADD2'	0.356542341	-0.020705945	0.415919109	0.174755113	-0.315616505	0.093196804	0.249437053	-0.103157704	-0.295259213	1.484117566	0.10455352	0.018915939	-0.345393664	0.665299939	0.444828892	0.414925847	0.488273127	0.106742985	0.252795767	0.522890959	-0.040896093	-0.024691524	0.461378132	0.464386118	0.605268159	0.615465711	0.706488138	0.483749461	0.407815188	0.293303035	0.816903397	-0.270336679	-0.353128875	-0.596497997	-0.238279346	-0.132658086	-0.335946485	0.626473019	-0.312864945	0.295173078	-0.074080527	0.972603969	0.360762097	-0.464812809	0.066190433	-0.005089827	0.25964826	0.066942399	-0.471951668
'ADD3'	0.175996095	0.356410534	-0.004301064	0.139349456	0.075951294	0.802833425	0.495548136	0.836057167	-0.796617476	0.630936562	-0.119727045	-0.193001767	0.507661573	0.994808034	0.798677053	0.74043299	0.287857157	-0.102875809	-1.771990252	-0.536183402	0.976020999	0.725130772	0.719373039	0.713190695	0.368873627	-0.125935995	0.707238102	0.646531786	0.776991923	0.615848753	-0.73174215	0.64251319	-0.173543828	0.723172259	0.267796415	0.444595526	0.391846789	0.064677678	0.539957477	0.136917451	0.536609843	0.010629643	0.80359819	0.651424748	0.621839238	0.397759313	0.769683206	0.360996184	0.123697741
'ADH1A'	0.544305857	0.131337963	0.313556193	0.279782375	1.025183632	0.373838451	1.030162487	0.231940178	-0.040849101	-0.071431842	0.993246592	-0.041958101	0.086043507	0.162219538	0.161156255	1.339045558	0.228805023	0.119432641	0.31125528	0.619680893	0.707690332	0.187815701	0.188844128	0.18882118	0.5471939	0.114218972	0.236833174	0.236781395	0.236612992	0.506488361	0.75485232	-0.06508543	0.437934278	0.434495174	0.509175119	0.810579985	0.612798804	0.550963767	0.574618494	0.053644238	0.300607988	0.902272498	1.207698292	0.107250723	0.371518737	0.098225928	0.293614999	1.207458074	0.951281744
'ADH1B'	0.780534289	0.212318793	0.376734905	0.049886188	0.185269123	0.233843666	0.269111753	0.309499014	0.374216369	0.208262303	0.313868542	0.523624046	0.834527104	0.205416151	0.203274517	0.448005125	0.180850012	0.26569179	0.429880216	0.468336879	0.623524643	0.254745126	0.255560318	0.25549069	0.509027718	0.132726592	0.50187804	0.501493445	0.500830155	-0.300493408	0.615754584	0.259384028	0.706223347	0.998611289	0.617184824	0.721492028	0.683413355	0.112433505	0.31905596	0.358197489	0.249579315	0.369043211	0.337810608	0.336945647	0.326379262	0.042918186	0.119463081	0.595909126	0.859573776
'ADH4'	1.011051825	0.644997542	0.467646148	1.105254279	1.111292153	0.970382757	0.861550955	0.704527929	1.29926374	0.522785343	0.47327107	0.796570705	1.140737745	0.277805206	0.540649354	0.820852378	0.765235712	0.886833842	0.8335902	0.473993415	1.098320479	0.712588145	0.576606044	0.596546609	1.299614984	0.834061388	0.847129561	0.728620461	1.059042054	0.757691413	0.748857672	0.812557987	-0.034230279	-0.045155562	0.263463786	-0.244186855	0.439774719	0.20229796	1.322521203	0.775273022	0.346633904	1.233452666	0.879912672	0.625981278	0.930432469	0.29183524	0.13037097	1.255411422	0.901683573
'ADH5'	-0.192973479	0.324483693	-0.30633381	-0.814394729	-0.59291842	-0.332559668	0.242561579	-0.306458489	-0.924195487	-0.612235457	-0.227397581	-0.09471864	0.368770705	-0.344977199	-0.341852425	-0.299432644	-0.263849911	-0.325481631	-0.187805485	-0.264694943	-0.492956369	-0.282501171	-0.283667461	-0.283685715	-0.364651051	-0.487755851	-0.375093333	-0.374705293	-0.373727849	-0.646849919	-1.33734017	-0.626424481	-0.080758881	0.18822837	-0.160115451	-0.099389733	0.503412411	-0.344488169	0.211784154	0.73221634	-0.419024747	-0.710417089	-0.066687613	-0.139228265	-0.554455497	-0.137083218	-0.499067807	-0.042689932	-0.177629099
'ADH6'	0.721295613	0.861652584	0.046640891	0.655826653	0.240081612	0.639274891	0.584553582	0.231157597	1.465689153	-0.036395855	1.030459021	1.045414089	0.901662189	0.60935499	0.640658639	0.4083185	0.736654521	0.443841672	0.922620414	1.290296385	1.137337487	-0.16642664	-0.516798804	-0.474306038	1.009655135	0.579972209	0.224895961	0.423635398	0.222636699	0.008470099	0.535541814	1.0039802	0.596542442	1.230930405	0.504293847	0.637886813	0.802102862	-0.073777906	0.6023423	0.203183237	0.550512287	0.72791902	0.714737668	0.867015067	0.09161683	0.456527804	0.868890236	-0.466635089	0.807057093
'ADH7'	0.851043742	0.408794222	0.524015756	0.875425029	0.744281495	0.407644884	0.398497852	0.930117074	0.774110164	0.764606664	0.40625078	0.408059959	0.860124979	0.834083033	0.290647446	0.74156443	0.602028809	0.853172992	0.876592816	1.077135782	0.657484256	0.741850243	0.197414572	0.215889176	0.086699584	-0.01064674	-0.052630016	-0.075188536	0.126763602	0.401273469	1.193775652	0.841934809	0.449266073	0.507906041	0.925189849	0.771106076	0.67031401	0.130828701	0.421389982	0.440316018	0.734003646	0.867497912	0.404080682	0.404949585	0.738362352	0.028598825	0.199029953	0.858799694	1.220061299
'ADHFE1'	0.519644798	0.257822539	0.853480104	-1.059109094	0.256659829	0.753974951	0.770062901	0.405891728	0.042497949	-0.050810261	0.558560948	-0.276585808	-0.176519333	-2.068824047	-0.836029466	0.303822938	0.712976261	0.284474605	1.145300333	0.232815746	0.308156226	0.310022175	0.164667448	0.148631844	-0.313922101	-0.843510239	-0.504449393	-0.497938647	-0.243001424	-0.116361127	0.214192555	0.004848956	-0.291665766	0.253115715	0.37723794	-0.082176785	-0.149706813	0.302126459	0.393745148	0.053566983	-0.334553881	-0.062225543	1.601772552	0.520732934	-0.425150724	-0.247921946	-0.077638316	0.757364354	0.407118755
'ADI1'	1.142783121	1.088141191	-0.358345507	0.945774595	-0.046308147	0.232341458	1.112718272	0.93216854	-0.593209088	-0.00408572	0.640844605	1.349906579	-0.570165947	0.838686508	0.564524466	0.985372544	-0.478009767	0.155211429	-0.300985566	-0.219720915	0.654341108	0.617079973	0.552449389	0.528085099	1.38232647	0.7000733	0.765140339	0.588116908	0.588429289	0.578718576	-0.063046097	1.281659159	0.664727242	0.421602957	1.044175808	0.755343693	1.258236942	1.807078912	0.543832099	0.657947769	0.827071004	1.071649902	0.640493658	0.738269778	0.145564015	0.699311177	0.757023753	-0.777069379	1.198914767
'ADIG'	0.421771047	0.672999031	-0.040139377	0.234580464	-0.037551413	1.353313278	-0.339493113	0.310402942	0.167710129	0.00271528	-0.452471254	0.254623575	-0.971438016	0.330100682	0.309288075	0.112041167	-2.172388584	-0.286522091	-0.477307879	0.205867557	0.291513629	0.340857401	0.244533428	0.292287089	-0.128869679	0.480805719	0.194753673	0.496177453	0.282893455	0.006123252	-0.159568854	1.002642232	0.963908048	0.390593861	0.58141246	1.088704769	1.01971677	-0.270977805	0.340516224	0.171705168	0.168244797	0.573618437	-0.1642259	0.467409178	-0.177857463	0.198971644	0.820637038	0.164942385	0.696113847
'ADIPOR1'	-1.059675992	-1.693240777	-0.429044953	-2.150363679	-0.100269045	0.312678097	-0.05599052	-0.274593242	0.754993644	1.243156524	-0.439932793	-0.064026431	-0.959375204	-0.655925183	-1.346511	-0.368971866	-1.080667057	0.018268998	-0.483799794	0.384191458	-0.173240132	0.696721868	0.756105694	0.771112224	-1.736750305	-1.644487565	-2.998354021	-1.977624745	-2.962791116	-0.187693689	-1.269906467	0.355208506	0.998076853	1.10226652	0.595170089	1.063462369	0.746823411	1.2756044	0.47675119	-0.154800017	0.560238823	-1.000526775	-0.871689194	-0.193625039	-0.888733705	-0.47668863	-0.039180355	-0.782610615	0.229063911
'ADIPOR2'	0.469675635	0.640971687	0.614400096	1.006945993	-0.188790047	1.040388467	-1.037211071	0.76792543	0.809248192	0.754776603	0.77533933	0.797399668	0.826041378	0.641142502	0.510228468	0.080128993	0.215770831	0.609397935	0.884387763	0.893468284	-1.015936738	0.549354204	0.751564561	0.73869119	1.42100239	0.740683418	0.54825653	0.660815025	0.683126298	0.238933396	0.549212115	0.466294881	0.080639668	0.283462633	0.309840373	-0.105433769	-0.305876282	0.352612346	0.204451617	-1.534807545	0.970424889	0.343676166	0.249949445	0.618490827	0.041200287	0.920306375	0.314774441	-0.518957455	0.421819589
'ADK'	0.369353242	0.38005488	0.132535605	0.381436858	-0.289224769	0.378906428	0.370312299	0.646861937	0.738797413	0.253756431	0.377449773	0.379353679	0.373763412	0.178349733	-0.398260357	-0.289165154	0.164631333	0.182592209	0.805297624	0.567316133	0.607998199	-0.048546248	0.307465162	0.314689636	0.880214891	0.150262573	0.45152651	0.532228238	0.55620763	0.372929313	0.231095355	-0.104617657	-0.265779181	0.186905827	0.6809756	-0.107563563	0.361290619	-0.077301036	-0.105415891	-0.081603822	-0.308597963	0.376325731	0.375553161	0.376519405	0.080051199	0.471383845	-0.422554886	-0.251641222	0.47419628
'ADM'	0.901288343	0.64576797	0.79541628	0.926952387	1.030929968	0.64461133	0.63090526	1.007872023	-0.213358513	0.594605218	0.643732994	0.644761088	0.910856814	0.623023005	0.737168085	1.027442776	0.345707727	0.700995808	0.946818011	0.403829326	0.710350795	-0.404979341	0.833823918	0.799913846	-0.327109135	0.9025773	1.002389229	1.029954191	1.030635796	0.634988664	0.335554474	0.846430739	1.06116879	0.906449208	0.599815676	0.775279576	0.670221354	0.926051677	-0.224626559	-0.199708833	1.023174761	0.918731536	0.639307837	0.639374102	0.629054423	1.57047638	0.535444041	0.322559777	0.951978908
'ADM2'	0.830396284	0.474046654	0.292370939	0.854250436	0.351653223	0.472895306	0.462492909	-0.062312818	0.110814203	0.284816486	0.471643222	0.473237323	0.839277297	0.744118399	0.523914984	0.349991017	0.323068429	0.794936793	0.387334795	-0.076334533	0.109798546	0.089338309	0.033258895	0.033122774	0.197187629	0.625221799	0.682241453	0.686337397	0.453568428	0.465628635	0.26319413	0.814655903	0.596408843	0.877433896	0.470976258	0.7457835	0.630427757	0.629025188	0.691349452	0.707771661	0.337920059	0.846444025	0.468852177	0.469500068	0.262111189	0.300950965	0.242772112	0.291294493	-0.086990245
'ADNP'	0.593542548	0.118214326	-0.834836592	-0.406543422	0.771201921	0.335208032	-0.203967316	0.895752855	0.902546254	0.721244898	0.257908687	0.469884515	0.685261669	0.394708343	0.360949733	0.848084961	0.148507622	0.649184769	0.530846095	0.372053564	0.053469234	-0.511968015	-0.562429894	-0.604087839	1.309453977	0.32505888	-0.356873746	0.050630326	0.466128446	0.227663026	1.985326744	0.207152057	1.027103742	0.928172312	0.467981299	0.761818386	0.894532488	1.603401216	0.116218324	0.471925975	1.485374107	0.187598385	0.526181422	0.483039552	-0.124767054	0.462299337	0.207162284	-0.954221189	-0.031160876
'ADNP2'	-0.00172129	0.358133118	0.590436388	0.000888707	0.280014183	0.356985341	0.348812956	-0.293428338	0.328884712	0.596946942	0.355480975	0.357457136	-0.000909518	0.323603677	0.666910381	0.278544446	0.251626031	-0.013793312	0.196844584	-0.006909313	0.501210057	-0.765206747	-0.097214689	-0.094921147	-0.861317214	0.176860484	-0.301998916	-0.600913582	-0.31260753	0.35130899	0.228282486	0.099958794	-0.59604144	-0.358299007	-0.046354667	0.082341512	0.057725744	0.509337261	0.313132208	0.333062316	0.265650562	-0.002053097	0.353792971	0.354833465	0.018614719	-0.257325029	-0.438518142	1.060849122	0.122601467
'ADO'	-0.284936448	-0.015060072	-0.151915165	-0.289557001	-0.730442684	-0.016196349	-0.017189028	0.923839389	0.041910961	-0.047984711	-0.018512961	-0.015306725	-0.28687108	0.870910327	0.948504255	-0.729197666	-0.305328464	0.240099767	0.745077062	0.628319829	-0.234697553	0.491223059	-0.235807796	-0.253280661	-0.265933916	0.625206703	0.471745276	0.455561233	0.653520389	-0.016752534	0.048489625	-0.241990763	0.416751991	0.288399135	-0.13495137	-0.235084838	-0.291677248	-0.07021128	-0.6667224	-0.637704312	-0.753698804	-0.290843112	-0.016649631	-0.01434512	-0.329647003	-0.183522102	-0.891283095	1.22472373	0.427238584
'ADORA1'	0.225829816	0.110790172	0.551924083	0.234249245	0.829612132	0.109650017	0.106236158	0.344311059	0.240785746	0.744990938	0.107607315	0.110398738	0.228848205	-0.077653415	0.481069254	0.826665812	0.380874165	0.421567048	0.656612021	0.798183932	0.630200697	0.781260479	-0.056020143	-0.082714001	0.058165294	0.671100637	1.110670937	1.229891267	1.145175742	0.107367182	0.483950917	0.965095535	0.894242783	0.897795859	0.266913649	0.885434224	0.615563311	-0.30153408	-0.060984013	-0.037584042	0.820085233	0.229977165	0.108273045	0.110151297	0.227723026	0.236926032	0.510209802	0.473081737	0.237948194
'ADORA2B'	0.750845172	0.58394035	0.693406758	0.772668366	1.055202326	0.582785614	0.57026902	0.894512142	0.744368686	0.11925069	0.581772712	0.583004594	0.758954759	1.434146176	1.255930179	1.051649922	0.833375163	0.914827582	0.80744787	0.559816513	0.891287499	0.977473613	0.704423374	0.686023054	0.754056398	0.451640772	0.704808401	0.489042624	0.761291844	0.574011216	0.343816756	0.783445121	0.670509252	0.915746494	0.782393662	0.716811026	0.606160165	0.804702975	0.828316496	0.843468361	1.047660727	0.765327015	0.577935911	0.578211588	0.526238187	0.845499183	0.990741271	1.041242073	1.184092436
'ADPGK'	0.528634586	0.819934913	0.886330087	0.898159299	0.370885902	0.178884558	0.208309447	0.97219213	0.551430758	0.466364916	0.91434533	0.724583104	0.503975441	-0.004934003	-0.032385642	0.55447256	0.431973252	-0.226724549	0.260539029	0.616544891	0.927372468	0.059151663	0.359575555	0.361873486	0.768839466	0.645412198	0.800658156	0.971112904	0.918653718	0.96303118	0.500565315	0.532654942	-0.181338017	-0.019754273	0.088235409	0.115569119	0.033705483	0.819922015	0.464531436	1.055697061	0.187690676	0.431714317	-0.009315671	0.852749845	0.484681957	1.038018228	0.647095054	0.73630484	0.929614684
'ADPRH'	0.271322416	0.84777326	0.342391069	0.837031786	0.241670051	0.347274948	0.37347586	0.76563596	0.304452831	0.439954646	0.523212884	1.160541755	0.596396297	-0.521002346	0.185349592	0.957842961	1.320861809	1.725756733	0.630836243	-0.027978591	0.448537501	1.671055514	1.191954997	1.165783695	0.458218522	1.043895736	0.440293384	0.424839478	0.220320212	0.362744296	0.360630928	0.533353728	0.217595845	0.706650647	0.340493773	0.196914841	0.347937558	0.819930006	0.372178806	0.529749639	0.437645527	0.126444279	0.76392346	0.20020438	0.822527085	0.699255379	0.660748005	0.901654276	0.416855813
'ADPRHL1'	-0.195567166	0.495524753	0.534489893	0.384174371	0.966139654	0.3922034	0.48074242	0.070378934	0.57694425	0.607880689	0.645202391	1.170261854	0.465243302	0.401091492	0.677343677	1.212334874	0.616211962	0.228681524	0.207160004	0.80718461	0.977167137	0.31248925	0.345343414	0.376157231	0.40284762	0.006702916	-0.24876321	-0.229138736	-0.211804683	1.016433677	0.758187324	0.851373475	0.679832818	0.193203782	0.175538113	0.203229733	0.415437112	0.557540445	0.622871053	0.139262646	0.241607626	0.774551718	1.549291879	0.819656258	-0.393836687	0.565486003	0.552916556	1.033365758	0.732552951
'ADPRHL2'	0.350149328	0.270119271	-0.511379546	0.361742663	-0.217507092	0.268974206	0.262495083	0.421436791	0.546448709	-0.447957374	0.26727828	0.269544542	0.354373272	0.868464262	0.594631586	-0.217640158	1.108929271	0.849218853	0.71302722	-0.029355709	-0.471016166	0.092615767	-0.204010016	-0.225486795	0.631041484	-0.367589052	0.071387357	-0.127423455	-0.068497893	0.264505395	0.170654903	1.018878801	0.492935259	0.187052994	0.260716191	0.935360376	0.263301744	-0.438149395	-0.607152816	-0.578687226	-0.236249136	0.356743803	0.266427823	0.267766422	0.357014098	0.453701224	-0.294689894	0.72142643	-0.399672165
'ADRA1A'	-0.429621914	0.35144109	-0.150846175	-0.43793632	-0.286060568	0.35029352	0.34224988	0.107900927	-0.299038367	-0.504761992	0.348774588	0.350772807	-0.432959596	0.734091749	0.841333708	-0.286009454	1.113044347	0.824276504	0.882808363	-0.056965984	-0.224228523	0.981474966	0.626727673	0.66370854	0.261429292	0.269646605	0.250210737	0.075807245	0.183305046	0.344708983	0.767490748	0.95911876	0.56109841	0.67533359	0.812071173	0.879886079	0.681054046	0.290801273	0.655948131	0.672698682	-0.305405915	-0.438376592	0.347150267	0.348213427	0.205198458	-0.325303164	0.457440525	-0.046940199	0.697518311
'ADRA1B'	0.212260299	0.330895591	0.242704658	-0.114728761	-0.03721626	0.603878149	0.06165014	0.065783232	0.005789789	0.748517244	0.08063185	-0.142638264	0.24986218	0.512268188	-0.238998153	-0.243707034	-0.258358946	0.440139543	0.192087045	0.34271913	0.486293867	-0.028807266	0.72415169	0.763499098	0.550239759	-0.167770978	-0.066234969	-0.004622949	-0.169619955	-0.149268638	0.334809935	0.401301425	0.80984057	0.491263869	0.797199302	0.598778972	0.829818818	-0.739692701	0.324161864	1.165138095	-0.100007933	0.295141714	0.868099185	0.350956887	0.455358195	0.167615408	0.796362386	0.372412344	-0.27412539
'ADRA1D'	-0.043421138	-0.983445092	-0.896476999	-0.463102748	-0.056995194	-0.333047159	-0.21184661	-0.01315742	-0.149236948	0.679675855	0.033054557	0.041308079	-0.431575084	-0.190347531	-0.492517418	0.351294335	0.133659555	0.061310483	0.067799155	-0.1581323	-0.391522715	0.523975454	0.851334336	0.849804555	-0.400916047	0.076454817	-0.272014068	-0.486856686	-0.671562238	0.035854189	0.5218097	0.083338088	0.78170063	0.627224237	0.839489382	0.991922363	0.771018513	-0.434887878	-0.11062384	-0.164744298	0.703038254	0.026506473	0.264840039	-0.098250897	0.244265278	-0.519869317	0.014312041	0.391992478	-0.116349849
'ADRA2A'	0.250065013	0.102954628	0.360677477	-0.334604862	-0.232450173	0.121649044	0.43379939	0.257680179	-0.188869167	0.518316286	0.364033819	0.322535964	-0.508724016	0.768273747	0.65957926	0.099855951	0.598561837	1.068755954	0.319462327	0.404868893	0.482173945	0.188896684	0.394774553	0.389188611	-0.218436657	0.544781939	0.722104898	0.695338152	0.612690591	0.936962847	0.834313169	-0.611698837	0.067768274	0.632580096	0.358592392	0.513775954	0.498052275	-0.407867175	0.149983527	0.414789451	0.410053602	-0.232829006	0.556347985	0.454517021	1.045948433	0.664227959	0.773689991	0.537481728	0.174594149
'ADRA2B'	0.446484013	-0.401316194	-0.577061329	-0.362059881	-0.955110487	-0.199624778	-0.733184218	-0.05757574	-0.147168569	-0.064500777	-0.406120482	-0.258662508	-0.432141466	-0.134210743	0.205268734	-0.506920506	0.643684683	0.009177695	-0.502465287	-0.249567933	-0.445085803	1.142453232	1.031180429	1.026666522	-0.11618259	0.397491476	0.489834781	0.521931487	0.768874561	0.076841434	0.373417621	0.043987013	-0.366927722	-0.325206219	-0.523656275	-0.193156238	-0.481227205	-0.860244999	-0.597542449	-0.356201384	-0.294947469	0.182301827	-0.767688777	-0.33549645	-0.283791711	-0.380642725	-0.225994945	-0.00117256	-0.394816757
'ADRA2C'	0.508162114	0.955996536	-1.778269377	0.523789553	0.492202482	0.954830336	0.935155909	-0.038540891	0.578154987	0.781719986	0.954627204	0.95463276	0.513918347	1.019739075	1.025923226	0.490162668	0.105637498	-0.652156598	-1.679871162	0.98150772	1.099717416	-0.666229379	0.553995446	0.54061825	-0.129154021	1.955092242	1.545071195	1.452135396	1.264796345	0.94095137	0.309377137	0.387077963	0.564015651	0.549574296	0.077019403	0.348869682	0.305074713	1.605535537	0.973300788	0.987107948	0.479706219	0.517866942	0.94724989	0.946265401	-0.546228183	0.721702374	0.429020557	-0.295990966	0.221759678
'ADRB1'	0.333681194	0.161081038	-0.474865752	-0.022179806	0.697767399	0.104210922	0.533995561	0.511566511	-0.121063223	-0.111854806	0.006060475	-0.355535907	-0.270841082	0.549584142	0.039614305	0.591545795	-0.415178313	0.280082359	0.128217506	0.253846355	-0.194800554	-0.427906602	0.274618741	0.252377721	0.32203848	-0.650199441	-0.617706668	-0.344086859	-0.313451159	1.539123639	0.62711692	0.728842599	0.517532646	0.793887019	0.290323178	0.459925906	0.459709116	-0.196005437	-0.175085656	-0.065640147	-0.080915973	0.232304142	0.108100782	0.441133761	0.083958605	-0.171878575	0.580982812	-0.150059076	0.523725215
'ADRB2'	0.421871561	0.388854472	0.491050214	0.435295981	0.698538386	0.387705748	0.378942328	-0.055639269	0.397645824	0.724738098	0.386268246	0.388143147	0.426791013	-0.053429965	-0.006893425	0.695944217	-0.05873579	0.680426676	-0.157491242	0.43418892	0.526574602	-1.13956301	-0.732820985	-0.72154852	0.480665862	0.44849507	0.709234829	0.22173199	0.358958559	0.381607904	0.408757031	0.515006358	0.230742727	0.206114936	0.192680115	0.467623581	0.487779858	0.514565939	0.805823617	0.821184099	0.687857976	0.42987783	0.384287896	0.385224336	1.465168401	1.216492184	0.62281412	0.244501193	1.974850243
'ADRB3'	0.405631089	-0.164502508	1.057143523	-1.000919837	-0.807005225	0.200260149	-0.222134594	0.465058864	-0.868540807	0.075733366	-0.113364925	0.180630785	-0.113747925	-0.007080494	0.286786669	0.648740651	-0.598926147	0.012895426	-1.456627947	-0.821564636	0.262267777	-0.089245593	-0.658001184	-0.643220611	-0.178861141	0.507305639	0.043341631	0.452643511	0.541737609	0.6398814	0.153937153	-0.236118315	0.147113893	0.289864562	0.562130208	0.462616343	0.463933297	0.447270199	0.078072744	0.469726977	-0.407706281	0.075823674	0.320253147	-0.175638693	0.384813058	-0.455281853	0.367778189	0.163663028	0.032512209
'ADRM1'	-0.860457694	-1.13907628	0.113750734	0.583169673	-1.092610469	-0.511978795	-1.162047735	-0.159928615	-1.324651318	-1.589807697	0.54050212	0.04845805	-1.085734476	-1.21465545	-1.39869074	-0.60202182	-0.828256766	0.420675832	-0.865924838	-0.936835557	-0.332197568	-0.158136291	-0.257706706	-0.252093482	0.538867435	0.170854663	0.242329688	-0.311332345	-0.331736612	-0.840644211	-1.109702917	0.036829013	-0.073493449	-0.020422822	-0.52138633	-0.058831036	0.040277236	0.62235212	1.100922176	0.269301805	0.329186883	-0.562122983	0.289438455	-0.132363098	-2.072521258	-1.53231538	-0.833946586	-0.127024753	-1.136431906
'ADSL'	-1.881024644	-0.468578782	0.107113163	-1.732265839	-1.030636235	-1.18074652	-2.1159536	-1.878030024	-1.705472491	-1.123389327	-0.383052016	-0.600282668	-1.478402249	0.846032805	0.898471308	-0.355315397	-0.811203736	-0.25506183	-2.327616104	-2.590776415	-1.477084199	-0.01404247	-0.604452115	-0.642764206	-1.813930589	-2.686241285	-1.940879663	-1.80471865	-1.82524602	-1.746247339	-1.226210319	-1.255026347	-0.741809531	-0.673760088	-1.417790905	-2.38336209	-2.276178508	-0.634141312	-0.949921796	-1.309659074	-1.302724598	-1.007449216	-0.997341933	-0.788543211	0.44784262	-1.202449917	-1.520756794	-0.66578131	-1.187461343
'ADSS'	-1.890458612	-0.520497958	-1.059526271	-1.967830969	-2.53565899	-1.105940627	-1.30891718	-1.218237791	-1.334117357	-3.480892978	0.065873462	-0.396498186	-1.475250444	-1.097629245	-1.088023874	-1.94595837	-1.109751138	-0.920710238	-1.165801436	-0.726625419	-1.542008932	-1.110680026	-1.115326264	-1.115322001	-2.166586238	-1.30692457	-1.39282312	-1.392510593	-1.389619397	-2.165641254	-2.343207832	-1.098811113	-1.662255293	-1.622977488	-2.768870162	-2.11887918	-2.614977309	-3.050285476	-0.596846828	-1.609741823	-1.461426186	-2.228540866	-1.387563711	-0.275566915	-3.080815818	-1.240788051	-1.401129318	-0.875183598	-1.202819089
'ADSSL1'	0.718898885	0.789612638	0.613617164	0.4254109	0.728906933	0.987633585	0.466380612	0.022989351	0.022142628	1.419232885	0.764051889	0.506686357	0.494599346	0.463981434	0.436865722	0.184178016	0.315881425	0.890218313	0.685956334	0.43585234	0.403737387	0.703051866	1.049461503	1.051092882	-0.226792551	0.463598847	-0.044470786	0.0865867	0.262201526	-0.036146323	-0.425175744	0.118432674	0.321002432	0.407446403	0.206134717	-0.154129736	-0.058264591	0.729351847	0.963807671	0.781805275	0.775580915	0.565699911	0.739546738	0.609225268	0.186231333	-0.05092871	0.336564162	-0.664756238	0.309828924
'ADTRP'	0.571529808	0.643168569	1.017961663	0.309436368	0.646232551	0.182308226	0.288338278	1.008143747	0.246386527	0.167589996	0.742824838	0.264240454	0.882077858	0.00734393	0.271023069	0.524152242	0.254704123	0.135025044	1.075898691	0.488816274	0.682552073	-1.13500421	-1.098000234	-1.186391759	0.533874546	0.558393977	0.689083448	0.551635861	0.604588081	0.664891734	0.241435581	-0.01234205	0.009429375	0.775685999	1.006845544	0.84411106	0.658611407	0.756013626	0.843485959	0.213289823	1.199740855	0.316831505	1.08869898	0.904233461	0.534390824	0.570724568	0.856129789	-0.02077105	1.045079957
'AEBP1'	0.492485478	0.317745984	0.071399068	0.482176398	0.247088891	0.177127769	0.281982034	0.078125098	0.141070809	0.825491141	0.986533626	0.486964654	0.259070048	-0.419719682	0.123224114	0.476657095	1.344800794	1.24821842	0.892322335	0.446552668	0.693124046	0.192604161	0.744266561	0.749775399	-0.137486153	0.215406237	-0.175465839	0.08601786	-0.140855432	0.001134964	0.043522374	0.416381498	-0.047272718	-0.049168042	-0.183784887	-0.013442059	-0.241931832	0.418286331	-1.354673543	0.25401573	-0.39221222	0.77839258	0.968024914	0.590955049	0.317755295	0.703235475	1.112881145	0.861677479	-0.922698446
'AEBP2'	0.113907043	0.321940271	0.497892328	0.805982408	-0.44354246	1.084430791	1.431141554	0.380008167	0.361007884	0.33503173	0.315297282	-0.037925585	0.83201808	-0.872342923	0.139597574	0.85113975	1.035094505	0.828541917	0.314598688	-0.139152672	1.116925396	-0.907533897	-0.921198074	-0.928336033	-0.027161171	0.140146295	0.456443548	0.099667375	0.349132752	0.323826884	1.85704755	0.800351617	0.851618444	0.871901572	-0.225628268	0.06406962	0.052025565	0.082288261	1.276224932	0.027292887	-0.152387555	-0.937024918	0.252377798	0.507222239	0.006263185	-0.431765162	-0.992751662	-0.361078207	-0.717954973
'AEN'	-0.286115546	0.316025579	0.039353911	-0.290766202	-0.138194386	0.314879099	0.307516804	0.597598663	-0.227375893	-0.207271959	0.313283087	0.315398038	-0.288061613	0.552165884	0.536914751	-0.138540538	0.865512384	-1.001428358	0.364275651	-0.140609152	0.132834054	0.144719951	0.03545607	0.04962078	-0.465319495	1.384049536	0.705794342	0.01484085	-0.207204307	0.309780459	0.006852061	0.246896095	0.570589946	0.093115664	0.514957219	0.218741077	0.377238684	0.740684266	0.532465047	0.550360882	-0.156238441	-0.29204542	0.311995782	0.313178895	0.485531713	0.149098014	0.075507408	-0.111641973	-0.070642291
'AES'	-0.593129649	0.124680206	-0.125717198	-0.605618447	0.203425726	0.123539624	0.11985854	-0.10835767	0.39135669	-0.056438173	0.121527153	0.124272793	-0.598052904	-0.526758344	0.616196173	0.202161757	0.356210237	-0.385028677	0.174799622	0.196031445	0.741142832	0.922191657	0.456344399	0.369929909	-0.139361962	1.566324916	1.04783476	0.94310074	1.43004542	0.121066219	-0.190750411	0.009001308	0.106420408	0.403183658	-0.172956135	-0.00209288	-0.042357898	0.61498468	0.193907486	0.214943383	0.18838809	-0.605102842	0.122060704	0.123891911	0.48523866	0.03192069	0.34552208	0.22444335	-0.043651594
'AFAP1'	0.105435196	0.04010102	0.410882174	0.110780922	0.112607205	0.038963043	0.036909143	0.254202712	-0.819197817	0.208793058	0.036766488	0.039790908	0.10728609	0.059424067	-0.570226837	0.111587235	0.112605495	-0.931752351	0.082789904	-0.597482636	-0.375776665	-0.029066104	-0.439768314	-0.3717085	0.004438148	0.215784293	0.593534551	0.433408268	0.236344812	0.037650055	0.514674598	-0.187016549	0.233594388	0.093424318	-0.20833736	-0.184053146	0.298739428	-0.199591208	-0.799097214	-0.768851373	0.096770324	0.107212676	0.038104901	0.04022258	0.091113728	0.104478787	-0.088385785	-0.277774084	0.098527048
'AFAP1L1'	-0.894595393	0.135191497	0.746271432	-0.914780681	-0.166224461	0.13405059	0.130167285	0.097374	-0.100543177	0.305975143	0.132060997	0.134771991	-0.902442033	0.025283977	0.146051677	-0.166495306	0.288379251	0.559822222	1.364496973	-0.446758026	0.109812014	-0.082935985	0.252672615	0.236631743	0.114823033	0.506137747	0.267824003	0.376882791	0.458526352	0.131432972	0.277405217	0.158008167	0.217993128	0.372256576	0.64705106	0.136227824	0.451779794	0.035965757	0.266000539	0.286367785	-0.184515194	-0.912502691	0.132494522	0.134290126	1.136225379	-0.333106004	-0.042891794	0.76912057	-0.378667952
'AFAP1L2'	-0.495603251	-0.759211384	0.159072709	-0.505602177	-0.145830999	-0.760324729	-0.747000996	-0.529717501	-0.833705809	-0.102155518	-0.764260968	-0.758601951	-0.499580769	-0.327363069	-0.064282717	-0.146156634	-1.10836313	-0.075996084	-0.050924427	-0.895484288	0.1251763	-0.25726489	-0.33462043	-0.29936538	-0.332581824	-0.23703303	-1.107729303	-1.137754558	-1.008339238	-0.750671247	0.154906608	-0.231774128	0.064052633	0.106499818	-0.013244913	-0.225600897	-0.059761546	-0.573862539	0.032823326	0.05535325	-0.163942259	-0.505656717	-0.755316242	-0.750491265	-0.16122381	-0.478165981	-0.255029651	-0.10110931	-0.453164045
'AFF1'	0.730680842	0.039327057	0.712732793	0.015353429	0.984086291	0.599620267	1.168313955	0.687469663	-0.506558844	0.576919008	0.194114797	-0.341999721	0.537136932	-0.268042444	-0.3064569	0.48841377	0.056235342	0.374196405	0.305945282	0.42363993	0.418745041	0.577200611	0.945437341	0.933419681	0.168956626	1.054585279	1.24384219	1.011841874	1.232571309	0.661304596	0.964521637	0.324819722	1.45323825	1.866538327	1.577606909	2.048104807	1.990765711	-0.172817712	0.136323796	0.082391362	0.490463963	0.228914772	-0.094101193	-0.040648747	0.186702656	0.308974979	0.296388114	0.07763239	-0.153092832
'AFF2'	-0.349710295	-1.840846198	0.457474727	-0.355984539	-0.767841086	-1.841926213	-1.807793365	-0.783828865	-0.912620223	-0.06648844	-1.848216603	-1.838992431	-0.352273055	-0.258722605	-0.373476259	-0.766495591	-1.092683828	0.269976724	0.201032622	-0.331124838	-0.206042136	-1.07811999	-0.787471569	-0.760504145	0.57363826	-0.494454515	-0.182261156	-0.277329109	-0.466544571	-1.81743283	-0.91310476	-1.429197734	-0.48090606	-0.736110268	-0.643019459	-1.337150235	-1.183880544	-0.817736462	-0.794618406	-0.764414105	-0.79142633	-0.356891978	-1.828978962	-1.820490453	-0.339098608	-0.692567826	-0.539414082	-0.314971526	-0.415163884
'AFF3'	0.00990024	0.523144614	-1.616649658	0.012806937	0.347209589	0.521991752	0.510644781	0.464824769	-0.332569406	0.138233437	0.520846529	0.522278799	0.010824709	-0.165276667	0.253062988	0.345559322	0.093137705	0.0234277	0.42887458	0.031961636	0.260561715	0.158032202	0.269899747	0.245622246	0.077142482	-0.303056175	-0.478818718	-0.693406788	-0.957103123	0.514051464	-0.106375874	0.451995087	0.758678384	0.187968916	0.71557847	0.409131218	0.479389405	0.445803982	-0.878685011	-0.847701006	0.33343732	0.009797193	0.517588265	0.518069859	-0.53309991	-1.99516647	-0.011577452	-0.187156444	0.098426722
'AFF4'	0.554806311	0.146253825	0.021756532	0.935451243	0.757325528	1.155724248	0.69583214	0.795404645	1.207812901	0.97457425	0.434697632	0.84755524	0.168345848	-0.288818352	-0.040219928	0.844980385	0.132809577	0.394045058	0.49728509	1.760461831	0.587374009	0.488410307	0.580013438	0.570380506	1.174651745	0.28869865	0.196488484	0.326403136	0.388612845	0.772343673	0.701136376	0.613312846	0.516370444	0.719751344	0.564617924	0.434418905	0.86906015	0.400116935	0.29475572	0.261672585	0.626835511	0.906169969	0.444214164	0.231565377	0.630052404	0.300916766	1.127797165	0.483059873	0.663296746
'AFG3L2'	-1.32928297	-1.781421482	-2.653689096	-1.430655752	-2.203602558	-1.778030524	-2.694982778	-1.878736688	-1.947425587	-2.043883905	-2.3994512	-1.920464896	-1.456067941	-1.889084301	-1.797909671	-1.131389453	-1.511426926	-2.616532833	-2.471577233	-2.606702115	-2.671655299	0.129310358	-0.899118102	-0.955148079	-0.569051613	-2.942715935	-2.84611635	-3.700455441	-3.252409641	-2.331195196	-1.577252022	-1.923420049	-2.454281436	-1.983245177	-1.843663913	-1.855878045	-1.856443634	-1.275024124	-2.826873616	-2.43177822	-2.77526613	-2.517818803	-3.178999279	-1.493258853	-0.946436169	-0.999500145	-1.429994116	-0.23157332	-3.799946099
'AFM'	1.260765029	0.572266296	0.529566503	1.295606596	0.485415238	0.57111192	0.558819918	0.78487043	0.696281883	-0.45379247	0.57007361	0.571343971	1.27381943	0.882965557	0.892036882	0.483393659	-0.014028027	0.530646246	0.129468819	0.429633185	0.669660631	-1.314686149	0.378538555	0.340434865	1.363294466	0.647335785	0.337081786	0.50237112	0.596602082	0.562497688	0.535530757	0.593942805	0.703537851	0.755557167	0.616971433	0.540899033	0.598132673	0.648367811	1.020071487	1.033444857	0.472859244	1.285284224	0.5663479	0.566663117	0.749209261	0.226303907	0.519763478	0.729325031	1.225566154
'AFMID'	-0.182424855	0.520799639	0.190567877	-0.932650531	-0.837109625	0.000595206	-0.280545231	-0.605544809	0.164744114	0.941515968	0.227426643	-0.33929334	-0.040030032	0.307113608	0.150853331	-0.04624709	-0.045836011	0.358602589	0.42219285	0.369299614	0.228620302	0.442146163	0.684743805	0.698233605	0.107961997	-0.379704706	-0.036862342	-0.02058847	-0.059039675	-0.176832723	0.066291843	0.386738911	0.25262243	0.81857635	0.592319897	0.651140831	0.606034909	0.347569602	-0.594844672	0.489401965	-0.080292063	-0.584315921	-0.785344184	0.056212867	0.187572706	0.039149916	-0.463519616	0.834071844	-0.018638098
'AFP'	0.92325371	1.238029125	0.591560567	0.11234647	0.003849232	0.076802515	1.136680775	-0.059966645	0.434188385	0.35145896	0.516805385	1.132152457	0.401952961	0.177693807	0.748601911	0.018460389	1.159463525	0.279970495	0.615054917	0.512974318	0.459219318	-0.500853351	-0.106304517	-0.101714461	0.03112692	0.610414078	0.334822918	0.607035911	0.672660094	0.437688981	1.016322268	0.686873119	0.636372735	0.756122973	0.268653418	0.656007106	0.260550366	0.968908862	0.748244868	0.578043365	0.765495089	0.150111802	0.689854449	0.866470509	0.244367573	1.052609434	0.92658165	1.224590794	0.957004064
'AGA'	0.483754676	0.48951108	-0.160537153	0.696074723	0.947971098	0.484978777	0.62450187	0.750789691	0.06357932	0.064725317	0.64588875	0.563302252	0.446319871	-0.111261234	-0.254521284	0.407238815	0.733868687	0.472838547	-0.128857384	0.838460739	0.519924009	0.182271904	0.576145357	0.611060888	0.460728254	0.788900949	0.847603387	1.380390617	1.068895647	0.272739243	0.616973788	0.553549697	0.753424435	1.133074278	0.632956359	0.726593022	0.797056119	0.276969357	1.019838557	0.62016675	0.539897645	0.743198706	-0.152800301	0.674905444	0.68779031	0.543226789	0.580300946	0.22243698	0.532594495
'AGAP1'	0.870448991	0.981952938	0.667172861	0.895325698	1.584637135	0.980785938	0.960612147	0.385753469	0.450830576	0.502177382	0.9806393	0.980559301	0.879718405	0.21628485	0.118557017	1.57966232	0.790835356	0.36792219	0.775949489	1.054408845	1.013675919	0.719328127	0.800323389	0.800231084	0.396341978	0.156883222	0.418804228	0.381556696	0.555375511	0.966550854	1.359205963	0.479040539	0.680063475	0.581734705	0.919102513	0.434237081	0.624510534	0.623342329	0.759327935	0.775119656	1.581754814	0.887285137	0.973014982	0.971942578	0.75771585	-0.142123241	0.685798491	-0.29866665	0.441047725
'AGAP2'	-0.681622878	-0.406156473	0.021239927	-0.277643987	-3.66487797	0.044988631	-0.13243365	-0.006941524	-0.480428415	-0.349565338	-0.234940115	-0.791505656	-0.047089219	-1.716383657	-0.695337709	-0.407314383	-0.374378103	-0.902164737	-0.400598317	-0.309117791	-1.160244953	0.121588822	0.529531128	0.546513889	-0.469049448	-0.15114804	-0.260946472	0.168158768	-0.276367876	0.163498463	0.05095419	-0.06412954	-0.083371229	-0.029139574	0.149091416	-0.110219719	-0.097008971	-1.996465714	-2.500620431	-0.650700285	-0.519587228	-0.069112222	0.290073312	-0.614436753	0.33735561	-1.218502121	-1.269866807	0.255070579	-1.138152208
'AGAP3'	0.484979851	0.015293	0.26150414	0.500015441	1.218213829	0.014155788	0.012579159	0.504130192	0.112839254	-0.069826739	0.011905239	0.015011428	0.490511279	-0.880378455	-0.34860157	1.214223469	-0.164060099	0.37156328	0.310477429	0.713575318	0.87120124	0.828388105	0.667237222	0.666167803	0.21030697	0.750478102	0.560139643	0.744397506	0.833337333	0.013183163	0.37605342	0.110825015	-0.473711411	0.135823725	0.099872828	0.092428452	0.169112853	0.011021226	0.136455425	0.15802418	1.212106809	0.494228354	0.013479727	0.015681431	0.572813447	0.934168719	0.793658331	0.757545242	0.517269645
'AGAP6'	-2.21724534	-1.626437975	-2.42011687	-2.857467659	-4.074500412	-2.945974636	-1.900021413	-2.096332889	-1.850826518	-2.749608544	-2.70368709	-2.308578162	-2.531696231	-2.14497544	-2.125095172	-2.916368564	-2.307373945	-2.142389239	-2.306345692	-1.663576014	-1.840508375	-2.623375795	-2.6340884	-2.633915136	-2.490195319	-1.811110018	-1.816522615	-1.815590979	-1.811909527	-2.727315827	-1.90089017	-1.667267425	-1.564980757	-1.563161879	-1.566341141	-1.558146552	-1.553718642	-3.036151995	-4.263170072	-3.31374338	-3.874048146	-2.801806506	-2.723082093	-1.392319285	-2.184808742	-2.751792835	-2.62483984	-2.300081554	-2.048246617
'AGBL1'	0.04531813	-0.211862003	0.579414325	0.049129053	-0.140795864	-0.212992215	-0.210198705	0.471104911	-0.774435852	0.248241807	-0.215737162	-0.211882252	0.046586054	-0.138679743	-0.135378892	-0.141135027	-0.201884575	-0.233326285	-0.152614794	-0.142185301	0.313433765	-0.150090762	-0.289975798	-0.286944406	-0.030910895	-0.201595894	0.066341666	0.006067919	0.059557244	-0.210848301	0.134300505	0.164158362	0.073876956	0.349103637	-0.154852608	0.141936952	0.206320952	0.48667546	0.506118589	0.524258782	-0.158862812	0.045912255	-0.212001051	-0.209029965	0.298841472	-0.045094593	-0.33349879	0.375129095	0.262733746
'AGBL2'	-0.060184327	0.593313946	0.873118632	-0.059066906	-0.063948214	0.592158922	0.579461993	-0.068595653	0.744110442	0.51723287	0.591166421	0.592367408	-0.059939485	-0.052815042	-0.213639144	-0.064493841	0.408082948	0.02349648	-1.027330614	-0.19936832	-0.149382986	-1.125398666	-1.391515906	-1.391423969	0.222154267	0.640117854	0.5030585	0.396003115	0.610770928	0.583255919	0.81471085	0.772854933	0.7199576	0.718155735	0.9059523	0.706980323	0.690867648	0.516297194	-0.141673317	-0.117524967	-0.081338867	-0.061666931	0.58724042	0.587484349	0.799878343	-0.024214102	0.456944862	0.366000548	0.339816832
'AGBL3'	0.477265423	0.433570892	0.715118296	0.240390812	1.127239932	-0.176542471	0.645669202	0.749564252	0.861087421	0.400038395	-0.391318708	0.058191504	0.973523969	-0.209836118	-0.295552128	0.409134699	0.624338699	0.171664383	0.409833161	0.396525301	-0.026191616	0.335710243	0.295974207	0.322684914	-0.578283974	0.459754306	0.452564406	0.563088716	0.568785223	-0.659595078	0.699059097	0.264683261	-0.477164001	-0.189077354	-0.046097423	-0.139851684	-0.027320074	0.303609386	-0.032455724	-0.174307754	0.994704453	0.192712295	0.195216507	0.668901455	0.375224003	-0.307680633	0.394080205	-0.280729818	0.501850739
'AGBL4'	0.655913807	0.155267467	1.194333596	0.360932007	0.358134319	-0.364959975	0.859099858	-0.109945429	0.262209486	0.930640307	0.720321062	0.374331336	0.977696111	0.418320843	0.53232116	0.170348972	0.40249574	0.086581195	0.099875609	0.590341191	0.821172397	0.495006324	0.710813126	0.701863248	0.392889201	0.738587458	0.746583573	0.587500655	0.683389938	1.111562609	0.69090668	0.746150957	-0.39406954	-0.067913179	-0.052411073	-0.310749476	-0.022334038	-0.183616989	-0.532960687	0.904740967	0.477406644	0.063399524	0.114010461	0.631194922	0.249612197	1.013076165	1.198666328	1.055392362	1.215856126
'AGBL5'	0.57483937	0.18345062	0.38244169	-1.299579624	0.763315403	0.362204607	-0.119844925	-0.598629252	-1.865190428	-0.200713025	0.01961358	0.524967737	0.006319631	-0.14772359	0.14570323	0.662199205	0.467539925	-0.436691136	-0.953666403	-0.754496297	0.237880796	-0.162248815	-0.476184802	-0.50876159	0.102543335	-0.833033172	-0.641289882	-0.459101286	0.263045863	-0.121071967	0.079823022	0.418847057	0.286766975	0.352713843	0.283600098	0.274046262	-0.054281979	0.582007443	0.354353401	-0.306314734	0.633078657	0.734757428	-0.103021178	0.524832989	-0.147387338	-0.145167291	0.872961446	-0.626376715	0.582458302
'AGER'	0.237800893	0.553558126	1.344547423	0.38746286	0.774610157	0.58937831	0.440310584	0.262496347	-0.570290617	0.151664895	0.472769518	0.327993807	0.526141481	0.043760691	0.499570309	-0.138631567	0.917853397	0.196382581	0.562179074	-0.006556818	0.568225323	0.090716383	0.273815035	0.237421505	-0.229894381	0.613706006	0.405542237	0.635076121	0.546399631	0.497071566	0.588993258	0.564378855	1.213958412	1.061580794	1.258280554	1.286948236	0.984167839	-0.084222964	0.019749904	-0.394891825	0.202970143	0.214715051	0.453179723	0.076260094	-0.187658872	0.641437151	0.624667493	0.801723173	0.753561546
'AGFG1'	0.727269675	-0.153414248	-0.695314575	0.56564051	0.904649463	0.489227941	0.174594724	-0.098781713	0.78584509	0.634155054	0.326714311	-0.123268603	0.486957095	0.337261143	0.254891863	0.680341077	0.008708182	-0.334421879	-0.149794786	0.919474342	0.388882654	1.030495581	1.1123149	1.09887372	-0.316891836	0.272274142	0.579999575	0.557569197	0.489401225	0.51210734	-2.116124397	0.044600815	1.144173745	1.006010917	1.066056749	1.311952838	1.174043276	0.510184224	1.040191226	0.351195719	0.596725024	0.511942317	0.80613759	-0.229787481	-0.709161073	-0.188743857	0.840399896	0.383736596	0.142700295
'AGFG2'	-0.213347887	0.307515996	-0.137105459	-0.312300376	0.330272262	-0.556660962	-0.443181302	-0.64606314	-0.06150822	-0.055858617	0.723514492	0.134256479	-0.44068217	-0.102811094	-0.206004041	0.528612996	0.565843404	0.236740259	0.010361169	0.169944154	0.103177261	0.282238032	0.292220241	0.308769999	0.330272423	-1.762635772	-0.693633251	-0.780062853	-0.548261275	1.106724699	0.728812972	0.312161867	0.454631115	0.600736215	0.894061447	0.846598449	0.591082627	0.194956207	-1.018048477	-0.594869393	-0.031121942	-0.447371363	0.313197683	-0.063850849	-0.595197091	0.323927676	-0.030772651	-0.729525195	0.181874744
'AGGF1'	-0.286157279	0.519186251	0.087394062	0.325000624	0.73867042	0.311610681	0.46542145	0.089477396	0.202285054	-0.132450679	-0.271942306	-0.001732011	0.139738059	0.126321551	0.125437738	0.45264344	0.16172012	-1.867570382	-0.126738725	0.206250142	-0.330088056	-0.103356005	0.912035873	1.014654606	0.666646747	0.618442876	0.341213346	0.303890562	0.212004264	-0.363702368	0.073644726	0.377897087	0.095900378	0.182772632	0.484343741	0.524425092	0.26427018	0.10813554	-0.199690201	-0.001075923	0.099253508	0.358287574	0.37276815	0.313119727	0.264005936	0.914824361	0.182271785	0.004823817	0.491007062
'AGK'	-0.210404319	-0.038627113	0.058288835	0.377413956	1.225096653	0.29571137	-0.129834101	-0.174614432	0.100096077	-0.471101405	0.194391253	-0.209292762	0.583223463	-0.175711409	-0.174032635	0.346446815	-0.273330129	-0.151245706	-0.249435416	0.762489895	0.138399275	-0.082628996	-0.082443561	-0.082457099	1.290680815	-0.065079161	-0.032229532	-0.032825156	-0.032482397	-1.499005185	-0.917146801	0.109429747	0.338226783	0.169323512	-0.33523273	-0.668130046	-0.494704042	-0.555387398	0.159719574	0.42225828	0.182630705	-0.172615371	-0.320806341	-0.405022888	1.497312328	1.418893407	-0.050507148	0.518748072	0.5859791
'AGL'	1.121070644	0.757191146	0.922652529	1.152345781	0.333556965	0.756031072	0.740181379	0.876965239	0.537107633	0.724972831	0.755395246	0.75605608	1.132770396	0.754264895	0.643179989	0.331943377	0.483593974	1.003967838	-0.049063551	0.557284767	0.56764829	0.612181626	0.404177247	0.395355685	1.716045952	0.520287257	1.022294004	0.978903874	0.791190795	0.744879693	0.532043877	1.725215789	1.762560461	0.756665714	0.791512911	1.591041797	1.382113084	0.775851304	0.647760028	0.664586522	0.319664546	1.142840071	0.749909778	0.749598649	0.384010791	0.542819423	0.974418136	0.172225009	0.889240064
'AGMAT'	0.860309987	0.303258055	0.176228857	0.151932871	0.680020539	0.038960152	0.748506698	-0.05915029	0.503151291	0.06341514	0.940261365	0.398605241	0.862725849	0.848450459	0.368719159	-0.165377606	-0.24935711	0.362437715	0.530591163	0.579517534	0.557088548	0.105570267	1.154758204	1.09856781	0.345150979	0.728766775	1.08539792	0.770135544	0.738187404	0.204896448	0.076104856	0.579291558	1.040467377	0.948159826	1.036617283	0.831545525	1.229262762	0.715608009	-0.250988813	0.410709221	0.37647002	0.80893247	0.287794705	0.297085085	0.936169105	0.333929758	0.618255259	0.829671359	0.253729763
'AGMO'	0.939539462	0.396201812	0.889200517	1.056293302	0.743443292	0.751007252	0.749247638	0.724855424	0.824226558	0.684723028	0.823934774	0.65465643	1.17074153	0.68009253	0.484139626	0.88035672	1.129363075	1.544826373	1.050023273	1.374120861	0.349167177	0.671560401	0.651481362	0.640702773	0.597992419	0.587621631	0.545363119	0.081689897	0.270490506	0.467337	0.52692747	0.85668873	0.00614072	-0.172119804	0.217088361	0.508024285	0.067444639	0.943667934	0.896485314	1.212128776	1.128187452	1.081274842	0.487446701	1.16255232	0.895188771	0.342001578	-0.033937168	1.672170456	0.734596617
'AGO1'	0.495638372	0.260862068	0.052048849	0.510946077	0.724723147	0.259717289	0.25341626	0.506531123	0.165980596	0.462233423	0.258001214	0.260297989	0.501273159	0.5799121	0.087284987	0.722058628	0.902725235	0.979455593	0.726108267	0.574804971	-0.046712678	0.560594295	0.88877933	0.879278944	-0.281083281	0.166882377	0.219758733	0.112344945	0.277056986	0.255375485	0.338061521	0.608552949	0.278043494	0.508092609	0.704568296	0.554461397	0.801545556	-0.235496962	0.237005517	0.257641687	0.714273175	0.50509668	0.257238849	0.258608803	0.009223007	-0.533578374	-0.171408187	0.67459328	0.44388788
'AGO2'	-1.293029768	-0.525026758	-2.748943039	-1.323387179	-3.40232253	-0.52614732	-0.517328966	-1.001185737	0.392658822	-1.757939666	-0.529573862	-0.524686736	-1.30474012	-1.273691993	-2.490239838	-3.393899079	-0.05265943	0.092514425	-0.308717166	-0.024416793	0.500642062	-2.718421542	-0.766250285	-0.706929778	0.783041069	-0.858000953	-0.900159397	-1.042011055	-0.830226389	-0.519706823	-0.346217172	-1.135834127	-1.069581756	-0.779476958	-0.865320824	-1.064825452	-1.187636094	-2.314633733	-0.564929121	-0.536855148	-3.449092458	-1.318779918	-0.522857653	-0.518825868	-0.323430836	-2.241509195	-1.428350543	-0.024820131	-2.272160297
'AGO3'	0.040368314	0.715945974	0.372048141	0.608901392	-0.025039203	0.570132217	0.93241862	-0.150891312	0.824837298	0.090710947	0.426130094	0.389910291	0.106427264	0.003145831	-0.271951664	-0.647640701	1.194943885	0.239957961	-0.07207886	0.385599211	-0.228060292	-0.529027251	-0.108928053	0.010193201	0.449928875	-0.17488099	0.554595494	0.467810731	0.37355729	0.182093007	0.294392298	0.926548023	0.852958781	0.850230406	0.851657898	0.84965118	0.847877843	0.29707948	-0.10959549	-0.01962879	0.856405601	0.504782577	0.829861967	-0.06639524	0.673847611	0.633891748	0.739624092	0.50932065	0.798066108
'AGO4'	0.101138399	0.41834687	0.597386335	0.675263652	0.526106393	0.640107207	0.127241223	0.553772126	0.32931764	0.56572835	0.267946319	1.053789704	-0.326199487	0.273115233	-0.123277083	-0.274917247	-0.032547345	-0.403404474	-0.232741588	-0.494998854	0.04588358	-1.295175118	-0.998550333	-0.904786361	-0.117804605	0.902147775	0.284204894	0.59148141	0.380802454	-1.17235401	0.799738861	0.883487152	-0.149119549	0.267084943	0.248959718	0.211535449	0.073453363	0.692047189	0.050495046	0.600573777	0.208317548	0.67137288	1.411612277	-0.067372067	0.583112708	0.389385913	0.087573831	0.184254709	0.430892263
'AGPAT1'	0.146556922	-0.289388312	-0.470431098	-0.28243855	0.311470312	-0.523489763	-0.219871464	-0.152697637	-0.446613048	-0.044742412	0.24637693	-0.689008339	-0.363315022	-0.671686402	-1.602269787	-1.072504034	-0.175678394	-1.061650511	-0.966059345	0.250124766	-2.025262988	-0.991560102	-0.482692217	-0.510509115	0.264517501	0.480823935	0.928922963	0.735187285	0.775624358	0.191676011	-0.26067527	-0.115542309	-0.02304795	0.171727766	0.208802719	0.335704077	0.444491836	-0.600954827	-2.150583472	-2.34989298	-0.035534458	-0.159179145	0.274068614	-0.296381916	-0.343241687	-0.129074775	-0.514780395	-0.345277355	-0.367410263
'AGPAT2'	-0.396904393	-0.265463543	0.021636876	-0.150855804	-0.484172364	0.13843819	-0.093273605	-1.339034382	-0.043467607	-0.724614312	-0.786800328	-0.668774539	-0.556872153	0.144709019	0.038801832	-0.227496232	0.771558134	0.057408984	-0.025307161	0.475839871	0.333794433	0.036934727	-0.338392359	-0.328251996	-1.672638493	-0.406019947	-0.080337687	-0.357593007	-0.238387844	-0.172679986	-0.507050509	-0.958370416	0.218900395	-0.40834237	-0.548270073	-0.762495458	-0.875143038	0.136244663	-0.10143974	-0.700759762	0.220097986	-0.945316413	-0.854815331	-0.153695782	-1.351911856	-1.464851141	0.355641348	-1.066373321	-1.646790635
'AGPAT3'	0.095428976	0.070989764	0.327762969	-0.663135843	0.024477378	0.413318754	-0.6399199	-0.609452666	-0.142156244	0.109892799	0.102705823	0.249611853	-1.243058385	0.038323557	-0.345404114	-0.378868304	-0.254802895	-0.052003415	0.082813869	-0.012184319	-0.376924941	-0.447114506	-0.422322425	-0.428043663	-0.8655836	-0.141642315	-0.078326352	0.057789779	0.133225365	-0.380004014	-0.684871412	0.225964543	0.747593997	0.53206925	0.15257608	0.414441964	0.363312926	0.649741091	0.11420496	-0.712424305	1.07094828	-0.030537849	-0.191690543	-0.392630377	-0.470942972	-0.231569216	-0.142495642	-0.011053271	0.485976665
'AGPAT4'	0.744410388	1.062275591	0.478616694	0.647715362	-0.285863564	1.42584102	1.878590209	1.551340244	1.302615807	1.153353791	1.475208378	1.202586491	0.619689729	0.719648448	0.871967449	0.983249257	0.370732197	0.050519578	0.558546733	1.229312516	0.386677405	0.897930374	0.560669071	0.552745006	1.059369488	1.229878616	1.106481078	0.818398792	0.44359149	2.838215463	0.629698304	0.652107497	0.596722807	0.621756287	0.881935699	0.90188951	0.922468393	1.283542981	0.616418553	1.121161092	0.703651827	0.227087086	0.586318718	0.467589802	0.806798129	0.872943381	0.331078133	0.391655588	1.284502159
'AGPAT5'	-0.241969977	-0.369687714	-0.169606143	-0.245493586	-0.422242462	-0.370813063	-0.36498321	-0.712971406	-0.853923822	0.498139523	-0.373901513	-0.369526396	-0.243487954	-0.176957845	-0.065972015	-0.421825474	-0.35745843	-0.533826854	-0.657771043	-0.016240327	-0.834789973	-0.375394561	-0.041186055	-0.045193633	0.326730031	-0.360351101	-0.051230186	0.013401926	0.114264093	-0.366503798	-0.234183793	0.339967364	-0.128828126	0.267207819	0.043217729	0.30513766	0.253941347	-0.821981297	-1.27692709	-1.24224946	-0.442786274	-0.247030882	-0.368663521	-0.365157874	-0.36854296	-0.495663402	-0.24364686	-0.004835945	0.144374078
'AGPS'	0.051671384	-0.31393659	0.331572864	0.055644508	-0.023947907	-0.315063657	-0.310306377	0.212975303	0.410538899	0.449126418	-0.318030767	-0.31383941	0.053000917	-0.048198759	-0.050090572	-0.024601	-0.402592308	0.37308371	0.104603907	0.859815283	0.413107122	0.032965166	0.079365907	0.098836686	-1.337796652	1.020274825	1.350036895	0.923074873	1.194998775	-0.311519292	1.181250548	0.710810295	0.552097318	0.39510064	0.374223779	0.64938527	0.597651752	0.61874007	0.079120467	0.101220993	-0.040986538	0.052390567	-0.313323307	-0.31000649	0.615542698	-0.848144082	-1.538185249	0.130491013	0.27298008
'AGR2'	0.538996966	1.027473422	1.532080979	0.858800807	0.206501993	0.915065614	0.622077644	1.627713108	-0.44164027	0.946084529	1.07826818	0.822339637	0.641032085	-0.20378532	1.150874503	0.754497182	0.498982739	0.273007314	1.611407289	-0.03275747	0.015314118	1.331816777	1.311788225	1.286912278	0.688686502	-0.944675735	-1.967417116	-1.866439313	-1.508440404	0.369443981	-0.276536065	0.20089946	-0.836689924	-0.934417479	-0.814375889	-1.492365565	-1.423151518	0.121496255	0.591335838	0.800866286	0.487791765	1.12117118	0.920267034	1.262745106	0.528108728	0.711622454	1.081307942	-0.299236427	0.140025581
'AGR3'	1.232526644	1.14155986	0.883904995	1.139039347	1.116387869	0.772881656	0.86520116	0.925428259	0.175663894	0.126586486	1.218617496	1.062032633	0.894379891	0.880483313	0.872172708	1.300917119	0.726499939	0.979256069	0.942590804	0.819843972	1.122895706	0.793788518	0.79658413	0.796471058	0.871030135	0.911974365	1.231474265	1.229833983	1.227811784	0.352493033	0.908356811	1.346605087	0.654346278	1.394844167	0.666156645	1.335700357	0.718604552	0.971368242	0.990827348	1.190991872	0.86737559	1.115912675	1.521439036	0.845923908	1.789608038	0.845779804	0.583359853	0.165762955	0.587448857
'AGRN'	-0.005290883	0.203488706	-0.937604017	0.206841097	0.041255805	-0.061918888	0.153538951	1.09927321	0.640955137	-0.047032979	0.525137374	-0.871117418	0.240900841	0.132282311	-0.521194769	-0.762494414	0.709629599	-0.247232354	0.054679844	0.340570452	-0.238562369	0.118048592	0.190341734	0.24243259	-0.279726936	-0.170793982	-0.343251135	-0.744202193	-0.588132314	-0.650702453	0.484931328	-0.045095133	0.12276276	0.268580186	0.259382845	0.125531879	0.117303362	-0.193286157	-0.306144683	-1.97280442	0.74923655	-0.304943718	-0.188903051	-0.521065134	0.544134854	0.070929761	-0.620824686	0.434996329	0.355427038
'AGRP'	0.802224923	0.320024364	0.474835387	0.283098261	-0.084383429	0.599000426	0.036863749	0.002667697	-0.350063296	0.293043386	0.794886661	0.613711478	0.377560029	-0.311653952	0.514658178	0.704870527	-0.350223344	0.597314312	0.180546039	0.009852618	0.159434881	0.413187437	0.664044754	0.665813056	0.500743704	-0.266963481	0.471220446	0.235302992	-0.036680742	0.781064341	0.51619176	0.569304924	0.400764564	0.350787071	0.370693161	0.307955399	0.495096589	0.204931714	0.188960829	0.455586458	0.08241184	0.639605715	0.87663966	0.30672737	0.391246217	1.045158415	0.88467142	0.400384646	0.390075635
'AGT'	-0.169143386	-0.902494085	-0.601189623	-0.894442993	-0.590051555	-0.063965562	-0.387949394	0.408982827	-1.016200461	0.829193772	-0.094977188	-0.023033202	0.390874977	-0.558644327	0.134921404	-0.391434358	1.349088931	0.58435768	0.663534229	-0.355014344	0.05877638	-0.563558507	-0.248981883	-0.288235956	-0.519426299	0.42647497	0.384882397	0.314430692	0.231487027	-0.522269777	-0.221032679	-0.308437775	0.221880189	-0.223504213	-0.128596967	-0.002756525	0.078621638	-0.210852796	-0.318072544	-0.100227092	0.165748767	-0.372072008	-0.271298333	-0.261176823	0.028140931	-0.040703591	-0.729777741	0.401475069	-0.444364431
'AGTPBP1'	0.259008344	-0.351361553	-0.078086585	0.459983813	0.40218471	-0.315061106	0.061373981	-0.134769935	0.63292488	0.774889135	-0.023320163	0.187197863	0.941114481	0.381252713	0.080952122	0.210088563	-0.074398816	0.295811118	0.233230874	-0.032848485	1.249041565	0.305092383	0.166378629	0.169780017	0.431066311	0.394552231	0.58220672	0.614232981	0.534784806	-0.049880632	0.539229755	0.147202028	-0.674227354	-0.64520129	-0.567884722	0.001013579	-0.062845374	-0.392146496	0.612862967	0.801413209	0.051139909	-0.002769216	-0.661558516	0.716956164	-0.34713924	0.190491329	0.092244956	0.004350881	0.146254508
'AGTR1'	0.532792768	0.869263037	-0.070979275	0.549049033	0.482785714	0.86809951	0.850093713	0.812805367	1.095087046	0.917326537	0.867707605	0.867999042	0.53878785	-0.437959266	0.88718314	0.480771199	0.817267356	0.816527349	0.81531498	0.309082646	0.752252152	0.469608946	0.471343011	0.471278359	0.355844246	-1.616571869	-0.45069183	-0.748674495	-0.139937938	0.855410518	0.483650727	-0.078154679	0.005119501	0.234193716	0.468923488	-0.082998399	0.239423876	1.084192645	1.174963433	1.186900207	0.470206578	0.542982429	0.861155653	0.860464933	0.826292781	0.468025164	0.387742363	0.946254739	0.452881185
'AGTR2'	0.38232777	0.426207193	1.198402374	-0.357708479	-0.001175331	-0.199237818	1.039922026	0.771114382	0.037035976	0.725272147	0.820147822	0.429427743	0.202527497	0.647172695	0.950637564	-0.027732708	0.662479743	0.508559756	0.823203886	0.870424879	0.352565303	0.724179592	0.631432058	0.620379363	1.276231239	0.586614909	0.569387927	0.705983961	0.565472164	0.502444103	-0.168965042	0.615995811	0.609119169	0.166242952	-0.450080439	0.830183791	0.786113206	0.542763311	0.711271301	0.538165058	0.359898752	0.696623719	1.016966884	1.052971239	0.87068425	0.780440794	0.326743966	0.517830526	1.167878041
'AGTRAP'	0.406399716	0.584706699	-0.154980354	0.419429137	0.126041161	0.583551941	0.571020602	0.740053893	0.173002034	-0.911973356	0.582540706	0.583770063	0.411169135	-0.280189575	-0.003700842	0.124985098	-0.760505146	0.06498527	0.101897627	0.133625153	0.21601969	0.578692915	0.912462138	0.923424898	0.232541673	0.912498918	0.249731079	0.575992979	0.440226378	0.574767027	0.399071495	0.529163016	0.375175427	0.510977438	0.448237232	0.480764982	0.45052948	0.338273409	-0.059342796	-0.035958047	0.110322505	0.414101435	0.578696612	0.578969694	0.814009696	0.210785566	0.155086753	0.490797031	0.127057374
'AGXT'	0.8745528	-0.291703263	0.14671168	0.899534278	-0.232133549	-0.292831015	-0.288501472	0.047775718	-0.481579477	0.477588551	-0.295749734	-0.29163166	0.883862009	0.411242167	-0.024511744	-0.232227318	-2.15090588	0.30228809	-0.146017289	0.102855234	0.529365293	-0.133270406	0.140635133	0.118496485	-0.284567506	-0.443714485	-0.346096708	-0.479850261	-0.648976801	-0.289591688	-0.00153439	0.52870342	0.803103976	0.814279428	0.521856014	0.480338346	0.139197808	-0.662342591	-0.307172743	-0.281489415	-0.251004312	0.891469726	-0.291253848	-0.288012337	-0.192171898	-0.282855755	1.051826518	0.193459255	-0.076868557
'AGXT2'	0.297282158	0.475988821	0.56405338	0.235436379	0.920847381	0.676439895	0.122118717	0.22951174	0.168424065	0.437436338	0.402254869	0.593727502	0.397660034	0.101269482	0.655805402	0.640502021	0.51362114	0.828392509	0.847217713	0.606269044	0.634856476	0.229547564	0.590528165	0.54197977	-0.138485994	0.673408259	1.126133143	1.032289014	1.524046675	0.545554787	0.157113865	0.521980855	0.635415956	0.251122647	-0.42685405	0.304352551	0.600813403	0.700693131	0.256146555	0.469962792	1.196582017	0.292008247	0.358849047	0.54283837	1.181342793	0.508786728	0.532562327	0.727199177	0.626070539
'AHCTF1'	-1.498439012	-1.913223414	-1.038882133	-0.550164746	-0.242739083	-2.349368773	-1.571790805	-1.299912723	-2.918222316	-0.863955011	-1.789596469	-1.16539279	-0.757775995	-0.690686183	-0.679326914	-0.442318755	-1.606543274	-0.996830628	-2.428585545	-1.807381231	-1.386679025	-0.460874968	-0.825759139	-0.792707662	-1.023821276	-2.649263543	-2.435965405	-2.501769863	-2.114445389	-1.031783734	-1.130429558	-2.042927244	-2.413556924	-1.926962823	-2.028707037	-1.936198431	-1.589336526	-1.409972491	-0.995638511	-0.906851229	-1.289315833	-0.646946695	-1.11197883	-1.319261416	-1.877957374	-0.489427702	-1.044752417	-3.423196468	-1.008211562
'AHCY'	-3.023734723	-1.309552808	-3.113660972	-2.581722075	-2.18189362	-0.942748868	-2.267636973	-1.775317838	-2.788105654	-2.253858648	-1.07690213	-0.680406851	-2.574305645	-0.496693931	-0.174328673	-2.733386241	-0.298493577	0.543474469	-4.049549312	-1.139322517	-2.951286216	-3.518246805	-2.477378752	-2.540694054	-3.343335603	-3.16614117	-3.639529526	-4.424516296	-3.399764431	-2.308552607	-2.094250287	-1.638822208	-0.239797859	-0.732815592	-1.07367471	-1.277327895	-1.454904486	-1.880161616	-2.741723458	-2.80149558	-2.877877467	-2.13444602	-1.801549252	-1.049915438	-2.847958548	-2.589729566	-2.28639351	-0.442006451	-0.659006416
'AHCYL1'	-0.738236877	-0.561624221	0.384174398	-0.349744196	-0.773413898	-0.036562174	-1.001500668	-0.757741777	-0.935535001	-3.297586464	-0.202557582	-0.370616704	-2.288860522	0.35098031	-0.076016015	-1.21110185	-0.115186796	-0.357883838	-0.783295136	-0.24684242	-1.363415477	-0.488884119	-0.155721281	-0.141247247	-0.775023961	-1.756261332	-1.946919969	-2.071996997	-2.198139996	-0.673935468	-1.365370828	-1.456005148	-1.335792248	-1.195281262	-1.224369204	-1.164744821	-1.374372454	-0.254453073	-5.600556111	-2.296733713	-0.888804159	-0.506592303	-0.041198784	-0.725845754	-0.739307813	-0.875303655	0.170665752	-1.581812783	-3.437807039
'AHCYL2'	-0.21326683	-0.037409356	0.28432262	-0.393196246	0.592867222	-0.69458621	0.217217556	-0.444360133	0.163104265	0.06021969	0.578088734	0.293010447	0.151581444	0.141791377	0.163561952	0.579792768	0.289530475	-0.998481309	-0.266197018	0.294752265	0.761203152	-0.339334525	-0.405515423	-0.44399254	0.169611304	0.794999992	0.560594508	0.805814935	0.68166853	-0.114695423	0.037830478	-0.429121336	-0.272369354	-0.358519072	-0.514823133	-0.500095609	-0.609879149	0.119685594	-0.452548972	0.45368593	0.056258435	-0.223840482	-0.143968921	-0.445682917	-0.682104607	0.217598808	0.002560552	-0.623937446	-0.238676531
'AHDC1'	0.647667837	0.042692428	0.254172727	0.444133787	0.846708504	0.830197042	1.456334606	-0.29343988	0.514495816	0.362009228	0.151017765	0.259233089	1.211961151	0.998790779	1.090996786	0.958019324	1.30895434	1.083631905	0.825181706	1.139814142	0.216328129	0.815457869	0.761111037	0.753616446	0.210591979	0.704947326	0.679860532	0.398480279	0.552101511	0.204907357	0.503292572	0.928578655	1.327546642	1.197787536	1.426394882	1.310228117	1.308360925	0.438094494	-0.04755974	0.498511939	0.620488098	0.518035212	1.193088784	0.062225826	1.009054444	0.264885435	0.526727676	0.743637966	0.318651464
'AHI1'	0.454814382	-0.136738042	0.34526552	0.446084672	0.553235488	-0.371388914	0.379860076	0.624540294	0.171748738	-0.125375514	0.111390542	0.712663964	0.435944383	0.063730574	0.142502087	0.428997981	0.518892246	-0.395412049	0.045900785	0.264960561	0.372905339	0.037919954	0.154705121	0.159089373	-0.130580799	0.159676307	0.153061653	0.305327502	0.386509812	1.373999852	0.007060474	0.059148093	-0.272563053	0.25538844	0.17080899	0.218824072	0.192887427	1.282151948	0.661941066	0.575438128	0.273947061	0.083217705	0.174190549	0.20209723	0.449854087	0.350686858	0.4602544	0.118869465	0.519100944
'AHNAK'	0.465394424	0.482932053	0.053369117	0.479929994	0.608104454	0.481780431	0.471207092	0.753608486	0.356410353	0.599727626	0.480547686	0.4821125	0.470735928	0.879725904	0.224991368	0.60575325	0.265759499	1.060726669	1.118610436	0.10209155	0.639257136	1.044238182	0.904709706	0.900393476	0.268875089	0.155678971	0.042990755	0.076696242	-0.321560528	0.474391853	0.285229382	-0.232999791	-0.421768096	0.105280361	0.418053141	-0.226738661	-0.122013193	0.386581317	-0.567044645	-0.538951051	0.596628182	0.474257405	0.477672087	0.478289883	0.703824036	0.549493433	-0.221304678	-0.304192798	0.418537528
'AHR'	-0.805855072	0.220921184	-1.563552634	-1.096413644	0.591002999	-0.335849571	-0.521502715	-1.176167121	0.10356625	1.779584303	0.55983654	0.710534785	1.23470536	-1.479261706	-0.31637648	1.422764845	0.390015924	0.446591504	0.975254171	0.249760727	1.677686743	0.106801569	0.378212329	0.3778365	-0.924502122	0.073976136	0.378399213	0.397763393	0.61617654	0.689104797	1.78603834	-0.491582434	0.439001664	0.482035736	0.308052846	-0.388354892	-0.222783551	1.356866677	0.66853725	0.132080914	-0.35134062	0.435969064	0.210706225	0.470302252	-0.71594906	0.244188579	-0.477175527	-0.892113356	0.099060548
'AHRR'	-0.222249807	0.59221862	0.00727201	0.73019084	0.655201102	0.739787102	0.360965341	0.215347174	0.628537498	-0.047759662	1.252297653	0.243395732	0.629871535	0.484956567	0.046153602	-0.739252527	0.406320196	0.229124283	0.478886556	0.279855647	0.361411378	0.012293019	0.333506731	0.336253305	-0.189992549	0.518512156	0.270122012	0.318818914	0.02729355	0.333609925	0.006747626	0.283588873	-0.403637973	-0.298777975	0.164354959	-0.071366675	0.137241439	0.449182295	0.064739187	0.385821812	0.850344571	-0.150172023	0.208584433	0.803103866	0.550267038	-0.205913069	0.133160174	0.701416651	0.131151321
'AHSA1'	-1.197699121	-0.046443502	0.844060849	0.115756016	-0.094867948	0.247624778	-0.09885041	-0.381327126	-0.050218445	0.64757961	0.03146057	0.450882615	0.204246709	1.013438305	1.092368141	0.818259018	-0.12316779	-0.211576036	0.071725192	-0.130014878	0.13765599	-0.287751462	0.381280179	0.352782047	0.020541889	0.491725156	0.538531899	0.510188488	0.416163234	0.494452243	1.188576792	0.225253164	-0.364770042	-0.33584084	-0.083662939	-0.298655543	-0.505076338	1.730571588	0.682214893	0.340831685	0.354920905	-0.978241196	0.072530236	0.829950812	0.795377091	0.483173618	-0.502690492	0.730977449	0.857223985
'AHSG'	1.028009263	0.812583733	-0.167361624	1.193580783	0.256912785	0.435468581	0.745560823	0.96035698	0.675061404	0.415651505	0.622336979	0.549360212	1.209901403	0.918893083	1.046295948	0.698186491	-0.017303884	-2.044237115	0.023131247	0.789471249	0.157522717	1.159046826	1.171256952	1.132131494	0.319731181	0.536899556	0.037262996	-0.240747827	-0.208389516	0.284678856	0.343499726	0.652578362	0.341625928	0.325859812	0.744671215	0.303977635	0.297356834	0.322307378	1.069541965	0.927894813	1.402361573	0.876405872	0.774259665	0.955910203	0.770233288	0.257094655	-0.582975134	0.884685633	0.92409935
'AICDA'	0.641202155	0.678259944	0.034896215	0.845376545	0.275562571	0.456283538	0.778311264	0.892269127	0.647452761	0.371902689	0.692954243	0.42681307	1.127987724	0.301298994	0.027813644	0.621854923	0.591860323	1.01866106	0.736637133	0.792356631	0.651495734	1.189502909	0.731371519	0.699238934	0.57441725	0.531667273	0.922819884	0.696025538	0.662224807	0.71191094	0.628130705	0.748604554	0.467541908	0.098258946	0.165605208	0.169816168	0.219332722	0.390134469	0.407055259	0.958893491	0.654844686	0.704754269	0.623807563	0.803755633	0.92168515	1.360626997	1.186287995	0.645710466	0.716686735
'AIF1'	0.685600693	0.640173611	0.25584796	0.541164554	0.602836192	0.444100247	0.710162874	0.312809545	0.155795742	-0.259168405	0.365712201	0.284953441	0.78572618	0.231430123	0.229296388	0.040575252	0.261555367	0.187783106	0.366394574	0.181291907	0.13301403	0.407130052	0.408953257	0.408902309	-0.475906036	0.234867169	0.390451622	0.390214441	0.38975913	0.432316645	0.265736284	0.11869045	1.000756321	1.304898871	0.765716297	0.730353366	0.731067746	0.271762349	0.303139888	0.012344167	0.602958822	0.652510112	-0.081901576	0.172143804	-0.413009727	0.017692606	0.373122691	0.327539136	0.104389169
'AIF1L'	0.184151672	1.207710845	0.756352115	0.921471783	0.109729602	1.160308429	0.314164251	-0.02528139	0.453393392	0.548362209	0.055349771	1.557910335	-0.387431774	0.173500937	0.155279344	1.431847371	0.343585156	0.711576798	0.419714902	0.351200649	0.681167119	-0.429028877	-0.278976028	-0.267200514	0.7637337	1.00349247	1.023127093	0.95810409	0.981511307	-0.430981929	0.525183174	0.083742467	0.261504853	0.373888677	0.135887536	0.401058296	0.194602797	0.168857058	-2.650874454	-4.475152527	0.269723008	0.814171997	0.795890424	-0.146714232	-0.657938983	0.78755526	0.741408888	0.814427717	1.426410975
'AIFM1'	-0.168929234	-2.194747846	-1.024472842	-1.858603709	-0.675421865	-1.238135423	-1.325355884	-0.35502088	0.150285118	-1.933310212	-1.973495435	-2.26251875	-1.912679203	-0.996323728	-1.476712599	-2.399561524	-0.547809646	-1.023943105	-0.211923768	-2.836868732	-1.476749228	-0.538962355	-0.088841048	-0.089022587	-0.009208867	-0.700695965	-1.673733413	-1.998944523	-1.820703649	-1.449034544	0.679973319	-2.807682269	-1.898710941	-2.723603181	-2.802410941	-3.55708709	-3.288169638	-1.487773089	0.928758345	-0.007964574	-1.581488526	0.597937477	-2.775575736	-1.571073577	-1.322575886	-1.410248952	-1.079484493	-0.53621711	-1.835927331
'AIFM2'	0.754326735	0.883315541	0.863291146	0.750413191	0.897781891	0.644938549	0.218558882	1.202261441	0.43311874	-0.016685854	0.72015911	0.682311205	0.009445728	0.329048143	0.317974875	0.539926611	0.194010406	-2.447706146	-1.329722422	0.256736528	-0.032234541	0.762662236	0.57523952	0.573020835	0.946402479	-1.139294477	-0.150011139	0.235841277	0.258746316	0.755269157	0.31840884	0.86010997	0.849893191	0.540760868	0.783617319	0.379288372	0.54404208	0.208157567	-0.855576269	-0.344253899	-0.273702327	0.365794399	-0.158489635	0.111107541	0.294938808	0.169398318	-0.412064122	0.847874131	0.534650737
'AIFM3'	0.422793215	-0.598053707	0.266781575	-0.085884071	-0.608157685	0.006519179	-0.304853198	-0.535234622	0.506109434	-0.119579907	0.260860905	-0.872308434	0.260105441	0.039866211	0.359967349	-0.063984604	0.474016436	-0.64462496	0.289838299	0.041170163	-0.337832868	-0.024247773	0.121464194	0.147912223	-0.468396783	0.415315685	-0.13670245	-0.014770236	0.325846779	-0.591729601	0.258566877	-0.235004763	-0.046902746	0.066169234	-0.01627516	0.294156183	0.337224646	-0.825158245	-2.8116312	-3.604437528	-0.237408333	0.166316694	0.26277588	0.217938614	-0.290029073	-0.086415346	-0.41593018	0.503776351	-0.240033268
'AIG1'	0.930615819	0.897246692	1.187994376	0.9570286	1.253610065	0.896082302	0.877538139	0.51485332	0.61630759	1.007989541	0.895751303	0.895950503	0.940468685	0.547362094	0.340808984	1.249524607	-0.531051823	-2.336790945	-1.60515732	0.615068059	0.392972699	0.782024144	0.229287065	0.210034113	0.194566506	1.003770443	0.950777067	0.932446018	0.918241313	0.883009378	-0.466249018	1.363987716	1.139775732	1.031733792	1.032955794	1.255719507	1.388503782	0.497950069	0.965123249	0.979006255	1.247814549	0.948636299	0.888933056	0.888147555	0.286015431	0.377649891	0.53440189	0.382846753	1.060994501
'AIMP1'	0.751795027	-0.2737874	0.74543434	0.612790592	1.061634315	0.4934723	0.426269348	0.798170429	0.141209092	0.216121618	0.473811347	0.470162461	0.215907292	-0.436255065	-0.005526402	0.334426554	-0.423047837	-1.11218828	0.49924341	-0.329787942	0.312158373	-1.617208401	-1.931186216	-1.993304295	0.373646891	0.561521222	0.856272358	0.635143837	1.275061527	-0.052182621	-0.388082189	0.063114763	1.129950657	0.911175522	1.051721303	0.829624119	0.787406925	0.849469998	0.869447515	0.742010254	0.671473774	0.629271575	0.381687838	0.174325144	0.357686444	0.589422633	0.443235321	0.230923774	0.859661401
'AIMP2'	0.208893311	0.232309282	0.463847064	0.134357669	0.858148295	0.13448465	0.368859742	0.470482209	0.304118464	0.281063083	0.639173063	0.299980101	1.037137169	0.546668457	0.5420344	0.650838909	0.619513746	0.459729372	0.429102936	0.138021028	0.611197885	0.52891096	0.530982103	0.530934869	0.038533844	0.538579121	0.256511201	0.255830325	0.255631193	0.355647598	0.526023473	0.304417186	0.331111784	-0.088107885	-0.034951386	-0.063037223	0.213033699	0.501612596	0.292830927	0.246325876	0.504897303	0.959999153	0.194090905	0.496286478	0.216815243	-0.021189284	0.260958114	0.95558697	0.422428848
'AIP'	-1.91215368	0.286579359	0.33100781	0.066602407	-0.455788936	-0.019255471	0.242425135	0.130164571	0.408421215	0.661300908	0.117792383	0.273973256	-0.11808239	0.200289349	-0.035228752	1.045297156	0.475624691	0.429019977	0.431371899	0.134834095	0.120639747	0.1552006	-0.357723555	-0.414268299	0.01865721	0.656634344	0.416263957	0.7321186	0.952371645	0.654179198	0.463999407	0.043269321	-0.224673925	-0.551539943	0.059296701	-0.768865848	-0.587837403	0.381545122	0.552364761	0.645533477	-0.752916818	0.328964232	-0.145660472	-1.411557834	-0.395163636	-0.74604283	-1.123367614	0.717908682	-0.697449684
'AIPL1'	0.213370002	0.071884225	-0.694403422	0.175396758	0.048130837	0.520263658	-0.068952147	0.003474013	-0.057400423	0.275302338	0.18353757	0.253582604	0.344325503	-0.62695655	-0.403222533	0.130349372	0.38370861	1.163723562	0.495969769	-0.727823786	0.058674116	0.332059572	-0.059657052	-0.108239482	0.623746285	0.045427483	0.10966003	0.491275082	0.277267807	-0.423800772	0.392777981	0.170032069	-0.499285772	-0.234393021	-0.018463566	-0.097540645	-0.169029979	0.016086925	-0.333443544	0.359481393	0.267776919	-0.152340502	0.495928221	0.777822751	-0.018767919	0.037160675	0.112346551	1.101175609	-0.189203657
'AIRE'	0.279965577	0.405538043	0.772435639	0.433384196	1.040120506	1.375468811	0.147160299	0.720691358	-0.217432352	0.754383199	0.447080772	0.547160039	-0.176126835	-0.10592508	0.054599016	0.294553449	-0.333863069	0.486869085	0.580571875	0.341643915	-0.026718206	1.14677264	0.437068044	0.47472788	-0.142244428	-0.000457375	0.011639299	0.005407645	0.075822271	0.10229318	0.857032829	1.813026578	0.812376553	1.073822334	1.000885683	0.793171136	0.894338062	1.159106716	0.403610402	-1.61121307	0.253654786	0.168485935	1.053706629	-0.674938238	1.172631695	-0.092177423	0.80401333	0.816647694	0.181379782
'AJAP1'	0.21252391	0.2822025	0.228053185	-0.144223025	0.029928638	-0.222638021	0.527429763	0.161800881	0.088278255	0.252006081	-0.188498171	-0.110035991	-0.06593922	0.500438718	-0.146702898	0.858819049	0.153350982	1.276141701	0.734097105	0.076279183	0.600429079	-0.062382978	0.191157718	0.174458921	0.150239092	-0.339175514	0.333643131	0.089896888	0.143037987	0.519929902	-0.082648162	0.23858922	0.42563809	0.174446268	0.235672595	0.240509087	0.018097006	0.59838474	0.263484114	0.275134551	0.318202237	-0.497156891	0.258212709	0.155970602	0.345490285	0.276816866	0.158786694	0.517454393	0.200208564
'AJUBA'	0.785605977	-0.124566648	0.840198895	0.311585137	2.194901748	0.1607163	0.164095081	0.46251504	0.864193528	0.625740701	0.119112002	0.24411204	-0.144550318	0.601624736	0.322451333	-0.376049299	0.655576537	1.019560008	0.297485394	1.601241702	0.499184414	0.092743303	-0.043623275	0.030434541	0.44321563	0.29477355	0.020782714	0.381024555	0.776658424	0.732874004	0.50911509	0.50330026	0.409527364	0.445390642	0.425681392	0.66175456	0.427694651	0.066374026	0.3370661	-0.48528457	-0.068703937	0.127222786	0.486325827	-0.188903806	0.544423101	0.728489925	0.266467264	0.404876272	0.196062143
'AK2'	1.186207447	1.411438568	0.320509181	1.638997134	1.401543268	1.708924082	1.674741518	1.023454	2.417317966	0.405008224	1.512692823	2.63582302	0.958715789	1.017915587	1.005913825	1.693742097	0.844138931	0.960308188	0.846588773	2.739608243	2.282087678	1.032175874	1.033048353	1.032830303	0.992154213	1.303609812	1.306163553	1.304236176	1.302076442	0.898944928	1.034203318	1.548517093	2.207895815	2.084192794	2.463974036	2.115763225	2.230043466	-1.654023525	1.765373874	1.084875019	-0.598491372	1.711931011	1.250645606	1.356873172	1.371040548	1.626760999	2.88605907	0.624612704	-0.884795481
'AK5'	0.834252315	0.513291554	-0.295256188	0.822680836	0.125090712	0.244948747	0.998241673	1.074185613	0.681165206	0.605764964	0.064262419	-0.029345936	0.208509548	0.438220244	0.293597377	-0.635018195	0.157413095	-0.196895854	0.56163258	0.17976537	0.724930424	1.167050595	0.355001848	0.381977875	1.065556618	-0.819023364	-0.262764992	-0.232012547	-0.158634943	0.683184224	0.61046018	-0.082868807	0.862099811	0.817711533	1.760901772	0.91119936	0.460512652	0.351240064	0.124861231	0.905765643	1.041168637	-0.273717145	-0.511438502	0.37753818	0.573526307	0.457203825	0.818653625	0.358946407	0.924261623
'AK7'	0.43560105	0.745575577	0.699234243	0.796360009	0.872576901	1.319550953	0.896379928	0.762764459	-0.022429182	0.004259227	0.760255069	1.101744311	0.483465879	0.517372876	0.2583674	0.233038899	0.393526751	0.11230773	0.708808419	0.26766726	0.508056742	0.527591527	0.901917145	0.899015425	0.548351254	1.095145863	0.758116678	0.863755157	0.887538174	0.141604028	0.581529744	0.624566951	0.779885622	0.887717392	0.492219719	0.949458977	0.442401372	0.032800551	0.826104475	0.094441237	0.491328728	0.540740691	0.670497688	-0.069628977	0.732452569	0.56679063	0.546012853	0.477067706	0.158216422
'AK8'	0.019405835	1.019002107	-0.438019525	0.022555212	0.268960195	1.017833965	0.996947401	0.26934412	0.837058375	1.127330937	1.017767964	1.017565848	0.020422482	0.192731776	0.248476156	0.267520157	-0.983266974	0.359600871	0.491242457	0.41691211	0.495668264	-1.218151312	-0.654570369	-0.618563693	0.124810889	0.077475324	0.474966475	0.414085137	0.494472892	1.003090571	0.458096634	-0.444055396	-0.59252662	-0.571541426	-0.610901349	-0.422658231	-0.591631454	-0.235331433	0.442382855	0.461114186	0.254499293	0.019489898	1.009791084	1.008593193	0.744980244	0.806607319	0.269610597	0.105557197	0.495974581
'AKAP1'	-0.22438737	0.368748308	0.092333675	0.01711981	-0.696037115	0.556261754	0.025042633	-0.215385711	0.618374952	0.095625554	0.863978726	-0.095148373	-1.166790865	-0.505358259	-0.45045888	-0.242351095	-0.699554615	0.342817129	0.050415091	0.457077276	-0.411272621	0.162357987	-0.02924888	0.001513362	0.845962671	0.0554158	0.494486618	0.507179549	0.637829776	0.282970332	0.005479236	0.483927841	-0.142675013	0.026896824	-0.132932675	0.115801457	0.169816782	-0.304052076	-0.432017884	0.30086112	0.301363822	-0.272717677	-0.623922468	-0.004677338	0.594251569	0.015678877	-0.370344294	0.714730915	-0.219105735
'AKAP10'	0.292614748	0.61553188	0.270932885	0.481555977	-0.504387727	0.517264031	0.352834376	0.91811674	0.754313491	0.76715634	0.44696102	0.438443538	0.045828371	0.592772817	0.52206071	-0.218080372	0.739051502	-0.850193995	0.135392309	-0.181837524	0.15155838	0.431100685	0.238440333	0.284123193	0.957510837	0.590315567	0.839624309	0.913184807	0.846032534	0.108449569	-0.565781064	0.585147943	-1.176534065	-0.100052651	-0.174708468	-0.673322934	-0.428111913	0.687204959	0.448084543	0.675574788	-0.120192007	0.435369908	0.294399236	0.395792255	0.587238204	0.419196707	1.010814807	-0.122400305	0.794367962
'AKAP11'	0.012155513	-0.528614865	0.634994564	-0.276091899	-0.054528929	-0.775922358	-0.120545852	0.864511976	0.515564986	0.136776329	-0.079412191	0.271851465	0.55372194	-0.031346687	-0.28895216	0.096822988	-0.535878072	-0.455952011	-0.343746983	0.328115224	0.339355968	0.601881946	0.464349211	0.475947193	-0.305980598	-0.172319349	-0.809048645	-0.06257378	-0.082214036	0.326884065	-1.055403983	-0.00480336	0.029874607	-0.450391161	0.214013615	-0.027431397	0.047147121	-0.016226319	0.313074096	0.434063725	0.347162047	0.172355461	-0.198946621	1.236730663	-0.532851233	-0.250878378	0.384295245	0.64207222	0.095406882
'AKAP12'	-0.504424959	-0.151541595	0.250751102	-0.514649105	0.103643565	-0.152673666	-0.151040634	0.23170326	1.734106474	0.390284312	-0.155287326	-0.151631237	-0.508488024	0.297497344	0.11562465	0.102647676	0.55270811	0.848158607	0.061611906	1.500890719	0.451503179	0.538630978	0.379677333	0.366774806	0.375879108	0.050940557	-0.155234713	0.028947084	0.42913302	-0.15135734	0.535926868	0.560767977	0.626373567	0.294943303	-0.148984733	0.510103366	0.015505982	1.029877576	0.25403335	0.274511589	0.087727799	-0.514652073	-0.152125229	-0.14935845	0.162900203	-0.511343206	-0.104757004	0.337493065	-0.222045419
'AKAP13'	-0.428811642	0.076437189	0.170752064	0.563424133	0.043019346	0.165005621	-0.20430964	-0.457397322	0.196863983	0.536840863	-0.26902866	0.68504884	0.310933668	0.542967657	0.129501987	0.694048078	-0.293540205	-1.25546839	0.088836029	0.188195783	0.093453189	-0.508326994	-1.828971383	-1.91039661	-0.000143534	0.257736689	-0.650621355	0.501616516	0.240244041	0.494074128	-0.086388287	0.396960349	0.254230584	-0.124146067	0.085175276	-0.126503946	-0.166534976	0.462862705	0.728483393	0.11111119	-0.280303522	0.630654033	-0.019862577	0.339984316	0.67740786	0.119854643	0.108482628	0.254282742	-0.25285185
'AKAP14'	0.249803177	0.572030909	0.581815884	-0.206439094	0.063350532	0.494091519	0.581254921	0.432868888	0.662995003	0.510042925	0.483140218	0.428968197	0.300663833	0.489481557	0.485192646	-0.102003107	0.509139387	0.483395642	0.432495358	0.325498367	0.275254673	0.480974078	0.482871183	0.482810565	0.205866283	0.439913754	0.326137925	0.325333407	0.32500463	0.346497762	0.481397646	0.410349805	0.553113528	0.34783459	0.003070285	0.291122124	0.253464795	0.316809522	0.636338558	0.732158895	0.55145133	0.789318341	0.377091487	0.659354736	0.809599053	0.837220344	0.191716092	0.740077383	0.933306971
'AKAP17A'	0.608144316	0.672360946	0.447662227	0.338461635	0.063570748	0.668122304	0.354329664	0.485262538	0.740742765	-0.052957533	-0.236288807	0.474697045	0.213228251	0.46856883	0.464182534	0.253742118	0.367765492	0.466055615	0.415991438	1.135415385	0.033290218	0.433736236	0.43528405	0.435220974	0.390517397	0.594569482	0.664609498	0.663477001	0.662515271	-0.452075167	1.08086217	0.76924986	0.912505867	0.949767844	1.177562643	0.922872907	1.18778809	-0.306508278	0.616020356	0.458835132	0.393214571	0.276160886	0.835686626	0.22283469	-0.116686075	0.211506443	0.718601498	0.248748586	0.421552395
'AKAP2'	0.793185652	0.852915416	0.46878943	0.633160699	-0.27718487	0.235617552	0.351118696	0.821960824	0.716000303	0.392630102	0.602060066	0.936371941	1.030954545	0.77355375	0.908021929	0.709184382	0.911047774	1.3239104	0.755205074	0.698187933	0.461245771	-0.475084911	0.301640344	0.334348813	-0.000372721	0.408613046	0.962653924	0.415238806	1.133009071	0.7104984	1.393125211	0.729123358	0.077259667	0.169222787	0.286133826	0.29012867	0.282254898	0.107368568	0.804062603	0.790092634	0.772254271	0.609752793	0.886636058	1.235511199	0.878871375	0.262816934	0.626419677	0.198669299	0.814179218
'AKAP3'	0.422756956	-0.042298667	0.619833331	0.436203981	0.480318537	-0.043434104	-0.043902751	0.389174546	0.657829605	0.953131359	-0.04581	-0.042513984	0.427684994	0.787214117	0.722545455	0.47831065	0.931601437	1.113922762	0.521075059	-0.181794767	0.173881382	0.592029943	0.657785468	0.633524385	0.183074849	1.172241429	1.4167623	1.519308156	1.506365434	-0.043616579	0.766118651	-0.235386062	-0.516475816	-0.500005621	-0.22740348	-0.228953799	-0.094384936	0.511788998	1.08202614	1.094824892	0.467717689	0.430780653	-0.043687466	-0.041290697	0.514358618	0.8101978	0.197261076	-0.042536969	0.621100146
'AKAP4'	0.721329502	1.024125118	-0.077825909	0.742399154	1.062570702	1.022956818	1.001971695	0.889853559	0.666731999	0.609860095	1.022901967	1.022682965	0.729152869	0.873890829	1.029632487	1.058998502	0.799344684	1.5107212	0.121763329	0.938636453	1.063753976	0.83713414	0.851683235	0.84879199	1.360479879	1.027606569	0.932550142	0.625135518	0.600709255	1.008143137	0.653873869	0.880614891	0.754435305	1.202986276	1.076709474	0.807012182	1.233255414	0.478317536	1.299040956	1.309826933	1.055093948	0.735230354	1.014876336	1.013661093	1.358390899	0.471252523	0.829086863	0.740379363	1.072265233
'AKAP5'	0.617991031	-0.083044378	0.171104374	0.341038498	0.680693199	0.169772785	0.010287299	0.258923676	0.171581693	-0.740083939	0.252572278	0.454769717	0.283508933	0.17968734	0.177779646	-0.009141562	0.175581799	0.193489203	0.334506957	0.788030558	0.609493079	0.24519094	0.245920459	0.245858173	0.234884648	0.148426441	0.383915264	0.383580493	0.38313844	0.080681222	0.255341992	0.171152954	-0.030394589	0.057352886	0.091335812	0.258640717	0.077721206	-0.285019679	-0.136581033	0.62065368	0.160197241	0.096147145	-0.583715602	-0.083369888	-0.456151874	0.300706189	-0.259947959	0.504792894	0.080187983
'AKAP6'	0.450083109	-0.072933417	0.127949587	0.283752929	0.214618233	0.69807745	0.027865873	1.006526434	-0.071623035	-0.105846315	0.2178527	-0.145125971	0.046131973	-0.048760955	0.32127639	-0.345372304	-0.972775651	-0.210293302	-0.398000388	-0.852246954	0.011980158	0.124515326	0.204339951	0.21316492	0.070289759	-0.194504688	-0.270380251	-0.82006917	-0.630132744	0.165956762	0.40366941	0.399045686	0.51151764	0.040081762	0.335257544	0.221091702	0.42715182	0.188482713	-0.360651515	0.356869329	0.009548278	0.400803991	-0.115652133	0.09156713	0.41076114	0.138717834	0.571021188	0.099991972	0.202868189
'AKAP7'	0.788895277	0.085659558	0.760403193	0.479498684	0.966657698	-0.48916622	0.777673513	0.083085431	0.802428056	-0.529253016	0.336895208	0.588759287	0.149909808	0.213546286	0.02309613	0.316978032	0.001991905	0.446797388	-0.291899009	0.939398166	0.364795071	0.878451221	0.79680922	0.813684132	0.858010349	0.853357706	0.584363311	0.914847803	0.446348803	1.316350437	0.046700327	0.206364039	0.251000876	0.665631569	0.218702105	0.408621908	0.379048788	0.285939184	0.62972424	1.054817418	0.726322581	0.345468838	0.905074039	0.438495831	-0.022252456	0.390279886	0.612623025	-0.08269597	0.952834041
'AKAP8'	0.014874207	0.087936521	1.328216063	0.651428748	0.556349502	0.526569383	1.022445947	-0.916152187	-0.269472449	0.93531421	0.250688511	0.10638648	0.20400515	0.506554062	0.586848002	0.606430031	0.410469505	0.758824591	0.580358713	0.522321967	0.59047613	0.356324535	1.04173115	1.007364487	0.349828931	-0.110555858	0.027321634	-0.592860412	-0.08443345	1.294024415	0.645882735	0.531984373	0.832847364	0.8407772	0.848592232	0.701141125	0.900497213	1.092811524	0.652813558	-0.246814823	0.345503968	0.555192211	0.282029905	0.991740801	0.31618377	-0.343153654	0.415044923	-0.19984385	0.857900266
'AKAP8L'	-0.124945774	-1.318573682	-1.069663307	0.108567402	0.146456923	0.125049844	-0.259229259	-0.440384792	0.848974993	-0.869568532	-0.376039554	-0.968821266	-0.386938964	-0.565514424	-0.381484495	0.025093993	0.375118248	-0.359556096	0.32619703	-0.226413611	-0.404546396	-0.538212418	-0.24205642	-0.289971481	-0.831325701	-0.185674368	-0.109502146	-0.188384656	0.029742081	-0.050151876	-0.068509045	-0.242157316	-0.326613307	0.126948094	0.213451747	0.067202792	0.086692531	-0.279734522	-0.561807997	-0.071586078	-0.370153544	-0.632859141	-0.842319341	-0.315391438	-0.377793803	-0.451379196	-0.485283583	-0.983348766	-1.034127094
'AKAP9'	-0.215470349	0.063178037	1.187513811	-0.218317416	0.267111845	0.06203935	0.059541481	0.679916008	-0.011845186	-0.171018466	0.059893021	0.062841377	-0.216731352	0.738237894	0.44505408	0.265676773	0.031263721	0.276082833	0.58437084	-0.265826545	0.314120279	0.18459712	0.309325477	0.291850495	1.175110966	0.388225267	0.364879297	0.296830685	0.610979617	0.060409747	0.134337777	-0.090581191	-0.543264329	-0.470186015	-0.448216193	-0.094533734	-0.212160466	0.434184955	0.296298429	0.316384667	0.252634677	-0.22000963	0.061011831	0.063051347	0.547321697	0.147529754	0.721597112	-0.051752172	0.149451915
'AKIP1'	0.70942511	0.921669444	1.123411534	0.497822438	0.294871118	-0.234884575	0.465802477	-0.701553221	-0.909379039	0.561634423	0.009420914	0.409575623	-0.22939759	-0.458902788	0.319065316	-0.097521287	0.53207371	0.867411005	0.471515547	-0.155159566	0.298331454	-2.028381783	-1.630533542	-1.570056278	0.846778702	0.554069609	0.747148618	0.789218193	0.555601095	0.701282591	0.305293541	0.806179792	-0.198524536	0.548630874	0.733186469	0.728052165	0.408322819	1.016701668	0.405519394	0.574650201	0.149732551	0.276579089	0.477256479	-0.067710072	0.324956204	0.262660656	0.143717052	-0.356786398	0.261067101
'AKIRIN1'	-1.989031315	-0.232333753	-0.537816748	0.322066857	-1.900592237	-0.362532195	-1.61937595	-0.700168476	0.066205783	-0.405968641	0.54661314	-0.62678819	-0.047232725	-0.420515051	-0.416622244	-0.765619404	-0.666428574	-0.415832876	-1.141094764	-0.49329165	-0.597697997	-0.630049665	-0.63253281	-0.632504422	-0.378181344	-0.045519409	-0.755933977	-0.757562012	-0.755848652	-0.377224224	-0.093410125	0.332860378	-0.714311667	-0.649982324	-0.44536492	-0.742723325	-0.748431977	-0.380594024	0.199346597	0.058044758	-0.957122477	-0.841298125	0.020792047	-0.461729066	-0.82526202	-0.505529237	-0.331937432	-0.800618095	-0.602322263
'AKIRIN2'	-1.841013475	-1.681045521	-2.581365493	-0.529593379	-2.462148551	-1.453117601	-2.741766164	-1.799079932	-1.283169355	-2.565671139	-1.029699241	-1.544975149	-1.585806971	0.504610409	0.007586368	-1.077219981	-0.959580663	-0.720707839	0.59982825	-2.061113385	-1.155540992	-2.755247298	-2.276347501	-2.240240152	-2.172833954	-1.758346987	-2.182236369	-1.435066614	-1.211557522	-1.492295172	-1.722708796	-1.734687097	-2.345821363	-1.661317246	-1.793974699	-1.602685972	-1.643472021	-1.043014894	0.305083356	-0.856632195	-2.023507328	-1.422201268	-0.932472644	-0.609103528	-1.401421518	-0.904653467	-1.958600062	-0.55693977	-2.538414682
'AKNA'	0.646475973	1.017705959	1.661059005	0.132456538	0.848250121	0.645643614	0.278637994	0.566445442	0.348740686	0.469922837	0.880448968	0.789222644	0.71965227	0.669967629	1.0445008	0.669624655	1.123974164	0.729131167	0.922388666	0.576002092	0.664933796	0.131665748	-0.120125905	-0.215599987	-0.358918621	-0.230125576	0.428639787	0.564335721	0.688949245	1.469452946	0.862857018	1.014681462	0.622406881	0.763425227	0.531644457	0.658517544	0.214281714	-0.102421007	0.10606104	0.690870688	-0.133945148	0.44691429	1.085210512	0.368587679	1.683478748	0.972957274	0.178932212	0.863975961	0.519706432
'AKR1A1'	0.035251192	0.291682574	0.207802947	0.41296715	-0.230736183	-0.139199795	0.222023492	-0.515020106	0.476683959	0.624964935	0.426252302	0.54003026	-0.011281603	0.158857899	0.375212214	-0.296176745	-0.165237281	0.449402541	0.191000864	0.490742962	-0.444781174	-0.08892056	0.520181719	0.537816977	0.228219135	0.083407543	0.839070412	0.19783136	0.445160541	0.150212155	-0.129352185	0.324966242	0.402093895	0.429695632	0.448573341	0.278923925	0.246219193	0.295702276	-0.330194612	-0.200355499	-0.302458808	0.220557928	0.326269831	-0.576793072	0.05078249	0.638532688	0.163605163	0.208378248	0.207072435
'AKR1B1'	0.438260011	0.479078773	0.839028321	0.863789994	0.383979112	0.546283169	0.285229879	0.743676859	0.920472545	0.23990144	0.193813121	-0.033027186	0.700153052	0.101127153	0.166238867	0.927619391	0.604907648	0.478502272	-0.27032101	0.367419866	0.398342446	0.219395606	0.122089224	0.112502009	0.288320774	0.406649145	0.657163499	0.371272604	0.603026459	1.010592266	1.218633091	0.378834381	0.203814564	0.035604317	-0.162838904	-0.088886327	-0.021508092	0.492491116	-0.022281143	0.696352399	0.281700309	0.430817625	1.157612587	0.054819063	0.126783174	0.756449058	-0.393715251	-0.448752688	0.376293731
'AKR1D1'	0.107097375	0.372149985	0.546254114	-0.217236834	0.559204613	-0.52558352	-0.043183777	0.171205364	0.574774393	0.182043764	0.344961627	0.152326734	0.460858592	-0.328841756	-0.19796401	-0.141515726	-0.189462771	0.538376125	0.078420313	1.222912246	0.075269882	-0.581290067	-0.285654101	-0.26076571	0.607287427	0.085088323	0.32361031	0.44679895	0.414021374	0.463314938	-0.034950279	0.06149709	0.272723508	0.253526584	0.6303083	0.3193604	0.381747739	0.13575904	-0.213247292	0.234886062	0.459396884	-0.144304289	0.093449995	0.218977221	0.506832015	0.552405488	-0.425288399	-0.190639061	-0.162934001
'AKR1E2'	0.363687727	0.385698878	0.078092642	-0.004159527	-0.161375024	0.481603003	0.185282127	0.374683582	0.446032182	0.473213247	0.636258246	0.373083612	-0.079858335	0.618845185	0.423180522	0.294333767	0.325524013	0.25049193	0.417311095	0.899607312	0.264003279	0.327033754	-0.765753613	-0.7447314	0.986072078	0.585367355	0.235780694	0.618595588	0.661235432	0.553546142	0.93523719	0.417881428	1.056557231	0.745184426	-0.075716467	0.754717491	0.60681704	0.410590622	0.132737824	0.046282084	0.713597094	0.148228387	0.805934046	0.693922724	-0.44230324	0.430329219	-0.277149427	0.943919452	0.413165479
'AKR7A2'	0.280310417	0.451398578	0.536357668	0.30343974	0.149905518	0.350636631	-0.054841482	0.603268981	0.816333956	0.160290025	-0.209560171	0.281378298	0.268497011	0.655402411	1.084010815	0.381531082	-0.909076289	-1.508379232	-1.320071079	0.78440948	0.293246894	1.645145322	1.318454396	1.272986615	0.610849613	0.861281469	0.982582016	0.583945396	1.07618172	0.715294967	0.289208386	0.46980999	-0.484708048	-0.251263393	-0.040554733	0.034070925	-0.098403406	1.114511426	0.591122803	-0.009518267	1.427661704	0.486240934	0.404817473	0.761192943	-0.97260172	0.619371659	0.277584836	-0.547000372	0.556049419
'AKT1'	-0.113342332	0.278922374	-0.07973755	0.082240823	0.37746802	0.484892739	0.228703467	-0.215565287	-0.325659157	0.330782124	0.505981817	-1.003823872	-0.978292042	0.076087035	0.168174316	-1.332307105	-0.412221425	-1.957464743	-0.084932576	0.043903193	0.78791753	0.164016648	0.465093286	0.45701104	-0.597105731	0.697546621	0.07219104	-0.181999491	-0.199157307	-0.580777435	-0.167263647	0.034267443	0.372959536	0.687916403	0.379538657	0.063667712	0.119922253	-0.119335755	0.333713269	0.053729762	0.460519415	-2.322085534	-0.199201085	0.348432838	0.251853795	-0.014215069	-1.463621945	-0.26647775	0.048316232
'AKT1S1'	0.691943599	0.608808458	0.652248696	1.711063537	0.928851345	-0.044915983	-0.404151469	-0.462498016	-0.211321353	0.829133285	-0.615407985	0.397672758	0.283955953	-0.17926713	-0.468818604	1.192775432	0.461617091	0.435157033	0.090533079	0.259632278	0.096587706	0.944192441	0.866653115	0.852648044	0.454383362	-0.089504043	0.674143946	0.618724585	0.581449509	0.542922096	0.273938372	-0.840728138	0.543985637	0.439858353	0.206782086	0.241738286	0.157864407	0.339937412	-0.635721244	0.04848956	1.274893485	-0.040284741	0.460187069	-0.110524342	0.251273385	-0.172194069	0.501433895	0.337607476	-0.695894932
'AKT2'	-0.238755887	-0.098325936	-0.136048589	-0.050921786	0.778020636	0.157606527	0.080201592	-0.11078085	0.128664824	-0.198466824	-0.196794374	-0.043917117	-1.615365695	0.24488656	0.340221158	0.165080828	-0.737460039	-0.916221757	-0.31153277	0.323957098	0.221011257	1.051702996	0.684265797	0.710440307	-0.380311373	-0.499421018	-0.462284123	-0.303545888	-0.717873279	0.017354967	-0.271708306	-0.6463729	-0.059350023	0.166864834	0.159733003	-0.28209145	-0.165408829	-1.785918182	-0.373898589	-0.43175474	0.133438785	-0.84850435	0.192290627	-0.157471388	-0.347327487	-1.541814806	-0.086505676	0.220573911	-0.430858862
'AKT3'	-0.295178732	0.196405542	0.619590841	0.334168193	-0.218582024	0.588427768	0.56159548	0.569129175	-0.06390938	0.308682014	0.158006088	0.955342639	1.083306631	0.548318569	0.4274693	0.289907088	1.027029748	0.589917989	0.835634564	0.082254849	0.426948359	0.778933789	0.396700322	0.397252323	0.918984044	1.159861041	1.299903152	1.219548131	1.064013332	0.114266942	-0.839146146	0.860853846	0.109218354	-0.125901476	0.494100675	-0.114407918	0.319975509	0.996153993	0.254895125	0.202513016	1.020989423	0.541382652	-0.032942765	0.545238457	0.870004417	1.273197801	-0.115606505	0.596252553	0.774126251
'ALAD'	0.290450371	0.058644515	-0.804403401	-0.046335785	0.06894909	0.285641866	0.386868566	0.79474944	0.234424273	-1.665269402	0.578780933	0.149455547	0.940520847	0.785941096	0.537132326	-0.41607479	0.466842819	0.345688699	0.865840745	0.163488099	0.653858695	0.152900824	0.423970347	0.435901369	-0.790211545	0.2010094	-1.212529821	-1.55273155	-1.721613033	-0.178133263	2.067132617	-0.115044285	0.917723632	1.148550719	1.240149566	1.130411255	0.500066965	0.148944835	0.428490937	-0.188376001	-1.031316282	-0.411770553	0.515152592	0.322836515	0.141325077	-2.461848789	-1.411701577	-0.20223712	-2.046881256
'ALAS1'	-0.854988743	0.45577872	-1.856625114	-1.271810109	-0.981725548	0.607842085	0.481321264	0.523792224	0.806796921	-1.607741495	-0.268350505	0.238241783	0.684097061	-0.089218273	-0.177285877	-0.827633719	0.449096061	0.774148638	0.019939631	0.818010799	0.463355063	-1.334926493	-1.620549746	-1.65848925	-1.083796055	-1.831798696	-1.961727823	-1.893128464	-1.782161797	0.551167644	0.531685211	0.601509739	0.744750525	1.38886973	0.632259405	0.978731968	0.465520532	0.187142896	0.59074441	0.40957414	-1.412073541	-0.816841054	-0.147976832	0.415296005	-0.859099129	-4.049785469	-3.827946954	-2.08705054	-2.447608627
'ALAS2'	0.850869769	0.092996751	0.740409587	0.317529057	0.167800192	0.396035185	0.3305943	0.645668327	0.325424226	0.472040506	0.100903526	0.479738856	1.045882801	0.959488391	1.37314027	0.556045989	-0.060368243	-0.089278003	-0.243325143	0.661093874	0.708979734	0.644990943	0.854542152	0.860062906	0.430427915	0.97364325	0.59532186	0.597669424	0.671746176	0.487237674	-0.162473566	0.042325022	0.061454044	-0.522131817	-0.25486376	0.283212661	0.229755195	-0.317557372	0.515761402	0.702239059	0.036577254	1.138234916	0.630154606	0.27177419	0.777183683	0.162885193	0.036400212	1.887108117	0.422461676
'ALB'	0.925670826	0.389436349	0.659749887	0.931369114	0.678989377	0.400530377	1.122227316	0.23327865	0.569524431	0.447014738	0.819489868	0.595309852	0.999038906	0.284613265	0.87547283	0.906394692	0.221093046	0.533452375	1.341068655	0.510759303	0.772400777	0.848784242	0.532480909	0.529229167	0.388714717	0.7805748	0.653541049	0.775813931	0.842645993	0.453300535	0.935005583	0.607339251	0.762388723	0.992103328	0.941970203	1.007472576	0.79551371	0.829680648	0.765374765	0.698155467	0.755964023	0.891284928	0.654319177	0.798119054	1.670489822	0.247484629	0.616765579	0.354834009	0.608843232
'ALCAM'	0.415188734	0.225589904	0.008640297	0.266347951	0.547037863	0.09681481	0.571886442	0.337210621	1.041279994	0.645300518	0.97044572	0.260079481	0.848669576	0.296498982	-0.166578697	0.595898723	0.280079061	0.919391614	1.046105039	0.796299546	0.379490073	0.079975668	-0.305147437	-0.268784291	0.897263994	1.416704445	0.642527457	0.933830491	0.880611768	0.685334045	-0.045150954	0.383670327	-0.334265695	-0.357126325	0.026972095	-0.202783521	-0.107644637	0.394471001	0.484097252	0.461546201	0.303465013	0.385268577	-0.121260461	0.432725693	-0.028926136	0.504551712	0.455152892	0.797460004	0.430254908
'ALDH16A1'	0.068174867	1.109580613	0.336637296	-0.316375234	-1.699847138	0.40259512	0.105176694	-0.11093996	0.199692561	-0.013447749	0.268705013	-0.417887005	-1.900557515	0.245303467	0.24626519	1.065373777	0.171880511	0.358358263	0.164912574	0.306011012	1.097185038	0.381177871	0.742964981	0.751924928	0.55034211	0.625091784	1.047539351	0.782578968	0.894863163	0.129505055	0.203475629	0.501122928	-0.393414051	0.170678647	-0.010925568	-0.152167311	-0.535101129	1.827454661	0.863654718	-0.255769655	0.773268577	-1.415309186	0.039082513	1.055856702	-0.050163347	1.135474341	-0.072196025	-0.023406414	-0.204937078
'ALDH18A1'	-0.962928731	0.58995622	1.089911424	-0.049942509	-2.30057025	0.417629226	0.302447196	-1.345505822	1.744518084	-1.132533377	0.248435966	0.575488572	0.738945151	1.596750502	2.478883328	0.523525382	-1.097271954	-1.515008305	-1.53187524	1.707947965	0.450854143	-2.044622489	-3.243765848	-3.200599203	0.683699137	-1.199597764	-1.942475796	-1.517469907	-2.027767168	0.05607805	1.173185988	0.636539213	0.07989206	-0.441635195	0.257296605	-0.440133373	-0.270593463	1.105037364	-0.414916741	-1.127230323	-2.689573861	0.119163195	0.623549018	0.814541875	0.365119921	0.088483325	-1.323096131	0.606376419	-0.782736812
'ALDH1A1'	1.219197107	0.64704709	0.641705152	1.252977435	0.636562256	0.645890411	0.632159732	0.554173008	0.056181311	0.855924277	0.645014858	0.646038736	1.231848414	1.090805511	0.955443105	0.634134596	0.861053673	-0.258270903	-0.146707053	-0.099253366	0.458696362	0.867050676	1.197445431	1.188292197	0.065295363	0.548125669	0.568240067	0.4634108	0.356335077	0.636250195	0.922303805	0.720288728	0.573021683	0.426827733	0.700641159	0.658183948	0.737572891	0.427511017	0.618071009	0.635172864	0.625336426	1.242898071	0.640577529	0.640639462	0.853290232	0.662506726	0.976997336	0.340946437	0.890947025
'ALDH1A2'	0.019208269	-0.000822033	0.18902163	0.406296947	0.395337516	0.164508164	0.176352686	0.013607054	0.750732023	0.265180891	0.233087967	0.221005375	0.237706138	0.95785739	0.208964272	-0.110904403	0.178244272	-0.353529004	-0.854032114	0.076513501	-0.139078703	0.473658193	0.335429389	0.325742896	-0.395838053	-0.111241806	-0.103919627	-0.240916628	0.023373477	0.677569516	0.34875681	0.068635984	-0.279736671	0.642112528	0.317067459	0.152440548	0.63677188	0.539029682	0.332754024	0.087209964	0.117116951	0.484329901	0.361852458	0.003200679	0.360936575	0.188391202	0.210206412	0.28328433	0.300103609
'ALDH1B1'	0.043117444	-0.04442068	0.052177271	0.046872184	0.114054889	-0.045556052	-0.045983874	-0.155428489	0.110285249	0.15803203	-0.047936566	-0.044633556	0.044364028	-1.379192292	-0.709395885	0.113031029	-0.49674239	1.393969279	-0.030230693	0.431524769	-0.200664351	0.987722746	-1.47782585	-1.478923423	-0.443900392	-0.838001419	-1.23468065	-0.696089518	-0.641892132	-0.045709412	0.486172105	1.032550241	0.506946399	0.854429058	0.870432508	0.948051358	0.853298176	-0.133533182	-0.857012901	-0.826229901	0.098230747	0.04366825	-0.045793839	-0.043389882	0.338967821	0.189086192	0.651473612	-0.432646336	0.049348806
'ALDH1L1'	0.18297134	-0.189753493	-0.151408195	-0.264577027	0.41037617	0.363542598	-0.125193134	-0.331587897	-0.34087597	-0.32746566	0.397895973	-0.23330657	0.074484124	0.001746056	0.38082389	0.345442832	0.226617351	0.145290489	0.141690297	0.220417358	0.043907066	-1.757523933	-2.387377462	-2.311679158	0.197887396	-0.524897448	-0.298797817	-0.336398319	-0.333338146	0.129783176	-0.170648621	0.017856165	0.162822326	-0.071477013	-0.11083501	-0.243337053	-0.194178842	1.634867199	-0.776993447	0.361615702	-0.122612098	0.051321697	0.717064889	0.074816339	-0.578343728	0.317110655	0.39799754	-0.514040321	0.148622801
'ALDH1L2'	0.05987747	-0.188796078	-0.219644386	0.064060097	0.429688771	-0.189927001	-0.187577246	-0.148630074	0.076101186	-0.139568329	-0.192621745	-0.188842862	0.06128658	0.169639668	-0.590494185	0.42781691	0.357189445	0.664016941	-0.993714935	0.238340504	0.424497247	0.218431426	0.28101475	0.26791326	0.180233117	-0.101028765	0.061479885	0.23674305	0.084178887	-0.188099548	0.058692271	-0.045128298	0.261597895	-0.172336531	0.368294704	-0.052340534	0.115505406	0.830556314	-1.32474619	-1.289625046	0.416642357	0.060758183	-0.189105131	-0.18621217	0.306548405	-0.224613998	-0.064634417	0.031404588	-0.042192957
'ALDH2'	-0.05808118	0.868288001	-0.354531989	0.528803426	0.52823086	0.433484739	0.521532908	0.626324449	0.311101142	0.004905517	0.033626953	0.500483031	0.345290336	0.179185553	-0.313695341	0.301377831	0.770650993	0.110863823	0.58851886	0.254105215	-0.284065742	1.150917397	1.271471155	1.266169183	0.740433862	0.705810878	0.421484773	0.77138397	1.088070938	0.770520397	0.90443928	0.735038826	1.098758136	0.718559458	0.509670086	0.511700431	0.563918714	0.577166442	-0.177374654	-0.604367728	0.070087755	0.455218636	0.818099255	0.282118768	0.950946331	-0.294617432	0.110884489	0.153246965	0.0172
'ALDH3A1'	1.117916241	0.768526388	-2.343909581	0.718973577	1.041395513	1.069475035	1.451414927	0.114691151	0.89625771	1.51174895	1.382617786	0.912932056	0.731269195	1.019290321	0.708926114	0.632643045	0.867099529	0.971148605	0.64975098	0.608345912	1.308258698	0.948243625	-0.05961642	-0.118618833	0.442137621	1.927744541	1.782277895	1.586599518	1.828870601	1.117820266	0.845210931	0.818477501	0.937366593	0.602675077	0.628556325	0.719675406	0.503594458	0.894485706	0.728359543	0.465400082	0.937977454	1.142225646	0.890939299	0.548714574	0.658395832	1.019428266	0.634660839	0.212091998	0.411189039
'ALDH3A2'	0.869712399	-0.055876493	0.65923443	0.894570301	1.075237294	-0.057011512	-0.057218941	0.379719943	0.574102211	1.22487991	-0.05941696	-0.05607619	0.87897467	0.724818979	0.492063579	1.071631063	0.609157423	0.582796787	0.765936805	0.081297207	1.020951819	0.917522648	0.167005855	0.170328996	0.69224513	1.179956238	0.723603617	1.009186115	0.824019852	-0.0570077	0.919617129	0.031248586	0.213409546	-0.041001541	0.488412451	0.018558916	0.029832496	0.525158747	0.425792183	0.44467739	1.067872013	0.886534046	-0.057165218	-0.05472246	0.796884939	1.34779175	0.407960674	0.757286769	0.736967216
'ALDH3B1'	0.01626217	-0.276735065	-0.471101727	-0.002065915	0.58903786	-0.024368948	-0.519335449	0.281467257	0.011593546	0.093413675	-0.348854568	-0.149876279	-0.013833414	0.272803019	-0.190985201	0.506226434	0.96003802	-0.113979143	0.156827053	0.134722898	-0.345013055	0.355643156	0.297606826	0.279264586	0.163433481	-0.817248741	-0.937846165	-0.485042563	-0.084957319	0.385687428	0.223666655	0.121554779	0.102548804	0.101231673	0.101229454	0.102388722	0.102539948	0.00679986	-0.172981974	-0.533986861	-0.171751922	-0.273279163	-1.920571688	-0.25754464	0.050301583	0.799234253	-0.056607611	0.138240221	0.014243981
'ALDH3B2'	-0.309264356	0.197478351	0.240251178	1.027842816	0.840784373	0.428645147	-0.08665032	0.086156464	0.250518994	0.18747336	0.942789446	-0.004665482	0.020537401	-0.108507771	0.107653074	0.224338901	-0.051615356	0.554562727	0.740649558	0.145028562	-0.11296552	-1.161744195	-0.941886629	-1.037842348	-0.006835725	-0.123439859	-0.376944101	0.250236382	0.231163302	0.39778537	0.228309146	-0.258084023	0.654473845	0.489783034	0.274846947	0.610615126	0.473321062	0.621598335	-0.466156138	0.103770161	-0.065019094	-0.229158665	0.600085495	0.349387266	-0.122289258	0.30331189	0.670218184	0.168143359	0.650843908
'ALDH4A1'	0.610354702	0.527407287	0.537706966	0.628591141	1.234726892	0.526254294	0.514825314	-0.230133122	1.145565219	-0.386522592	0.525118348	0.526536568	0.617101919	0.248697875	0.188461667	1.230692167	0.776943871	0.896007172	0.763967478	-0.099811198	0.431218248	0.379743318	0.387548243	0.421478751	0.178107482	0.085929734	0.089213879	0.188761789	0.135085734	0.518255522	-0.12977499	0.700899812	0.542801973	0.621699007	1.001886046	0.640185525	0.478532899	0.38722514	-0.065249952	-0.041810416	1.228765195	0.622071106	0.52181952	0.522286676	0.290927339	0.41812017	0.385241667	-0.14432509	0.315795286
'ALDH5A1'	0.854924868	0.557845668	0.934105709	0.87940524	1.373818047	0.556691737	0.544677167	0.150293431	-0.234696839	1.002650931	0.55562204	0.556939933	0.86404374	0.574393786	-0.287732257	1.369409631	-0.092918778	0.748595249	0.786912182	0.187100366	0.821060187	0.672078551	1.177751625	1.173125132	0.989819051	0.466871972	0.502026696	0.73486573	0.669948188	0.548275354	0.323726485	0.492931061	0.087778779	0.625359498	1.097463301	0.447131433	0.483459521	1.602301699	0.379890238	0.399201178	1.369080417	0.871455434	0.552033558	0.552397619	0.070563585	0.427107835	0.637174454	0.228476686	0.735414789
'ALDH6A1'	0.317906571	0.868302429	0.364089512	0.303020479	0.001173019	0.432401845	0.39572618	0.253208488	0.06476415	0.50610176	0.373875755	0.562237813	-0.030895091	0.221645228	0.059245031	-0.006333986	0.402625749	0.621676634	0.430493062	0.24710481	0.291701026	0.599599019	0.002805919	-0.046773029	1.187247302	-0.088384022	-0.31218833	-0.545113451	-0.492932452	0.416606676	0.088070819	0.630754146	-0.27561347	-0.502898214	0.342802583	0.158337754	0.29997944	0.030001153	0.208451717	0.588872225	0.172920689	0.32711493	0.430504416	0.23101716	0.15180016	0.259200544	0.337151446	-0.005171175	0.247361147
'ALDH7A1'	1.34311435	0.660737525	-0.76820509	1.380058314	0.36608612	0.659580423	0.64558636	0.41411088	0.558246109	1.267764885	0.658734667	0.659713421	1.356967312	0.40534705	1.164620006	0.364385137	2.163412019	1.619357786	2.069563845	0.573750821	0.487011399	-0.025362616	-0.351364711	-0.274850109	0.042307807	0.549608136	-0.324786778	-0.635989694	0.543092968	0.649752376	-0.509953764	0.330866944	-0.204230437	0.226852734	0.326881839	0.296689884	0.397405704	0.132802848	0.516787337	0.534828579	0.352479973	1.369254524	0.654167059	0.654182622	0.369119309	0.738932891	0.808174423	0.640718354	0.306731931
'ALDH8A1'	0.545637788	-0.04744236	0.31481329	0.578286042	0.757089323	-0.347777354	0.817256121	0.420721447	0.781460038	0.431974133	0.416615291	0.37629616	0.305566069	0.59320669	1.298242714	0.551822852	-0.471481393	0.060668211	-0.036186626	0.655490129	0.510049782	0.549687	0.501610462	0.501043673	0.781385599	1.438853015	1.006824127	1.117531343	1.178481811	0.280058136	0.314527688	-0.192364514	0.651146634	0.245012259	0.255852344	0.60502696	0.267306071	0.023909528	0.259747939	0.093472979	0.925404555	0.348915715	0.397897425	0.255735312	0.096514071	0.261439689	-0.164341031	0.290849241	-0.096638282
'ALDH9A1'	0.239956145	0.854751021	0.669706404	0.60653767	0.411357889	0.844068653	0.486961172	0.335467193	1.383153574	0.657877681	1.055334134	1.040651962	0.129533744	0.457598705	0.610469129	1.223577495	-0.607936443	0.20555697	-0.260554731	0.753738474	-0.256667036	0.028534974	-1.603481649	-1.45948507	0.584608201	0.031096533	-0.033254588	0.372366257	-0.310239855	0.038879532	0.887416786	1.242625256	0.086195953	0.457228363	0.448895602	0.387009303	0.694208409	-0.119356056	0.143669353	0.435365761	0.653868168	-0.173563813	0.436578364	0.556557855	0.403261658	0.981083699	-0.078147167	0.635219931	0.479762993
'ALDOA'	-4.458570692	-3.181862877	-3.616980166	-4.857142092	-3.592023153	-3.268845355	-1.807697101	-2.699558522	-6.484792032	-4.324933256	-4.442874629	-5.054910958	-5.421674245	-3.408730016	-2.503889415	-4.267299267	-1.80733681	-3.153060797	-2.763048907	-3.195185526	-4.524258027	-3.135898637	-2.858361838	-2.878425378	-2.916269572	-2.211544548	-2.474131086	-2.407180386	-2.395613878	-3.031433445	-4.523285109	-4.26876162	-4.813357391	-4.728937168	-5.016151692	-5.286397542	-5.318274187	-4.861275927	-2.073796042	-1.479246577	-5.528076242	-1.972023192	-4.164517967	-3.580758902	-2.942574013	-3.5330037	-2.063418514	-5.779255383	-4.519665545
'ALDOB'	0.339860857	0.491726922	0.337496556	0.393980056	0.387534875	0.518903766	0.491325515	0.077813015	0.435808054	0.885871389	0.692586195	0.716293866	0.515229674	0.795490753	0.648337344	0.687021942	0.359059464	0.141757585	1.00878031	0.192461367	1.370279502	0.568511812	0.161881015	0.155119339	0.570092806	0.121601062	0.304610797	0.402280439	0.313639783	0.559425571	0.612839285	0.249220031	0.472201631	0.805099603	0.65362312	0.807320534	0.877852903	0.616821894	0.425840773	0.174244015	0.644130716	0.356728771	0.400866239	0.737103776	0.653816142	0.464293691	-0.174711827	0.177620476	0.348397813
'ALDOC'	-0.484850393	-0.031474184	0.600336507	0.467113344	0.987228989	0.352690256	0.27710444	-0.604461722	-0.414689149	-0.232164386	0.378614037	0.416277647	-0.35852847	0.170730981	0.250968479	0.098130317	0.083820455	0.423504127	0.370831528	-0.165944762	0.600018592	0.298221587	-0.028655284	-0.021086591	-0.344205996	-0.771116446	-0.517151543	-0.972499508	-0.948234051	0.092359823	-0.545185774	-0.768279961	-0.411158227	-0.754722967	-0.565897409	-0.494809774	-0.503025207	0.199267425	0.781217112	0.316840457	0.073366151	-0.32339502	0.398949487	0.757179281	0.124790021	0.274041524	-0.140820729	-0.075721068	-0.477194591
'ALG1'	-2.261769448	-3.336612314	-1.860747342	-1.143972308	-2.20134292	-3.143280184	-2.015803339	-4.266046988	-2.15462052	-2.023446891	-1.986483925	-1.982721956	-1.531943495	-1.835775025	-1.307386006	-1.903807737	-1.412987476	-2.512040134	0.491601406	-2.008308371	-2.724558723	-1.068184132	-2.135166594	-2.109526811	-2.266445379	-2.126036263	-1.797002381	-2.112766258	-1.968175165	-1.734106652	-3.023586835	-2.504748271	-2.6229241	-2.651922293	-3.044148264	-2.791459038	-2.678387878	-2.321309867	-1.292559191	-0.266001187	-3.013220319	-2.108109333	-1.804660774	-3.343822902	-2.037646429	-1.449553911	-1.711364508	-3.991374858	-2.432231832
'ALG10B'	-0.027613046	0.368370853	0.298902566	0.815412279	-0.904091633	1.367220394	-0.82197002	-0.174728461	0.4709453	0.466452232	-1.471084169	-0.571432426	-0.121073657	-0.219704969	-0.216858729	-0.856197654	-0.476354362	0.072636042	-0.108843592	-0.003107981	0.420423817	-0.546521929	-0.54771713	-0.547708248	-0.726692965	-0.274679286	0.266369415	0.265256125	0.265042766	-0.094213261	-0.820905064	0.556539375	-0.786895609	-1.07710331	-1.133568466	-1.07097559	-1.09626187	-0.181299071	0.238151418	0.68360953	-0.003881282	-0.522450358	0.919352964	0.464858826	-0.015182609	0.320007102	0.015389526	-0.413705116	1.321291899
'ALG11'	-1.744298306	-1.278555268	-2.858968398	-1.498461993	-2.643035363	-2.232757418	0.660635407	-2.880381233	-3.213705528	-1.619830659	0.59981791	-5.483517178	-4.623192623	-3.263542798	-3.23062508	-4.516847785	-3.165093452	-3.571063683	-2.978133801	-3.208695917	-2.083641615	-3.090493039	-3.098581485	-3.098175563	-0.851600569	-2.786656232	-2.515049723	-2.511364982	-2.506397919	-0.602775631	-2.677169694	-3.594537929	-2.973135716	-2.412000071	-2.55270144	-2.120418752	-2.195402453	-2.653742797	-2.678864801	-3.255256531	-2.071570527	-1.428535466	-2.997931225	0.205887199	-2.695386907	-1.919880862	-1.965070292	-1.364857581	-1.516083055
'ALG12'	-0.20315819	-1.691418752	1.463821903	-0.819600642	-1.5612916	-2.41607588	-2.674967055	0.571511163	-0.033896751	0.449816418	-0.164974183	-1.448054465	0.044075436	0.122572747	-0.212083213	-1.098828901	-0.068150867	0.588253805	-0.577977516	0.205156281	0.820781259	-0.957777973	-0.684961959	-0.768674203	1.207815374	-1.340099087	-1.166564014	-1.5285361	-1.420592045	-0.01944637	1.329142418	-0.040098714	0.530789976	0.611782042	0.440865997	0.723078821	0.587424408	-1.289927638	0.370992705	-0.369137803	-0.122015836	-0.571434031	-0.381441699	-0.627390766	0.339465847	0.720761298	-0.492992158	0.263574845	0.013866071
'ALG13'	-1.060359763	-1.508179078	0.282330831	-0.559884867	-0.813223036	-2.406373857	-1.622464216	-1.270489998	-1.064579758	-0.637170849	-0.874564806	-1.680982513	-0.943233637	-1.491778753	-0.845719579	-0.848564227	-1.588970335	-1.803606344	-1.545682543	-2.135271844	-1.059456801	-0.589996152	-2.112673858	-2.151509748	-1.478912364	-0.781298289	-0.261621026	0.361764256	0.025234263	-2.161680275	-1.507950294	-1.403218197	-1.244043405	-1.958833214	-1.948552051	-2.033991856	-1.806324252	-0.388891521	-0.330224153	-1.088991249	-0.801087036	-0.829681948	-1.881431359	-0.67445949	-2.11949489	-2.408406285	-1.262957934	-0.950944435	-0.837490475
'ALG14'	-1.199587066	-2.949797345	-0.443148568	-0.833486453	-1.203930904	-2.034350945	-1.274861364	-0.462373479	-1.527054414	-1.648608651	-2.94084996	-2.363732874	-1.756912794	-2.212421517	-1.938633285	-1.657424025	-1.394195831	-0.01251117	0.788681886	-0.566891765	-0.347824019	-2.342884729	-1.582795604	-1.61890552	-1.559642479	-2.215320475	-2.39330592	-2.828002727	-2.46931139	-0.595802497	-0.551596164	-1.640679179	-0.358486779	-0.55490956	-0.98893113	-1.28177593	-1.36547939	-2.149653787	-0.915808017	-0.674562373	-1.894399121	-1.269641098	-1.459292221	-1.388488054	0.527467593	-1.204678104	-1.593657164	-2.19532048	-1.595068529
'ALG2'	-3.503763967	-4.733258792	-4.476298081	-3.537042418	-2.674448715	-5.226959437	-3.409952306	-3.615891998	-3.446771671	-3.692394035	-2.711319477	-3.344353296	-2.209831336	-3.962529139	-4.149581434	-2.372614623	-3.289114985	-4.146516904	-4.983028246	-3.762327429	-2.764516853	-4.687704362	-4.370258039	-4.369915713	-4.748509442	-3.139357649	-2.194420202	-2.011182268	-1.698198001	-3.945178691	-5.980959098	-3.978065914	-3.188449617	-4.164216068	-4.075270225	-4.611259233	-4.586484397	-2.12263267	-1.5970867	-2.884047658	-3.343401255	-3.632118834	-5.672870475	-3.015801659	-2.192533236	-2.500701122	-5.170442033	-3.54739468	-3.565288828
'ALG3'	-0.036554403	-1.258014842	0.585645365	-0.295619658	-1.096867724	0.030036692	-1.596909127	0.264880455	-0.509101355	0.898371773	-0.108044389	-0.503547815	-0.853996638	-0.147255656	-0.409845804	-0.628554291	-0.277474821	-0.399065108	0.81557796	0.039663214	0.227733044	0.093502317	-0.320301773	-0.296652913	0.748045023	-1.49079117	-2.60466343	-2.376448933	-2.590198306	-0.363615449	-0.274981541	-0.085021372	0.196420807	-0.328504325	-0.526104848	-0.85318705	-0.706815215	-0.198815213	0.135294003	-0.68008244	0.26816476	-0.393691331	-0.629602871	-1.832532229	0.479468015	0.641870505	-0.921765669	1.458554771	0.469924518
'ALG5'	0.135424792	-0.003135605	0.276851061	0.449728394	-0.836583708	-0.012420362	-1.871233174	0.878592889	-0.646689458	0.869186698	0.613432027	0.769823157	-0.285233671	-0.709022667	-0.05403758	0.252038966	0.532881124	0.488618871	0.167355391	-0.535665611	0.056208159	-1.033545272	-0.994265319	-0.949384415	0.521936833	-0.913232269	-1.763945736	-1.811647303	-2.067306402	-0.335664674	-1.216697981	-0.209399658	-0.56792579	-1.232542091	-1.402931761	-1.095115359	-1.288210207	-1.158838294	1.071462271	0.003566821	-0.111474216	-0.039536147	0.41480884	-0.269344752	1.349550625	1.011747631	0.605946587	-0.842322477	0.779289618
'ALG6'	-1.207706353	-2.262945038	0.345143341	0.215403634	-2.134834279	-0.161076896	-2.537260489	-0.321602437	-1.195287153	0.011599038	-0.265611388	-0.431509407	-1.040898969	-0.231628583	-1.065999526	-2.027947851	0.386131143	0.55136299	0.259333973	-1.664038774	-1.57526712	-1.051928514	-1.584383208	-1.713253805	-1.006991205	-1.253995476	-2.411811072	-2.313314955	-2.827222888	-1.080374937	-1.194467394	-0.720333828	-1.105506719	-1.221024833	-1.271876041	-1.124868715	-1.377136193	-1.827858792	-0.354164144	1.077105755	-0.957931759	-0.672293068	-1.321183936	-0.874560043	0.727118023	-0.009341963	-0.571651462	-0.292372521	-0.492340757
'ALG8'	-0.466947634	-0.016617294	0.290804325	0.520576301	-0.992671677	0.203357754	-2.786319618	-0.884884557	-0.223923112	0.619463329	0.634832704	0.282090782	-0.620583663	-0.773112867	-0.763046523	-0.862972521	0.472135825	-0.275455314	-0.172811237	-0.746828506	-0.670412479	-0.978593325	-0.369437926	-0.410179131	-0.572625863	-1.024335698	-1.699291708	-1.767121564	-1.58123901	-0.116186272	-1.245204726	-0.360822321	-0.425123196	-0.861677529	-1.047294405	-0.450166569	-1.095577454	0.20258907	-0.16732036	0.181782409	-0.482983405	-0.040343516	-0.695042665	-0.464150732	0.701366688	0.732130081	-0.218288739	-0.939179712	-0.069040705
'ALK'	0.411992475	0.376069947	0.513532874	0.694636882	0.630693637	0.494478256	0.680845953	0.233211482	0.112160376	0.399447124	0.482605726	0.907839254	0.451042693	1.231376576	1.441115397	0.430007969	0.874269837	1.459935398	0.138444548	0.254957007	0.512775165	-0.258329221	0.292359546	0.342582614	0.801264795	1.209986773	0.857163827	0.800855149	1.040765734	0.823779246	1.205650621	0.796398804	0.694633764	0.970382169	0.289300036	0.717628125	0.494996588	0.727842181	0.503537942	0.513208583	0.161703426	0.45906246	1.061921069	0.673456889	0.662075831	0.363855046	0.817990475	-0.400756645	0.615519187
'ALKBH1'	0.046332338	-0.151662477	-0.02824972	-0.594119945	0.007727179	0.437816372	-0.264347167	0.031970079	-0.531565541	0.370919699	-0.190519836	0.18026323	0.291516897	0.2947968	1.031568263	-0.162409184	1.861257896	1.140109124	1.115328766	-0.44210294	0.1776605	0.974544595	-1.822409654	-1.865426865	-0.227970926	-0.280729247	-0.327456708	0.052645212	-0.610723812	-0.07012803	0.165938968	0.062386463	0.243415465	-0.109565154	0.142583417	0.017382547	0.170490117	-0.094031313	0.48965062	0.395490218	-0.008348822	-0.713201778	0.046718071	-0.399286918	0.082834964	0.507524899	-0.098116762	0.531433034	-0.025064216
'ALKBH2'	0.488943948	0.692750642	0.121694431	0.350045193	0.207364567	0.480294623	0.243624952	0.054393736	-0.302909941	0.767720016	0.610680752	0.362015771	0.812490236	1.491348458	1.300068208	0.381210134	1.756241315	0.98631399	1.578665827	-0.398277391	0.078445463	1.0784154	1.193416583	1.288288403	0.456320942	1.662733211	1.558331569	1.361968519	1.312693243	0.860357247	0.427534247	-0.130105422	0.792333542	0.523326332	0.950643263	0.89076202	0.866892828	-0.090580915	0.442020581	0.545684051	0.573983144	0.704067705	0.06654076	0.575958778	1.16487198	0.45570028	0.22257434	-0.021910277	0.675335478
'ALKBH3'	0.787414821	0.166369945	0.128228797	0.810171646	0.49574421	0.165228078	0.160744943	0.160820451	0.366852985	0.553093142	0.163306344	0.165914571	0.795879033	-0.012147378	0.442300431	0.49369488	-0.726700958	-2.356479319	-2.109107763	0.021902959	0.635752257	-1.207581692	-0.252490477	-0.199070611	0.240825749	-0.378967734	0.420470485	0.128765202	0.38015179	0.162182695	-0.329267021	0.227879504	0.53725179	-0.019524505	0.026619988	0.201088277	0.579037832	-0.148668981	-0.084828238	-0.061207117	0.483279115	0.802616507	0.163443172	0.165133174	-0.630057865	1.020151309	0.531678485	0.576319775	0.45620364
'ALKBH4'	-0.350053796	0.32857836	1.218296927	0.071993093	0.068083108	0.11436842	-0.337319499	0.144511202	0.639139107	0.447497522	0.415115445	0.546655287	-0.232600483	0.057166457	-0.056646004	-0.035026995	0.944695885	1.053589633	0.806988609	-0.084196973	0.368641336	-0.231042647	0.257170211	0.212033087	-0.064181948	-0.382628405	-0.549779069	-0.643059329	-0.41117115	-1.056765807	0.613757784	-0.041619458	-0.183549355	0.262285251	0.097474375	-0.356519822	-0.128360596	0.315253287	0.39294246	0.164971721	0.288794107	0.148903731	0.561583117	-0.081407283	-0.46302564	0.1333796	0.103678037	0.697796649	0.416890034
'ALKBH5'	-0.252490404	-0.752619909	-0.269122862	-0.040986225	-0.799282791	-0.39186769	0.105626811	0.342362873	0.353857844	-0.7125309	-0.361822752	-0.031137093	-0.914409385	0.654901558	-0.011483878	-0.721325574	0.198903694	-0.616392836	-0.520597937	-0.730099531	-0.119947448	-1.100035551	-0.111226971	-0.122742931	0.333258192	0.239915975	0.354976009	0.35034578	0.036808707	-0.838246869	-0.333041745	-0.30787239	-0.171469256	-0.222066795	-0.302477958	-0.344021388	-0.255578804	-0.222235892	-0.771719702	0.166715697	-0.243682961	-0.418091125	0.133581659	-0.251940172	0.769841631	0.03199054	-0.054184958	0.180186819	-0.532351927
'ALKBH6'	-0.013747032	-0.470426339	-0.495910266	-0.188691508	0.573621777	0.076937561	-0.698409779	-0.62324253	0.363609431	-0.765593544	-1.386411238	-0.04681016	-0.303273348	-0.293470761	-0.000229542	0.616819298	1.087322365	0.420876012	-0.562120517	0.086707267	0.329087345	0.460192032	0.274811653	0.302519102	-0.525896694	0.230886059	0.592978002	0.269842468	0.508242003	-0.105555218	0.607963329	-0.625190872	0.366300174	-0.152357908	0.496773168	0.472995252	0.005285384	0.044049036	-0.893280622	-0.60392658	-0.113795481	-0.43461495	0.030512265	0.069165587	0.181203855	0.05288825	0.42061799	0.132753338	-0.188462686
'ALKBH7'	-0.252255938	-0.188592498	0.140816489	-0.186895182	0.353774789	0.016197824	0.102127914	-0.314230858	0.754576127	-0.066611125	-0.91732201	-0.46858466	-0.05498914	-0.368667347	-0.420618749	0.092621864	0.072444943	0.222633543	0.161272478	0.384558093	-0.137731677	0.827740652	0.67526354	0.671450799	-0.725029616	-0.236384047	-0.689192987	-1.140794166	-0.810081438	1.05021107	0.047145232	-0.040636775	0.06072106	-0.032041759	-0.147107884	-0.315060357	0.013812059	-0.829474445	0.585460307	-0.110440652	0.154522866	-0.180201948	0.047053989	-0.617668054	0.045436238	-0.021322086	-0.079748167	-0.483735386	-0.525532462
'ALKBH8'	0.274101122	0.264326398	0.5078318	0.567841875	-0.128168128	0.443162934	0.499533609	0.182089389	-0.101974901	0.141818309	0.304755246	0.770795593	0.388796526	0.517641787	0.139608802	0.40497211	0.286817215	1.288009695	1.081002958	-0.819367928	0.309438985	1.271275259	1.15457165	1.154177652	0.299913926	0.035578806	0.088425204	0.25532106	-0.151891294	1.069454788	0.281345281	0.43935756	0.733141431	0.620469594	0.337818439	0.720891165	0.780978068	-0.328037534	0.442569183	0.825524944	-0.260721354	0.230656614	0.237136204	0.127505167	0.023551969	0.318672447	0.701525607	-0.180362423	0.486714768
'ALLC'	0.385377315	0.287532322	0.385052596	0.693683698	0.865449626	-0.09412509	0.578908968	0.445125186	-0.632713705	0.047875183	0.44946778	0.308517828	-0.618581526	0.416114445	0.455790059	-0.124602752	-0.127431598	0.225842405	0.580468165	-0.342162437	0.097909781	0.755570996	0.644550635	0.625434609	-0.087163322	0.273267715	0.481192955	0.307560371	0.277373598	-0.606693645	-0.006949895	0.542575895	0.075218058	-0.026577904	0.251105744	0.229280082	0.149617005	0.627275941	-0.231599961	-0.282312871	0.272496074	0.384699509	-0.119181122	0.152474987	0.468239755	0.726356678	1.34513175	-0.340150921	0.912056164
'ALMS1'	-0.210469429	-0.515123301	0.2393797	-0.213188821	-0.726961308	-0.516244168	-0.507616342	-0.08445156	-0.702266639	-1.578949666	-0.519649155	-0.514794671	-0.211681937	-0.937636209	-1.075444212	-0.725725644	-1.207074014	-0.802307303	-0.767988266	-1.110002758	-0.321423138	-0.27233123	-0.437192136	-0.450978989	-0.792120621	0.125328951	-0.241953975	-0.16721462	0.014565521	-0.509939545	0.180889274	-0.22914909	-0.803331957	-0.71879867	-0.156656812	-0.223164116	-0.393430609	-0.769708067	-0.304157971	-0.278502605	-0.750186791	-0.214910271	-0.513027188	-0.509028946	-0.081185361	0.19783466	-0.487285082	0.035240472	-0.38726075
'ALOX15'	0.30450623	0.663634984	0.057911491	0.326024937	-0.176146655	0.20463399	0.527568512	-0.630092267	0.150086055	0.742819594	0.540887622	0.452365933	0.250119817	0.664264086	0.352039173	0.460775344	0.041546759	-0.31676543	0.152357832	0.133959943	0.291475925	0.563024063	0.903176297	0.881544955	0.610528964	0.797178311	0.856618895	0.854712391	0.599538798	0.132290603	0.948418136	0.325083032	0.001097616	0.291502629	0.160254138	0.289572627	0.14568097	0.341263388	0.211933922	0.341976303	0.322176395	0.108769299	0.736981449	0.735061045	0.429420118	0.423385773	0.343677578	0.939688281	0.418295512
'ALOX15B'	-0.111137332	-0.024201364	-0.007467694	-0.111320753	-0.379344614	-0.025337359	-0.026154173	-0.656790398	0.083201344	0.387228322	-0.027673867	-0.024437501	-0.111386593	0.69925117	0.357355376	-0.379042878	0.463399466	0.624086411	0.671095833	0.490873232	0.102820996	0.250439202	-0.121545525	-0.075817594	0.731711143	-0.067793658	-0.236035743	-0.454717587	-0.068939724	-0.025768126	0.376025738	-0.002649879	0.042695748	0.20312473	0.558949331	-0.012908491	0.0226366	0.21985339	0.107029972	0.128871643	-0.399510905	-0.113622904	-0.025723548	-0.023388075	0.112676613	-0.627184647	0.119761141	-0.00170348	-0.429788037
'ALOX5'	0.329403999	0.278706299	0.301602874	0.064255864	0.472214328	0.280594586	0.044464469	0.655903484	0.577849456	0.502047922	0.523960536	0.072601908	0.796991984	1.600493233	1.230228028	0.431590546	0.270885054	0.33746233	-0.547756692	0.407107223	0.21686227	0.47655005	0.430437459	0.461828858	-0.538172802	0.444928982	-0.045652761	-0.378429445	-0.488442087	-0.282834195	0.276028852	0.542980649	-0.042590499	-0.136718177	-0.058802464	-0.046559104	-0.038998081	0.728399041	-0.849946182	-0.83374592	0.041675139	0.040868696	0.619554389	-0.505122707	-0.1727399	-0.323937168	-0.169700788	0.238114529	-0.232781621
'ALOX5AP'	0.800949756	-0.142764058	0.354099755	-0.001118314	0.672255147	0.294910436	0.357570706	0.786269251	-0.334859829	0.330240224	0.335253311	0.431713624	0.653652875	1.133951033	0.975056799	0.511372667	1.077614247	0.611991593	0.550601878	0.526337574	0.894969635	0.26209825	0.316923363	0.319029227	-0.035537322	0.281025838	0.15059861	-0.023186338	0.261065287	0.792212938	0.759443846	-0.203660001	0.391846145	0.439935604	0.555729973	0.237113107	0.517631043	1.104581069	0.402120487	0.598703697	0.733119524	0.355892506	-0.233086972	0.241765919	0.261574206	0.020573981	0.116619697	0.52525287	-0.251834194
'ALOXE3'	-0.01653139	-0.027514473	0.264815872	-0.208113221	0.296782974	-0.400471205	0.312455094	-0.907834456	0.111271351	0.519439768	-0.232832033	-0.348673321	0.394168006	0.791376142	-0.036809997	0.371937795	0.461178642	0.657161096	-0.34424448	-0.04990872	0.121463903	-3.351962519	-0.744283279	-0.671596929	0.402319615	-1.429704882	-0.243053332	-0.57699582	-0.602113696	-0.024555486	0.644645087	-0.261407916	0.378921884	0.405153041	0.661335736	0.445928212	0.472008253	0.557181344	0.250653979	-0.467768615	0.138829464	0.038505034	-0.451394472	0.107965231	0.078755184	0.47938349	0.28742148	0.072503206	0.319725962
'ALPI'	0.780844092	0.572092163	1.024835483	0.430497871	0.803440196	0.641729215	0.015236572	0.544534412	0.643434182	0.574768184	0.871875921	0.552358414	0.632284469	0.378369045	0.384282847	0.516151952	1.286178008	0.65378449	0.551239369	0.644471625	0.326678022	0.448983859	-0.721149016	-0.848682135	0.465124334	-0.221412929	0.19498231	0.146895977	0.259255066	0.297243656	0.457825766	0.230387912	0.05204817	0.264023002	0.471812533	0.795288828	0.465225029	1.262674544	0.528982102	0.570092131	0.427298484	0.639338593	0.417179403	0.113073318	0.438875754	0.143338023	-0.009039158	0.266750438	0.813244446
'ALPK1'	0.61782052	0.106639081	0.160958328	0.228508222	0.10803343	-0.538860273	0.060849254	0.502870132	0.880716449	0.06629113	0.168167555	0.254344684	0.618632426	0.354695701	1.061999612	0.757235615	0.338230674	0.688728332	0.660915889	0.383125562	-0.16732231	-0.148988699	0.288114335	0.296661738	0.293432001	1.014843877	1.426130233	1.434125177	1.436937463	1.112849747	0.489594816	0.446366749	0.114710551	0.84891432	0.286603643	0.429268624	0.227913422	0.123764005	0.2018633	0.80129119	-0.382635014	0.179933439	-0.099197748	-0.449692285	0.632935535	0.063076884	0.643331482	-0.247469647	0.679516601
'ALPK2'	0.471185982	0.180986518	-0.604261792	0.13772938	0.644648273	0.210818612	0.698001244	0.29426663	0.549130554	0.458210915	1.114095053	0.588640431	0.861938778	1.376976858	1.302717372	0.633636529	0.898851685	0.744772172	1.152393789	0.823404836	1.002724062	0.359252017	0.599812516	0.606618809	0.227970848	1.024709927	0.750381142	0.408752268	0.330478248	0.126827365	0.840481436	0.236793408	0.943268865	0.842524126	0.63655753	1.056674208	1.038131649	0.274738581	0.245688167	1.414442898	0.611965911	0.38053786	0.178983722	0.667902145	1.250356476	0.197513406	0.583646333	0.28118345	1.044612655
'ALPK3'	0.445186501	-0.471629614	0.08798749	0.841162807	0.258672114	-0.033936672	0.377305752	-0.096043257	0.814252468	0.348232573	-0.05569371	0.257899396	0.771607689	0.920681919	0.48826569	0.180627819	0.366313058	0.335808213	0.006967174	0.879063158	0.021126206	0.394289862	-0.6767543	-0.698179722	-0.383245419	0.647581411	-0.114306221	-0.489637686	-0.22612766	0.630394859	0.375416006	-0.15341033	-0.135849385	-0.34971106	-0.32632395	-0.240958513	-0.289698905	0.063602726	0.375862906	0.232760364	-0.205160292	0.649432542	-1.378719122	1.016685739	-0.4887202	0.18540881	0.026018957	0.646998769	0.278863341
'ALPL'	0.57244778	0.739828686	0.748713306	0.46700928	-0.236495914	0.578874766	1.288027396	0.146015082	0.287920912	0.443513285	0.05548655	1.108540518	-0.022127137	-0.156115464	0.510681039	-0.903305721	0.229676804	0.816943614	0.101369076	0.561931594	-0.580832774	0.549794327	0.814813334	0.801171113	0.434101079	0.356911928	0.573165024	0.788130825	0.940897047	-0.393603557	0.300155577	0.637820557	0.634687795	0.572284071	0.501185335	0.607869255	0.314953799	-0.057488056	-0.027362371	-0.51690844	-0.313753981	1.102673383	-0.065105223	0.058701612	0.194779419	0.607692345	0.594440107	0.344419808	0.233710649
'ALS2'	-0.642862323	0.771845067	0.583855283	-0.656620807	0.09785535	0.770684541	0.754552927	0.522635036	-0.005456074	1.143998957	0.770080608	0.770693142	-0.648267848	0.345362053	0.096279477	0.096875012	0.593787513	0.861249271	0.45793763	-0.140159055	0.335400601	0.269335963	0.434687089	0.414118567	-0.171528171	0.051137071	-0.417698116	-0.272940821	-0.275746135	0.759332112	-0.298562659	0.661288679	0.002641792	0.593848203	0.147514426	0.603415139	0.38505556	0.295713977	0.270028205	0.290358095	0.081888645	-0.655814463	0.764455693	0.764094931	-0.186997463	0.089412535	0.403840026	0.340256347	0.145276494
'ALS2CL'	-0.626972128	-0.143742232	-0.203743764	-0.640324932	-0.444543751	-0.144874543	-0.143391561	-0.22522636	-0.103554276	-0.532687833	-0.147471229	-0.143840847	-0.632223562	-0.147489902	-0.038507581	-0.444066846	-1.119034879	-0.270477396	-1.071969001	-0.14109265	-0.316784321	-1.455088663	-1.819694329	-1.824343205	-0.630456784	-0.510200712	-0.505358277	-0.606614725	-0.815373614	-0.143665224	-0.572388113	-0.225523725	-0.504735994	-0.453912485	-0.210097768	-0.219798748	-0.314643165	-0.50379384	-2.448210636	-2.402669556	-0.465283825	-0.639611482	-0.144383351	-0.141642988	-0.470227358	-0.399130451	0.936685125	-0.265841243	-0.661082833
'ALS2CR12'	0.264936275	0.284027546	0.523199534	0.274354101	-0.313492685	0.282882053	0.276135354	0.385548926	-0.195346785	0.547162872	0.281216398	0.283436817	0.268333889	0.366238698	0.128564627	-0.31336787	-1.090845418	0.545030526	-0.068388148	0.667937735	0.378619021	0.057407546	0.510068795	0.496763623	0.038857305	0.048641187	0.137601848	0.232187388	-0.225716632	0.278222422	0.348569768	0.830583878	0.816584413	0.477443841	0.59367011	0.760569187	0.830917189	0.166554585	0.14283165	0.164341266	-0.333079448	0.269853402	0.280233588	0.28152508	1.145711125	0.301415974	0.232884172	0.080833916	0.63108418
'ALX1'	0.627430988	0.800096957	0.903389997	0.985941264	1.240372028	0.985948236	0.882592137	1.08055006	0.684895608	1.200529611	0.650161684	0.446186634	1.496574364	0.551369784	0.771128855	0.972190748	1.432907796	0.734622178	0.994092212	0.769868503	0.697554671	0.600295474	0.507818419	0.49846162	1.271115991	1.276353882	0.931881371	0.948412975	1.183401519	0.852428062	1.160767193	1.026094702	1.229627551	0.817871774	0.808986839	0.630443495	0.422569192	0.605211737	0.647543054	1.041118822	0.378484581	1.227681751	0.420014285	0.926351938	0.334683873	1.031899835	0.449420812	0.029960475	0.818125692
'ALX3'	-0.121006541	-0.470584148	-0.091053775	-0.121441925	-0.185214083	-0.471706388	-0.463935432	-0.546243457	-0.387480695	-0.517481697	-0.475014437	-0.470306758	-0.121351507	0.5489752	-0.106145048	-0.185433909	0.236467968	-0.577933251	-1.182087734	-0.156479962	-0.302191414	0.398098803	0.297859978	0.324406586	-0.137367231	-0.56867565	-0.004132545	0.008821539	-0.046487123	-0.466012837	-0.082508893	-0.512383274	-0.679945716	-0.433017006	-0.676272213	-0.486085916	-0.806428137	0.216548251	-2.040895348	-1.999132047	-0.203671933	-0.12368638	-0.468816308	-0.464968921	0.300411398	-0.401346634	-0.231160176	0.673168682	-0.259083774
'ALX4'	0.308711218	-1.817758341	0.466470142	0.107151456	0.573721545	0.145556634	-0.487601418	-0.218715845	0.456042259	-0.021382671	-0.06151265	-0.362829106	0.703366621	0.042424383	0.462333652	0.87832372	0.248834761	0.613019256	0.393255424	0.354717125	0.736205602	-1.19330603	-0.095708614	-0.117650971	-0.239738652	-0.5134871	0.197949748	0.18812223	-0.402794995	0.235326231	0.414586559	0.284569089	0.568470977	0.90587871	0.481220723	0.520234477	0.796971494	0.562092908	-0.070115877	0.962030953	0.052531853	0.102198261	0.245083194	0.327959435	0.215414408	0.642719263	0.231543745	0.273037668	0.066217571
'ALYREF'	-0.5498653	-1.29522374	-0.531043197	-0.134956188	-0.452728545	0.114716512	-1.355897718	-1.331184834	-0.176396675	-1.787172591	-0.204102945	-0.996193167	-0.805579363	-0.38085795	-0.06915925	-0.970979078	0.134771576	0.428824791	0.04680171	0.972412005	-1.598802433	0.062286778	-0.841293351	-0.840606935	-0.817914723	-0.05507422	-0.418943808	-0.342058865	-0.28116628	-0.400578292	-0.985147413	-1.230425615	-1.157759386	-1.156706341	-1.159109749	-1.152633231	-1.149249714	-0.612671245	-0.114351599	-0.656474807	-0.963657323	-0.925748154	-1.28044953	-0.727665598	-0.42808427	0.151868668	-0.5673463	-0.463773645	0.846356648
'AMBN'	0.252148454	0.000793154	0.928087789	0.264331986	0.159261259	0.169351438	0.34919656	-0.387926593	-0.548383795	0.219875651	0.091386539	-0.087677427	0.689907006	-0.332365381	-1.826023815	-0.350023055	0.755004221	0.477259055	0.464398805	0.280930653	0.07801713	0.384730758	0.445133573	0.485418188	0.423406007	0.08670868	0.15366824	0.298855607	0.629429825	0.21284452	-0.458624323	0.518997722	0.513082976	0.589847471	0.227037774	-0.307909543	-0.253008849	-0.543104441	-0.114493452	0.161858	0.158304319	-0.076254885	-0.65028432	-0.002975056	-0.410775276	0.104892276	0.085535112	0.42674105	0.132602361
'AMBP'	0.195720006	-0.110563104	0.189475992	0.420791577	0.85999246	0.546160847	0.435377688	-0.450043978	-0.186389253	-0.281584852	0.575850723	0.298710099	-0.00409011	0.881890769	0.187658249	0.72273248	0.516830608	0.387668672	0.275756831	-0.219393677	-0.226009123	0.819972719	0.780609591	0.765013322	0.025007514	0.499774385	0.046056799	0.198442639	0.32556141	0.207848741	-0.21846292	0.120139625	0.302539498	-0.202486392	0.450434945	0.443851833	0.51026882	0.492578444	0.127276236	-0.176084258	-0.228546415	0.43489842	0.064181012	0.055092417	-0.32410945	0.387517305	-0.225824795	0.236553101	0.103059532
'AMBRA1'	0.09584436	-0.00718732	0.12621702	0.929966524	-0.459874233	0.11752044	0.34799836	-0.371350124	-0.185968888	0.76472276	0.987501851	0.854833942	2.732832483	-1.173712396	-0.092202347	0.642567393	-0.109132119	-0.491241402	-0.38192748	1.083872681	-3.489558013	-2.138357039	-2.20925724	-2.389465523	-1.23423915	1.034095921	1.123200059	0.958565556	1.204123165	0.847904714	0.925412331	1.268464132	1.140271516	1.580906412	1.627557825	1.574749493	1.75095384	0.865255211	-1.197770788	0.358674729	0.874559227	2.220201959	1.384049464	1.229736982	1.697811115	0.427799689	-0.362493287	0.190745296	-0.885573684
'AMD1'	-1.436784265	-0.273311003	-0.288863529	-0.086944613	-0.864010084	-1.646767608	-0.129945443	-0.491597632	-1.019236801	-0.404576653	-0.283640943	-0.27326056	-0.1734852	-0.283002394	-0.280123345	-0.34293889	-0.340785811	-0.162781385	-0.571970186	-1.089855845	-0.058724797	-0.78203047	-0.785879848	-0.785875627	-1.962651638	-0.372739611	-0.718403868	-0.71919065	-0.717556205	-0.950362701	0.48806136	-0.128911703	-0.094266446	-0.146069826	-0.103333658	-0.284443985	-0.468122863	-1.012633186	-0.028096562	0.141617953	-1.565759254	-0.502172208	-1.188449165	-0.120232959	-0.404500937	-0.291915616	-0.254717542	1.419373797	0.535826235
'AMDHD1'	0.865007737	0.453511564	0.585858037	1.537759654	0.714797459	0.97711163	-1.014390596	-0.097832598	0.413669288	0.366192455	-0.172193662	1.037920339	0.758724028	-0.702022831	0.047813956	0.84038526	0.836636921	-0.000128043	0.126817311	0.245981623	0.365035989	-0.783030167	-0.33928886	-0.289969114	0.231282309	-0.454324293	-0.424792032	-0.066492716	-0.20781345	0.162308843	0.117222809	1.396255472	0.497273308	0.255559977	0.377700772	0.278592794	0.179412723	-0.229874316	0.295012983	-0.499606191	0.291137092	1.606201533	-0.92315848	0.193660639	1.026840291	-0.147157949	0.217296947	0.867943436	0.052162326
'AMDHD2'	-0.908902008	-0.467537906	0.490285899	-0.929452547	-1.154668532	-0.468660239	-0.460947889	-0.960152206	-0.666328939	-0.335778328	-0.471961658	-0.46726402	-0.916887382	0.510365384	0.146665473	-1.152283763	1.113786269	1.126787387	0.687431741	0.015462209	-0.385230045	0.320277722	-0.110196847	-0.111414994	0.421206911	-0.135630295	-0.120542697	0.0198919	0.073366861	-0.463008482	0.00970891	-0.192296544	-0.191102452	-0.285960393	-0.268789989	-0.188954482	-0.00487402	-0.64502465	-1.031793187	-0.999389131	-1.18165804	-0.927090919	-0.465792517	-0.461955448	-0.031255203	-0.583208056	-0.024625314	-0.053791785	-0.410287273
'AMER1'	0.312542352	-0.250695431	0.785533789	0.441053113	-0.571030307	0.640643005	-0.02922112	0.122189431	0.484835003	0.257155565	-0.903575966	-0.064952433	0.248365777	0.181059412	0.794507709	0.712670728	0.321499122	0.064278423	0.197381255	0.932334797	0.394195957	0.16585115	0.613207351	0.580906873	0.527471984	-0.175337894	-0.280172159	-0.197224877	0.081943829	-0.155705252	-0.175748501	-0.001235799	-1.360480857	-1.277850887	-1.008539204	-0.876309707	-0.965819089	0.456128688	-0.30682244	0.098123898	0.66338442	0.523477255	1.159180177	0.170875682	0.195874319	0.006901731	0.435771758	-0.676168661	0.845220841
'AMER2'	0.746763751	0.722186739	0.9282692	0.280465459	0.796048159	-0.134797764	-0.025275089	0.028281128	-0.077056037	0.112799547	-0.198022707	1.197292402	0.178796448	0.916764553	1.04687467	0.509299338	0.55233394	1.389661701	0.513724411	0.255263819	0.463597106	1.475275758	1.938974049	1.93878603	0.037585409	0.749407709	-0.351480606	-0.19135384	-0.305201131	0.302732888	0.529297547	0.696802032	0.218090927	0.034042335	0.733653772	-0.075932251	0.323838233	-0.036587524	0.426229133	1.21540491	0.30212775	0.738426764	-0.836863418	1.336794057	0.721215744	-0.347598988	-0.712152548	0.600713625	0.804392255
'AMER3'	0.218233451	0.299318419	0.766736838	-0.608277509	-2.199689724	-0.437636743	-1.751178455	-0.080416982	-0.353666236	0.712149627	-0.402063767	-0.971347141	-1.550782427	0.281583067	0.309162928	0.020715991	0.986237262	0.81077535	1.405514568	-0.119683656	-0.480494804	-0.169047045	-0.217631775	-0.224533096	-0.159515307	0.020302635	0.145502853	0.225969711	0.330871087	-1.022953546	0.626249456	0.484056948	0.254323042	-0.197198265	0.365068783	-0.157533287	-0.004742889	-0.596283597	-0.801119337	-0.537565106	0.089712042	0.262660652	0.070807372	0.084595347	-0.242009407	-0.464280876	0.033524809	0.542176752	-0.293357436
'AMFR'	-0.486564102	0.127917452	0.699096676	0.156680032	-0.510020781	0.35870246	-0.523360404	-0.923506689	-0.529029637	-0.266390361	0.103409364	0.350474248	0.430499322	0.679642248	0.745628602	-0.541082306	-0.121782492	-0.337728843	0.625156919	0.164323335	0.233334199	0.272185216	0.280799081	0.28052022	-0.895306269	0.011803696	0.663077351	0.510775701	0.518485776	0.018084945	0.594440038	-0.279686319	0.308981341	0.156392988	-0.294936915	-0.410045905	-0.300798406	0.315434074	0.626415093	-1.241654805	0.32842822	0.705659985	0.577318398	0.378647704	0.292048348	-0.158448498	0.142980189	-0.208921121	-0.122682366
'AMHR2'	-0.278239601	-0.958268141	0.644426921	-0.282689182	-0.937295865	-0.959375353	-0.942222051	-0.435769089	-0.221249696	-1.107602736	-0.963744834	-0.95742971	-0.280109293	-1.526984086	-0.841324694	-0.935495103	-0.909251803	-1.003541354	-0.087077904	-0.132015161	-1.24991454	-0.85209044	-1.290744135	-1.201537414	-0.910215975	-0.912953662	-1.511973569	-1.233529087	-1.297154241	-0.946990836	0.026029681	-0.450359648	-0.501533912	-0.61360777	-0.459603246	-0.428510368	-0.452046771	-1.799075253	-0.783666697	-0.753563971	-0.962372391	-0.284014443	-0.952905869	-0.947406681	-0.390452419	-0.12012483	-0.611311143	-1.234034407	-0.854857892
'AMIGO1'	0.020170746	0.282692799	0.784890498	0.023339651	-0.023995422	0.281547347	0.274826326	-0.414806116	0.580373654	0.683057806	0.279878786	0.282103605	0.02119481	0.121469389	-0.435335748	-0.024648388	-0.054015253	0.293988951	1.228324122	0.508179391	0.471015176	-0.252664395	0.058485422	-0.020603997	-0.402274446	-0.533892992	-0.399776647	-0.401010636	-0.974562878	0.276906028	0.489948075	-0.146852864	0.187854178	0.358704689	-0.005587985	-0.146769835	0.245530635	-0.080892437	-0.334074708	-0.308141869	-0.041034471	0.020269865	0.278908678	0.280204691	1.050377167	0.806864551	-0.089847643	1.069966641	0.456808524
'AMIGO2'	0.159818696	0.325071972	0.254813468	-0.230368828	-0.35383015	-0.079565173	0.188195774	-0.267528991	0.587538261	0.343294032	-0.443984818	-0.217399921	0.089525717	-0.693663206	-0.475965873	-0.415795692	0.054310069	0.45028325	0.445166709	0.519729029	-0.103361677	0.127364023	-0.198274176	-0.153012476	0.10159147	0.161990585	-0.049024125	0.172281643	0.052199365	0.682174753	0.348414707	0.48542906	-0.297956596	-0.130238469	-0.335291522	-0.590586922	-0.223367748	-0.055988622	0.478094887	-0.66435055	-0.545161455	0.258751548	-0.737270333	-0.041067304	1.050184648	0.648798456	0.445418079	0.056271482	0.763001401
'AMMECR1'	1.688230899	0.906749155	1.305910591	1.73398577	0.624080426	0.905584473	0.886857496	0.798218086	1.495163567	0.662124072	0.905274155	0.905442034	1.705430538	-0.183456868	0.178003459	0.6216863	0.984336559	0.604987949	0.876495487	1.306394835	1.030152303	0.307976317	0.172422575	0.154098429	0.192626315	0.172173055	0.395851119	0.345997805	0.50844901	0.892381175	0.785387177	1.81460286	1.250797472	1.446039177	1.652025468	1.674018397	1.686255074	1.057014401	0.64030316	0.657198815	0.612744751	1.721164408	0.898365482	0.897547796	0.551539068	0.95582515	0.346666495	0.49391992	1.251056915
'AMMECR1L'	0.525605502	0.47866315	0.420773507	0.541678274	0.985067954	0.477511659	0.467020448	0.00155767	0.35452956	0.607395011	0.476269623	0.477848508	0.531530887	0.560384683	0.521942653	0.981703978	0.588595891	-0.501361989	0.468078811	-0.038841657	0.434962979	0.942500077	0.72239457	0.72558366	-0.369928507	-0.218170802	0.318321235	0.184374213	0.377451137	0.470181651	0.657449381	0.616897129	0.133787604	0.761692673	0.395301342	0.562207167	0.302294121	0.302205682	0.430283992	0.449127538	0.97690914	0.535653688	0.473434647	0.474066902	0.76244909	0.691210418	0.52030721	0.923234247	0.884558015
'AMN'	-0.224185027	-0.608215802	0.402802265	-1.011766536	-0.147755469	-0.273634534	-0.720533983	-0.171697187	-1.327029318	-0.591657041	0.176324913	-0.20653851	-0.662487935	-0.52582406	-0.733929721	-0.501853996	-0.759523426	-0.802242867	-0.046447423	-0.748494253	-0.236902167	0.596782421	0.798723321	0.795478359	-0.045668455	-0.062654703	-0.568011995	-0.42048548	-0.283463543	-0.058053753	-0.021832917	-0.284163435	-0.405366936	-0.113638091	0.057764453	-0.465383283	-0.327380897	-0.077546555	-0.707727383	-0.066959338	-0.130900345	-1.324235759	0.070864328	0.059957983	-0.359470321	-1.190961191	-0.179666863	0.235722454	-0.267121524
'AMOT'	0.741132959	0.434220955	0.16130326	0.452328553	0.527151867	0.382221701	0.84747522	1.286064656	0.709006804	0.956880295	0.598751327	0.658652785	0.764546322	0.265303376	0.073423609	0.550498828	0.617842781	0.117693001	0.562065213	1.266814707	0.737134438	0.358024829	0.309019886	0.311261752	1.058989982	0.869038714	0.748207534	0.502688661	0.522045059	0.716703031	0.271623526	0.42996972	0.058587341	0.635977643	0.307392057	0.467790485	0.295936186	0.335713451	0.58896068	0.681231599	0.313827718	0.569662635	0.148081721	0.555298687	0.216182024	0.559844496	0.345330118	1.279381083	0.982539644
'AMOTL1'	-0.358140248	0.221375061	0.315146499	0.533832464	0.872432941	0.76359238	0.878031692	-0.78419134	0.579713418	0.713980829	0.18948348	0.895070866	0.747189099	0.931305351	0.730860908	0.096192797	0.47500077	-0.304786832	-0.263756379	1.078334068	-0.166311492	0.252622356	0.570772757	0.579939652	0.121647662	0.836806531	0.197612907	0.550329563	0.102970338	0.445392	0.32636877	0.28033503	0.8007615	0.738555036	0.529975881	0.720873893	0.775203627	-1.023035001	-0.24677559	0.888593426	0.515683541	0.234346225	0.499106135	0.643558195	1.285572137	0.093675665	0.508692653	0.485836383	0.808630168
'AMOTL2'	0.893126187	0.203856992	1.266023463	0.473867837	2.497206217	0.500424514	0.982095958	0.804268663	0.883968042	0.210438846	0.585247858	0.323928404	1.178562126	0.294726517	0.291775688	0.375607563	1.047815956	0.772205199	0.821611082	0.901827982	0.314643376	0.64367919	0.633232217	0.62664996	0.008096231	0.011949076	0.06063985	-0.302619715	0.093824402	0.481007396	1.455139898	0.159627316	1.42577321	1.322823311	1.357527072	1.434628025	1.472648622	0.310641627	0.053064424	0.751051713	0.447861674	0.67077707	0.489404719	-0.136374899	0.655605772	0.867471478	0.21528912	0.575033936	0.501939081
'AMPD1'	0.452330629	0.223791021	0.210319993	0.664118007	-0.149509649	0.174121238	0.14542661	0.917490408	-1.727533693	-0.082908569	0.702929746	0.100510087	0.835757701	0.440222776	0.268785635	-0.415502627	0.491199358	0.604387156	0.102797501	-0.16857411	0.137139798	0.310721194	0.449846667	0.424978236	0.382262378	0.425858863	0.726242214	0.892514904	0.875110929	0.260752691	-0.072633991	0.026510078	-0.213437922	-0.3935899	-0.348548514	0.180243656	0.044419296	-0.562381939	-0.611964014	0.207097212	-0.16853158	0.218808278	0.599372581	-0.07176423	0.351343793	0.405667503	0.420868763	1.337068209	0.326011437
'AMPD2'	0.588958589	0.921246917	0.640290102	1.032489629	0.82328964	0.986916071	0.413696624	0.458154071	0.724811135	0.19482771	0.993902634	1.074179491	0.829040211	0.825877878	1.051384572	0.26956473	0.807625461	1.345695378	1.285414189	0.304267979	-0.05785635	0.065786616	0.593574118	0.587638225	0.22723582	-0.267723772	-0.071049362	-0.412470056	-0.151989565	0.672326875	0.188230523	0.854903291	0.307143453	0.044732303	0.224249502	0.184784217	0.287797116	1.350987175	0.094464539	1.136729302	0.528208407	0.599094063	0.994759451	0.322001979	0.522564711	1.196741052	1.424573369	0.95318581	-0.015522011
'AMPD3'	0.251266593	0.27216025	0.794252189	0.580850808	0.83598746	0.837952894	0.265138367	-0.074496866	0.256059062	0.129336611	0.382749114	0.555914442	0.396727956	0.700622177	0.322656753	1.047657301	0.485363111	-0.256203139	0.04505813	0.652512457	-0.123744365	-0.060267046	-0.837067158	-0.897305872	0.124371531	1.012395175	0.795252105	0.737669738	0.907140344	0.107616613	0.314112121	0.361326935	0.762247668	0.582004549	0.613642857	0.726158959	0.70630824	0.250772544	0.175299958	0.711788111	-0.299055264	0.590049925	0.664753685	0.420167723	0.334394971	0.248978871	0.332352839	0.438414294	0.248497812
'AMPH'	0.93356365	0.126057089	-0.277225931	0.960051689	0.132635343	0.124916464	0.121208892	0.619698051	0.072444791	0.029092502	0.12290699	0.125648092	0.943445102	-0.621761696	0.167939642	0.131561563	-0.007903878	0.39516178	0.213505772	-0.070731631	0.657955858	0.501348264	0.429909243	0.403306951	0.458521556	0.575863402	-0.054734323	0.411269715	0.351766675	0.122424169	0.183030062	0.646131638	0.557478177	0.445050987	0.037140419	0.589345098	0.378185186	0.624497973	0.695372251	0.71175715	0.116974718	0.951642156	0.123427439	0.125253982	0.597815077	0.802818215	1.123602433	0.472992939	-0.19836218
'AMT'	1.222142286	0.442063233	0.214076675	1.255997805	1.007288232	0.44091287	0.431125789	1.10805313	-0.108125398	1.05635148	0.439591175	0.441290696	1.234822153	0.395841823	0.279249989	1.003864557	0.306413333	0.518174895	-0.123841039	0.615293338	0.570119655	0.518016111	0.297748383	0.268566871	-0.199248041	0.585295253	0.529754743	0.159319074	0.463578933	0.434085008	1.037460884	0.508201439	0.102808312	0.43487912	1.342663062	0.461306683	0.986986824	0.211160143	0.754130171	0.7699701	0.999324967	1.245901224	0.437104487	0.437860707	0.272108891	0.622837055	0.444986906	0.219999039	0.140152046
'AMTN'	0.767374086	0.687825597	0.282562533	0.670646345	0.940601078	1.080905016	1.003826471	0.939407744	0.206154563	-0.197090005	0.626161525	0.348168385	0.771334605	0.878265682	0.389190309	0.664893293	0.273314155	0.463929359	0.062852011	0.623826194	0.76574503	0.787126785	0.498029475	0.491593026	0.060057471	1.426850376	1.266283349	1.153602202	1.003513593	1.182991621	0.861973615	0.539326873	0.85849067	0.721515276	-0.024248627	0.776742384	0.991108588	0.324661686	1.024677827	0.334408713	0.220970563	0.604087994	0.855053154	0.969307578	0.57569693	1.295824915	0.399112928	0.685546332	0.678119741
'AMY1A'	-0.280696284	0.140610284	0.012895057	0.091157786	-0.073501489	0.616521851	-0.408046326	-0.313282706	-0.058482327	-1.298788186	0.138967135	-0.110699889	-0.069538342	-0.332072456	-0.32880747	-0.631617027	-0.380518777	-0.109113376	-0.129002664	-0.58855327	-0.294054547	-0.109677269	-0.108926927	-0.10896101	-0.131770406	-0.590656306	-0.21900685	-0.219203243	-0.218513376	-0.232002357	-0.497413302	-0.2133483	-0.209645882	-0.210375889	-0.210972914	-0.208496493	-0.207544587	-0.566619714	0.111956116	0.27895027	0.813724827	-0.594764456	-0.169373161	-0.116719248	-0.41711165	-1.804502354	-0.984848006	-0.558426728	-0.436210854
'AMY1B'	-0.530468883	-0.068336201	-0.253091766	0.139889976	-0.716882384	0.386998361	-0.709050535	-0.61468929	-0.40928297	-1.603906368	0.215772766	-0.428719021	-0.343190797	-0.65618174	-0.649857187	-0.789632099	-0.759736276	-0.353757033	-0.402181547	-0.694914198	-0.597888295	-0.493244651	-0.493797174	-0.49380836	-0.453495789	-0.937895316	-0.409985006	-0.410077821	-0.409030008	-0.247487116	-0.80388884	-0.36928596	-0.355010054	-0.355466684	-0.356340663	-0.35325095	-0.351926231	-0.863005943	-0.192580486	0.269066	0.505457494	-0.791301135	-0.012377525	-0.482241462	-0.690574466	-2.112523721	-1.284365447	-0.919886201	-0.74747767
'AMY2B'	-0.314463723	-0.560259132	-0.240802552	0.010697336	-0.56544973	-0.055636494	-0.678669801	-0.495837902	0.579953868	-0.792023142	-0.235631227	-0.717380837	0.135678457	-0.559082098	-0.553383192	-0.76616649	-0.676075869	-0.377452853	-0.403843075	-0.019526397	-0.155095795	-0.531020823	-0.531877867	-0.531858966	-0.436680411	-0.63979726	-0.238889201	-0.239088106	-0.238360842	-0.360878038	-0.540427285	-0.221984367	-0.217696373	-0.21841124	-0.219023603	-0.216513218	-0.215540665	-0.07209841	0.30709965	0.212465098	0.173262262	-0.821006562	-0.236976053	-0.552176569	-0.450099364	-1.101544391	-0.644079111	-0.626528981	-0.269254263
'AMZ1'	0.396726474	0.732580297	-0.610373759	0.235676808	0.453484402	-0.296386059	0.317344235	0.217237839	0.346639238	0.414685904	1.040061619	0.593080036	0.164949456	-0.679682807	-0.517763983	0.999291149	-0.350089475	1.152369535	0.727530788	0.506295719	0.841835714	0.669648153	0.856359128	0.806416346	0.594262775	-0.381928759	-0.101441859	-0.481479322	-0.635964412	0.501722363	0.274721418	0.212086301	0.908654409	0.259083752	0.344104573	0.0474105	0.096239969	0.878618053	0.836790491	0.518267493	1.064215519	0.186876478	0.004152663	0.195122245	0.702073356	0.78323569	-0.38028231	0.71737345	0.384738972
'AMZ2'	0.117073434	0.04731142	0.245497246	0.245991267	0.022945306	-0.301944829	-0.57229592	0.248093885	0.290955623	0.166167122	-0.230687078	0.436367018	0.732364596	0.287376281	0.284817173	0.354682993	0.3539455	0.321246374	0.340017057	-0.34976251	0.139097778	0.207369246	0.207826107	0.207767096	-1.046644736	0.115344462	0.095165761	0.094776502	0.094877746	0.175297536	0.142050245	0.056023825	-0.433517123	-0.546535741	-0.320500861	-0.290219725	-0.209279608	1.068420648	-0.040642278	0.383439155	0.008745166	0.432090532	-1.793846841	0.027027032	-0.755798799	-0.51539813	0.301288142	0.421427072	0.21441923
'ANAPC1'	-1.024659919	-1.426618346	-0.619048978	0.188268815	-1.023639648	-1.752220533	-0.716152556	-0.756873757	-0.286831783	-0.659547732	0.198715836	-0.935600361	-1.170889239	-0.720759819	-0.713587059	-1.080465734	-0.639924313	-0.740625508	-0.745579798	-1.36387014	-0.865873836	-0.629214231	-0.63090552	-0.630859528	0.491243178	-0.783462022	-0.94158785	-0.94104804	-0.939007281	-0.362582931	-0.972083448	-1.000127067	-0.868145733	-0.449279666	0.134898601	-0.308525787	0.148539938	-0.434001982	-0.485530727	-0.719837362	-0.428450395	-0.146883102	-0.346804589	-0.188001917	-2.419956233	-0.786749457	-0.803965307	1.609575635	-0.482093375
'ANAPC10'	-1.688876881	-3.15480351	-2.125064153	-1.676837817	-1.701223475	-3.316544819	-1.507829129	-2.224207583	-4.405558064	-1.391117045	-2.073164371	-2.644603136	-0.639320889	-2.434341934	-2.411633341	-1.577737956	-2.486173818	-2.475896286	-2.273025089	-2.813130914	-2.473331812	-2.148940757	-2.15575676	-2.155576941	-1.721003982	-2.185097864	-1.874349183	-1.872351909	-1.868572365	-0.701323276	-3.345389545	-2.305581111	-2.990678093	-2.862678481	-2.499620579	-2.523804199	-2.576035221	-2.425485538	-2.401421438	-1.430225534	-1.869531382	-1.880621375	-2.168980824	-1.715050285	-0.989890396	-1.710505652	-1.97364332	-0.58914067	-1.384277127
'ANAPC11'	-3.725522204	-2.3763784	-1.435227494	-3.817981715	-2.751379695	-2.377441912	-2.333006186	-3.063985012	-3.514193862	-1.275864752	-2.384897874	-2.373908546	-3.760821012	-2.937075963	-2.897485077	-2.744705106	-1.81382029	-0.803918868	-1.698133226	-0.901755074	-2.560030501	-1.885466254	-2.547487131	-2.481693305	-2.766710513	-2.702186334	-2.407568524	-2.174952807	-2.64056165	-2.345601091	-2.282197474	-3.35224198	-3.703420545	-3.2182052	-3.056040251	-3.122281702	-3.015069435	-2.254623426	-3.110768339	-3.059082153	-2.792421017	-3.799153962	-2.360564071	-2.350261697	-2.222948973	-3.440261966	-3.704820561	-1.837049775	-2.124850519
'ANAPC13'	-1.262745964	-1.36333271	-0.308182406	0.13758747	-0.501109608	-1.406460528	0.219329512	-0.731529665	-0.551658612	-0.175360791	0.22767795	-0.066602329	0.315599473	-0.625459726	-0.619509516	-0.442246995	-0.599290183	-0.246079415	-0.40557167	-2.758594952	-0.52560443	-0.837218848	-0.840437986	-0.840467963	-0.336768491	-1.221347039	-0.934794265	-0.934681048	-0.932648815	-0.236535899	-0.903342776	-0.752883763	-1.263172735	-0.885641842	-1.027579318	-1.371013341	-0.911678959	-0.137571345	-0.512533769	-1.373991344	-0.740010417	-0.249374415	-0.187023182	-0.293424427	-0.556270057	-0.648922996	0.86874035	0.327913221	-0.121162911
'ANAPC15'	-0.946921972	-0.267273087	-0.263870694	-0.96844317	-1.37037526	-0.268401592	-0.264542052	-0.153067776	-1.243548026	0.298178129	-0.271267139	-0.26722959	-0.955276035	-1.316597805	-1.351586717	-1.367410961	0.177284208	-0.522899185	-0.745963661	-2.289437391	-1.799308684	-1.316655225	-0.527757282	-0.526027934	-0.181359315	-0.869010444	-0.826972142	-0.591704588	-0.209947261	-0.265497444	-1.177073867	-1.229918423	-0.882247106	-0.921143308	-0.891482206	-1.152162412	-1.082665657	0.014081403	-1.404675122	-1.368812651	-1.399263089	-0.965859275	-0.267003733	-0.263844967	-0.820399051	-1.210729466	-0.624141237	-0.478983612	-0.812374943
'ANAPC16'	0.257267884	0.720390854	0.479034327	0.006621145	-0.271319524	0.234793114	0.246237065	0.630983078	0.290908341	0.643204039	0.235403377	0.374770084	0.969170644	0.738431558	0.732054997	1.005531891	0.756753514	0.62881767	0.49811088	0.591534339	0.87661648	0.398640916	0.399413544	0.399369825	0.841145348	0.837983357	0.454045021	0.45289746	0.452331672	0.811629314	-0.322672263	0.671194941	-0.486680295	0.035413489	-0.437884444	-0.432385739	-0.356204885	0.472488811	0.162076259	0.551413899	-0.25883153	0.107420572	0.39772832	0.378467033	0.265228659	0.111239851	-0.062642286	0.280542996	0.716664154
'ANAPC2'	-3.081179571	-6.681540193	-3.538103583	-5.017004548	-3.28031709	-4.253286497	-4.62524396	-2.685093928	-5.335692825	-2.748098328	-6.226759537	-2.297156726	-3.825425587	-3.03679327	-3.41590264	-3.609132265	-4.007468594	-3.796069345	-2.820772454	-3.738659341	-4.952966939	-3.77462322	-4.129078558	-4.221050898	-3.849727613	-4.805648216	-4.066364853	-4.771168759	-4.241065965	-3.727742512	-4.555173598	-5.003529002	-5.249576212	-4.977366142	-4.574203898	-4.166333781	-4.362535985	-3.071842588	-5.862393162	-5.275240195	-4.198897877	-3.334159488	-4.646080288	-5.408348027	-5.379421272	-3.648868271	-2.787453581	-3.387704634	-2.759913122
[truncated: 4,458 more rows]
[truncated: 31 more columns]
